# Supplementary material for: DPPH Measurements and Structure—Activity Relationship Studies on the Antioxidant Capacity of Phenols
Source: Antioxidants (Basel). 2024 Mar 1;13(3):309. doi: 10.3390/antiox13030309 (PMC10967577; doi:10.3390/antiox13030309)
Supplement: Supplementary file 1 [file antioxidants-13-00309-s001.zip]

Archive with 6 entries (6 files):
- calculation_result_of_phenols_in_FOODB.csv
- measured_H_ORAC_to_compare_with_DPPH.csv
- SI(Synthesis).pdf
- SI.pdf
- TEAC_measured_with_DPPH_test_in_the_lab.xlsx
- TEAC_measured_with_the_same_kit_reported_in_literatures.xlsx
