# Supplementary material for: DPPH Measurements and Structure—Activity Relationship Studies on the Antioxidant Capacity of Phenols
Source: Antioxidants (Basel). 2024 Mar 1;13(3):309. doi: 10.3390/antiox13030309 (PMC10967577; doi:10.3390/antiox13030309)
Supplement: Supplementary file 1 [file antioxidants-13-00309-s001.zip › calculation_result_of_phenols_in_FOODB.csv]

public_id	name	SMILES(FOODB)	inchi	inchikey	SMILES(RDKit)	HOMO	LUMO	MOLECULAR WEIGHT	IP	fr_Ar_OH
FDB000082	Butein	[H]\C(=C(\[H])C1=CC(O)=C(O)C=C1)C(=O)C1=C(O)C=C(O)C=C1	InChI=1S/C15H12O5/c16-10-3-4-11(14(19)8-10)12(17)5-1-9-2-6-13(18)15(20)7-9/h1-8,16,18-20H/b5-1+	AYMYWHCQALZEGT-ORCRQEGFSA-N	O=C(/C=C/c1ccc(O)c(O)c1)c1ccc(O)cc1O	-9.124	-1.04	272.2568	190.829483	4
FDB000084	Phloretin-2'-O-(2''-O-xylosylglucoside)	OC[C@H]1O[C@@H](O[C@@H]2[C@@H](O)[C@H](O)[C@@H](CO)O[C@H]2OC2=C(C(=O)CCC3=CC=C(O)C=C3)C(O)=CC(O)=C2)[C@H](O)[C@H]1O	InChI=1S/C26H32O14/c27-9-17-20(33)22(35)24(40-25-23(36)21(34)18(10-28)38-25)26(39-17)37-16-8-13(30)7-15(32)19(16)14(31)6-3-11-1-4-12(29)5-2-11/h1-2,4-5,7-8,17-18,20-30,32-36H,3,6,9-10H2/t17-,18-,20-,21+,22+,23-,24-,25+,26-/m1/s1	ZPVXZDCYCDBKAJ-NCMRLHFPSA-N	O=C(CCc1ccc(O)cc1)c1c(O)cc(O)cc1O[C@@H]1O[C@H](CO)[C@@H](O)[C@H](O)[C@H]1O[C@@H]1O[C@H](CO)[C@H](O)[C@H]1O	-8.873	-0.413	568.5304	174.049953	3
FDB000085	3-Hydroxyphloretin 2'-O-xylosyl-glucoside	[H][C@@]1(O)CO[C@@]([H])(OC[C@@]2([H])O[C@@]([H])(OC3=CC(O)=CC(O)=C3C(=O)CCC3=CC(O)=C(O)C=C3)[C@]([H])(O)[C@@]([H])(O)[C@]2([H])O)[C@]([H])(O)[C@@]1([H])O	InChI=1S/C26H32O15/c27-11-6-15(31)19(13(29)4-2-10-1-3-12(28)14(30)5-10)17(7-11)40-26-24(37)22(35)21(34)18(41-26)9-39-25-23(36)20(33)16(32)8-38-25/h1,3,5-7,16,18,20-28,30-37H,2,4,8-9H2/t16-,18-,20+,21-,22+,23-,24-,25+,26-/m1/s1	ILXISCCVBSLKSX-SUFHHTCNSA-N	O=C(CCc1ccc(O)c(O)c1)c1c(O)cc(O)cc1O[C@@H]1O[C@H](CO[C@@H]2OC[C@@H](O)[C@H](O)[C@H]2O)[C@@H](O)[C@H](O)[C@H]1O	-8.678	-0.197	584.5298	171.239993	4
FDB000086	3-Hydroxyphloretin 2'-O-glucoside	[H][C@]1(CO)O[C@@]([H])(OC2=CC(O)=CC(O)=C2C(=O)CCC2=CC(O)=C(O)C=C2)[C@]([H])(O)[C@@]([H])(O)[C@]1([H])O	InChI=1S/C21H24O11/c22-8-16-18(28)19(29)20(30)21(32-16)31-15-7-10(23)6-14(27)17(15)12(25)4-2-9-1-3-11(24)13(26)5-9/h1,3,5-7,16,18-24,26-30H,2,4,8H2/t16-,18-,19+,20-,21-/m1/s1	AONTYURQWYQJNQ-QNDFHXLGSA-N	O=C(CCc1ccc(O)c(O)c1)c1c(O)cc(O)cc1O[C@@H]1O[C@H](CO)[C@@H](O)[C@H](O)[C@H]1O	-9.255	-0.595	452.414	191.206853	4
FDB000095	ent-Gallocatechin 3-gallate	OC1=CC2=C(C[C@@H](OC(=O)C3=CC(O)=C(O)C(O)=C3)[C@@H](O2)C2=CC(O)=C(O)C(O)=C2)C(O)=C1	InChI=1S/C22H18O11/c23-10-5-12(24)11-7-18(33-22(31)9-3-15(27)20(30)16(28)4-9)21(32-17(11)6-10)8-1-13(25)19(29)14(26)2-8/h1-6,18,21,23-30H,7H2/t18-,21+/m1/s1	WMBWREPUVVBILR-NQIIRXRSSA-N	O=C(O[C@@H]1Cc2c(O)cc(O)cc2O[C@H]1c1cc(O)c(O)c(O)c1)c1cc(O)c(O)c(O)c1	-8.932	-1.147	458.3776	189.341413	8
FDB000108	Procyanidin trimer EEC	O[C@H]1CC2=C(O[C@@H]1C1=CC=C(O)C(O)=C1)C(C1[C@@H](O)[C@H](OC3=C1C(O)=CC(O)=C3C1[C@@H](O)[C@H](OC3=C1C(O)=CC(O)=C3)C1=CC=C(O)C(O)=C1)C1=CC=C(O)C(O)=C1)=C(O)C=C2O	InChI=1S/C45H38O18/c46-18-10-27(54)33-32(11-18)61-42(16-2-5-21(48)25(52)8-16)39(59)37(33)35-29(56)14-30(57)36-38(40(60)43(63-45(35)36)17-3-6-22(49)26(53)9-17)34-28(55)13-23(50)19-12-31(58)41(62-44(19)34)15-1-4-20(47)24(51)7-15/h1-11,13-14,31,37-43,46-60H,12H2/t31-,37?,38?,39+,40+,41+,42+,43+/m0/s1	MOJZMWJRUKIQGL-GUZXBWELSA-N	Oc1cc(O)c2c(c1)O[C@H](c1ccc(O)c(O)c1)[C@H](O)C2c1c(O)cc(O)c2c1O[C@H](c1ccc(O)c(O)c1)[C@H](O)C2c1c(O)cc(O)c2c1O[C@H](c1ccc(O)c(O)c1)[C@@H](O)C2	-8.507	-0.401	866.7844	172.282793	12
FDB000122	Prodelphinidin trimer GC-C-C	[H][C@]1(O)CC2=C(O[C@]1([H])C1=CC(O)=C(O)C=C1)C(=C(O)C=C2O)[C@]1([H])C2=C(O)C=C(O)C(=C2O[C@]([H])(C2=CC(O)=C(O)C(O)=C2)[C@@]1([H])O)[C@]1([H])C2=C(O)C=C(O)C=C2O[C@]([H])(C2=CC(O)=C(O)C(O)=C2)[C@@]1([H])O	InChI=1S/C45H38O20/c46-16-8-21(50)31-30(9-16)63-42(14-4-25(54)37(59)26(55)5-14)39(61)35(31)33-23(52)12-24(53)34-36(40(62)43(65-45(33)34)15-6-27(56)38(60)28(57)7-15)32-22(51)11-19(48)17-10-29(58)41(64-44(17)32)13-1-2-18(47)20(49)3-13/h1-9,11-12,29,35-36,39-43,46-62H,10H2/t29-,35-,36+,39-,40-,41+,42+,43+/m0/s1	RJFFPCHJOFXZQD-YTSXHMEESA-N	Oc1cc(O)c2c(c1)O[C@H](c1cc(O)c(O)c(O)c1)[C@@H](O)[C@@H]2c1c(O)cc(O)c2c1O[C@H](c1cc(O)c(O)c(O)c1)[C@@H](O)[C@@H]2c1c(O)cc(O)c2c1O[C@H](c1ccc(O)c(O)c1)[C@@H](O)C2	-8.731	-0.429	898.7832	172.012703	14
FDB000126	Epicatechin-(2alpha->7,4alpha->8)-epicatechin 3-galactoside	OC[C@H]1O[C@H](O[C@@H]2[C@@H]3C4=C(O[C@]2(OC2=C3C3=C(CC[C@H](O3)C3=CC(O)=C(O)C=C3)C=C2)C2=CC(O)=C(O)C=C2)C=C(O)C=C4O)[C@H](O)[C@@H](O)[C@H]1O	InChI=1S/C36H34O15/c37-13-26-30(44)31(45)32(46)35(48-26)49-34-29-27-22(43)11-17(38)12-25(27)51-36(34,16-4-6-19(40)21(42)10-16)50-24-8-3-14-2-7-23(47-33(14)28(24)29)15-1-5-18(39)20(41)9-15/h1,3-6,8-12,23,26,29-32,34-35,37-46H,2,7,13H2/t23-,26+,29+,30-,31-,32+,34+,35+,36+/m0/s1	MVLCXMXCRQYNIC-TWULTLMFSA-N	OC[C@H]1O[C@H](O[C@@H]2[C@@H]3c4c(O)cc(O)cc4O[C@@]2(c2ccc(O)c(O)c2)Oc2ccc4c(c23)O[C@H](c2ccc(O)c(O)c2)CC4)[C@H](O)[C@@H](O)[C@H]1O	-8.772	-0.309	706.6556	174.589043	6
FDB000133	6-Geranylnaringenin	CC(C)=CCC\C(C)=C\CC1=C(O)C=C2O[C@@H](CC(=O)C2=C1O)C1=CC=C(O)C=C1	InChI=1S/C25H28O5/c1-15(2)5-4-6-16(3)7-12-19-20(27)13-23-24(25(19)29)21(28)14-22(30-23)17-8-10-18(26)11-9-17/h5,7-11,13,22,26-27,29H,4,6,12,14H2,1-3H3/b16-7+/t22-/m0/s1	XYIQIBWIEGCVQY-RWHUQTJRSA-N	CC(C)=CCC/C(C)=C/Cc1c(O)cc2c(c1O)C(=O)C[C@@H](c1ccc(O)cc1)O2	-9.041	-0.464	408.4932	181.825983	3
FDB000135	Luteolin 7-O-diglucuronide	O[C@@H]1[C@@H](O)[C@H](OC(=O)[C@H]2O[C@@H](OC3=CC(O)=C4C(=O)C=C(OC4=C3)C3=CC=C(O)C(O)=C3)[C@H](O)[C@@H](O)[C@@H]2O)O[C@@H]([C@H]1O)C(O)=O	InChI=1S/C27H26O18/c28-9-2-1-7(3-10(9)29)13-6-12(31)15-11(30)4-8(5-14(15)42-13)41-26-20(36)17(33)19(35)23(44-26)25(40)45-27-21(37)16(32)18(34)22(43-27)24(38)39/h1-6,16-23,26-30,32-37H,(H,38,39)/t16-,17-,18-,19-,20+,21+,22-,23-,26+,27-/m0/s1	SPWLSDULYCMRFB-VMEISIRMSA-N	O=C(O)[C@H]1O[C@@H](OC(=O)[C@H]2O[C@@H](Oc3cc(O)c4c(=O)cc(-c5ccc(O)c(O)c5)oc4c3)[C@H](O)[C@@H](O)[C@@H]2O)[C@H](O)[C@@H](O)[C@@H]1O	-9.493	-1.398	638.4916	187.320883	3
FDB000136	Apigenin 6-C-arabinoside 8-C-glucoside	OC[C@@H]1OC([C@H](O)[C@H]1O)C1=C(O)C(C2O[C@H](CO)[C@@H](O)[C@H](O)[C@H]2O)=C2OC(=CC(=O)C2=C1O)C1=CC=C(O)C=C1	InChI=1S/C26H28O14/c27-6-12-17(31)21(35)23(37)26(40-12)16-20(34)15(25-22(36)18(32)13(7-28)39-25)19(33)14-10(30)5-11(38-24(14)16)8-1-3-9(29)4-2-8/h1-5,12-13,17-18,21-23,25-29,31-37H,6-7H2/t12-,13+,17-,18+,21+,22-,23-,25?,26?/m1/s1	DRLZZQRQMWQRLZ-FBMRRHFKSA-N	O=c1cc(-c2ccc(O)cc2)oc2c(C3O[C@H](CO)[C@@H](O)[C@H](O)[C@H]3O)c(O)c(C3O[C@@H](CO)[C@H](O)[C@H]3O)c(O)c12	-9.571	-1.263	564.4988	198.336963	3
FDB000137	Apigenin 6-C-galactoside 8-C-arabinoside	OC[C@H]1OC([C@@H](O)[C@@H]1O)C1=C2OC(=CC(=O)C2=C(O)C(C2O[C@H](CO)[C@H](O)[C@H](O)[C@H]2O)=C1O)C1=CC=C(O)C=C1	InChI=1S/C26H28O14/c27-6-12-17(31)21(35)23(37)25(39-12)15-19(33)14-10(30)5-11(8-1-3-9(29)4-2-8)38-24(14)16(20(15)34)26-22(36)18(32)13(7-28)40-26/h1-5,12-13,17-18,21-23,25-29,31-37H,6-7H2/t12-,13-,17+,18-,21+,22+,23-,25?,26?/m1/s1	TUIJPUWSXVFWSH-RLRXGGGNSA-N	O=c1cc(-c2ccc(O)cc2)oc2c(C3O[C@H](CO)[C@@H](O)[C@@H]3O)c(O)c(C3O[C@H](CO)[C@H](O)[C@H](O)[C@H]3O)c(O)c12	-9.27	-0.934	564.4988	193.037173	3
FDB000138	Apigenin 7-O-glucuronide	O[C@@H]1[C@@H](O)[C@H](OC2=CC(O)=C3C(=O)C=C(OC3=C2)C2=CC=C(O)C=C2)O[C@@H]([C@H]1O)C(O)=O	InChI=1S/C21H18O11/c22-9-3-1-8(2-4-9)13-7-12(24)15-11(23)5-10(6-14(15)31-13)30-21-18(27)16(25)17(26)19(32-21)20(28)29/h1-7,16-19,21-23,25-27H,(H,28,29)/t16-,17-,18+,19-,21+/m0/s1	JBFOLLJCGUCDQP-ZFORQUDYSA-N	O=C(O)[C@H]1O[C@@H](Oc2cc(O)c3c(=O)cc(-c4ccc(O)cc4)oc3c2)[C@H](O)[C@@H](O)[C@@H]1O	-9.284	-0.969	446.3666	194.358793	2
FDB000139	Luteolin 7-malonylglucoside	O[C@H]1[C@H](O)[C@@H](COC(=O)CC(O)=O)O[C@@H](OC2=CC(O)=C3C(=O)C=C(OC3=C2)C2=CC=C(O)C(O)=C2)[C@@H]1O	InChI=1S/C24H22O14/c25-11-2-1-9(3-12(11)26)15-6-14(28)20-13(27)4-10(5-16(20)37-15)36-24-23(34)22(33)21(32)17(38-24)8-35-19(31)7-18(29)30/h1-6,17,21-27,32-34H,7-8H2,(H,29,30)/t17-,21-,22+,23-,24-/m1/s1	RNDGJCZQVKFBPI-ASDZUOGYSA-N	O=C(O)CC(=O)OC[C@H]1O[C@@H](Oc2cc(O)c3c(=O)cc(-c4ccc(O)c(O)c4)oc3c2)[C@H](O)[C@@H](O)[C@@H]1O	-9.326	-1.148	534.4294	196.063213	3
FDB000144	Luteolin 7-O-(2-apiosyl-6-malonyl)-glucoside	OC[C@@]1(O)CO[C@@H](O[C@@H]2[C@@H](O)[C@H](O)[C@@H](COC(=O)CC(O)=O)O[C@H]2OC2=CC(O)=C3C(=O)C=C(OC3=C2)C2=CC=C(O)C(O)=C2)[C@@H]1O	InChI=1S/C29H30O18/c30-9-29(41)10-43-28(26(29)40)47-25-24(39)23(38)19(8-42-21(37)7-20(35)36)46-27(25)44-12-4-15(33)22-16(34)6-17(45-18(22)5-12)11-1-2-13(31)14(32)3-11/h1-6,19,23-28,30-33,38-41H,7-10H2,(H,35,36)/t19-,23-,24+,25-,26+,27-,28+,29-/m1/s1	LPOQROCPKZWCGK-CQRLEKJLSA-N	O=C(O)CC(=O)OC[C@H]1O[C@@H](Oc2cc(O)c3c(=O)cc(-c4ccc(O)c(O)c4)oc3c2)[C@H](O[C@@H]2OC[C@](O)(CO)[C@H]2O)[C@@H](O)[C@@H]1O	-9.195	-1.072	666.5452	185.353813	3
FDB000146	Jaceosidin	COC1=C(O)C=CC(=C1)C1=CC(=O)C2=C(O1)C=C(O)C(OC)=C2O	InChI=1S/C17H14O7/c1-22-13-5-8(3-4-9(13)18)12-6-10(19)15-14(24-12)7-11(20)17(23-2)16(15)21/h3-7,18,20-21H,1-2H3	GLAAQZFBFGEBPS-UHFFFAOYSA-N	COc1cc(-c2cc(=O)c3c(O)c(OC)c(O)cc3o2)ccc1O	-9.04	-1.07	330.2934	188.796223	3
FDB000148	Apigenin 7-O-(6''-malonyl-apiosyl-glucoside)	O[C@@H]1[C@@H](COC(=O)CC(O)=O)O[C@@H](OC[C@H]2O[C@@H](OC3=CC(O)=C4C(=O)C=C(OC4=C3)C3=CC=C(O)C=C3)[C@H](O)[C@@H](O)[C@@H]2O)[C@@H]1O	InChI=1S/C29H30O17/c30-12-3-1-11(2-4-12)16-7-15(32)22-14(31)5-13(6-17(22)44-16)43-29-27(40)25(38)23(36)19(46-29)10-42-28-26(39)24(37)18(45-28)9-41-21(35)8-20(33)34/h1-7,18-19,23-31,36-40H,8-10H2,(H,33,34)/t18-,19-,23-,24-,25+,26-,27-,28-,29-/m1/s1	CWXBFJLEJGCTRB-PMUUMJNOSA-N	O=C(O)CC(=O)OC[C@H]1O[C@@H](OC[C@H]2O[C@@H](Oc3cc(O)c4c(=O)cc(-c5ccc(O)cc5)oc4c3)[C@H](O)[C@@H](O)[C@@H]2O)[C@H](O)[C@@H]1O	-9.464	-1.085	650.5458	174.265763	2
FDB000150	Chrysoeriol 7-O-(6''-malonyl-apiosyl-glucoside)	COC1=CC(=CC=C1O)C1=CC(=O)C2=C(O1)C=C(O[C@@H]1O[C@H](COC(=O)CC(O)=O)[C@@H](O)[C@H](O)[C@H]1O[C@@H]1OC[C@](O)(CO)[C@H]1O)C=C2O	InChI=1S/C30H32O18/c1-42-18-4-12(2-3-14(18)32)17-7-16(34)23-15(33)5-13(6-19(23)46-17)45-28-26(48-29-27(40)30(41,10-31)11-44-29)25(39)24(38)20(47-28)9-43-22(37)8-21(35)36/h2-7,20,24-29,31-33,38-41H,8-11H2,1H3,(H,35,36)/t20-,24-,25+,26-,27+,28-,29+,30-/m1/s1	IGMXPYZQDLGVQE-NJCUNIDNSA-N	COc1cc(-c2cc(=O)c3c(O)cc(O[C@@H]4O[C@H](COC(=O)CC(=O)O)[C@@H](O)[C@H](O)[C@H]4O[C@@H]4OC[C@](O)(CO)[C@H]4O)cc3o2)ccc1O	-9.137	-1.06	680.572	187.046713	2
FDB000152	Apigenin 7-O-diglucuronide	O[C@@H]1[C@@H](O)[C@H](O[C@@H]2[C@@H](O)[C@H](O)[C@H](O[C@H]2OC2=CC(O)=C3C(=O)C=C(OC3=C2)C2=CC=C(O)C=C2)C(O)=O)O[C@@H]([C@H]1O)C(O)=O	InChI=1S/C27H26O17/c28-9-3-1-8(2-4-9)13-7-12(30)15-11(29)5-10(6-14(15)41-13)40-27-23(19(34)18(33)22(43-27)25(38)39)44-26-20(35)16(31)17(32)21(42-26)24(36)37/h1-7,16-23,26-29,31-35H,(H,36,37)(H,38,39)/t16-,17-,18-,19-,20+,21-,22-,23+,26-,27+/m0/s1	SJFTVAAHLRFBST-DBFWEQBMSA-N	O=C(O)[C@H]1O[C@@H](O[C@H]2[C@H](Oc3cc(O)c4c(=O)cc(-c5ccc(O)cc5)oc4c3)O[C@H](C(=O)O)[C@@H](O)[C@@H]2O)[C@H](O)[C@@H](O)[C@@H]1O	-9.252	-0.877	622.4922	176.713523	2
FDB000154	Quercetin 3-O-xylosyl-glucuronide	OC[C@H]1O[C@@H](OC(=O)[C@H]2O[C@@H](OC3=C(OC4=CC(O)=CC(O)=C4C3=O)C3=CC(O)=C(O)C=C3)[C@H](O)[C@@H](O)[C@@H]2O)[C@H](O)[C@H]1O	InChI=1S/C26H26O17/c27-6-13-15(32)19(36)25(40-13)43-24(38)23-18(35)17(34)20(37)26(42-23)41-22-16(33)14-11(31)4-8(28)5-12(14)39-21(22)7-1-2-9(29)10(30)3-7/h1-5,13,15,17-20,23,25-32,34-37H,6H2/t13-,15+,17+,18+,19-,20-,23+,25+,26-/m1/s1	DKHSNOLJPXJJMD-GQDNDFQBSA-N	O=C(O[C@@H]1O[C@H](CO)[C@H](O)[C@H]1O)[C@H]1O[C@@H](Oc2c(-c3ccc(O)c(O)c3)oc3cc(O)cc(O)c3c2=O)[C@H](O)[C@@H](O)[C@@H]1O	-9.259	-1.487	610.4812	167.990683	4
FDB000162	Quercetin 3-O-glucosyl-xyloside	OC[C@H]1O[C@@H](OC[C@H]2O[C@@H](OC3=C(OC4=CC(O)=CC(O)=C4C3=O)C3=CC(O)=C(O)C=C3)[C@H](O)[C@@H](O)[C@@H]2O)[C@H](O)[C@H]1O	InChI=1S/C26H28O16/c27-6-14-17(32)21(36)25(40-14)38-7-15-18(33)20(35)22(37)26(41-15)42-24-19(34)16-12(31)4-9(28)5-13(16)39-23(24)8-1-2-10(29)11(30)3-8/h1-5,14-15,17-18,20-22,25-33,35-37H,6-7H2/t14-,15-,17+,18-,20+,21-,22-,25-,26+/m1/s1	ZFGBNYDDAJMWAZ-DGBSRBSYSA-N	O=c1c(O[C@@H]2O[C@H](CO[C@@H]3O[C@H](CO)[C@H](O)[C@H]3O)[C@@H](O)[C@H](O)[C@H]2O)c(-c2ccc(O)c(O)c2)oc2cc(O)cc(O)c12	-9.24	-1.301	596.4976	194.599073	4
FDB000163	Quercetin 3-O-acetyl-rhamnoside	C[C@@H]1O[C@@H](OC2=C(OC3=CC(O)=CC(O)=C3C2=O)C2=CC(O)=C(O)C=C2)[C@H](OC(C)=O)[C@H](O)[C@H]1O	InChI=1S/C23H22O12/c1-8-17(29)19(31)22(33-9(2)24)23(32-8)35-21-18(30)16-14(28)6-11(25)7-15(16)34-20(21)10-3-4-12(26)13(27)5-10/h3-8,17,19,22-23,25-29,31H,1-2H3/t8-,17-,19+,22+,23-/m0/s1	QYSPPPJDISHVRH-ZKLNTULWSA-N	CC(=O)O[C@H]1[C@H](Oc2c(-c3ccc(O)c(O)c3)oc3cc(O)cc(O)c3c2=O)O[C@@H](C)[C@H](O)[C@H]1O	-9.08	-0.992	490.4196	186.021853	4
FDB000164	Kaempferol 3-O-glucosyl-rhamnosyl-galactoside	C[C@@H]1O[C@@H](OC[C@H]2O[C@@H](OC3=C(OC4=C(C(O)=CC(O)=C4)C3=O)C3=CC=C(O)C=C3)[C@H](O)[C@@H](O)[C@H]2O)[C@H](O)[C@H](O[C@@H]2O[C@H](CO)[C@@H](O)[C@H](O)[C@H]2O)[C@H]1O	InChI=1S/C33H40O20/c1-10-19(38)29(52-32-25(44)23(42)20(39)16(8-34)50-32)27(46)31(48-10)47-9-17-21(40)24(43)26(45)33(51-17)53-30-22(41)18-14(37)6-13(36)7-15(18)49-28(30)11-2-4-12(35)5-3-11/h2-7,10,16-17,19-21,23-27,29,31-40,42-46H,8-9H2,1H3/t10-,16+,17+,19-,20+,21-,23-,24-,25+,26+,27+,29+,31+,32-,33-/m0/s1	MFIXKYXSBNIMPX-CHLFRWFTSA-N	C[C@@H]1O[C@@H](OC[C@H]2O[C@@H](Oc3c(-c4ccc(O)cc4)oc4cc(O)cc(O)c4c3=O)[C@H](O)[C@@H](O)[C@H]2O)[C@H](O)[C@H](O[C@@H]2O[C@H](CO)[C@@H](O)[C@H](O)[C@H]2O)[C@H]1O	-8.803	-0.956	756.667	182.139063	3
FDB000165	Kaempferol 3-O-glucosyl-rhamnosyl-glucoside	C[C@@H]1O[C@@H](OC[C@H]2O[C@@H](OC3=C(OC4=CC(O)=CC(O)=C4C3=O)C3=CC=C(O)C=C3)[C@H](O)[C@@H](O)[C@@H]2O)[C@H](O)[C@H](O[C@@H]2O[C@H](CO)[C@@H](O)[C@H](O)[C@H]2O)[C@H]1O	InChI=1S/C33H40O20/c1-10-19(38)29(52-32-25(44)23(42)20(39)16(8-34)50-32)27(46)31(48-10)47-9-17-21(40)24(43)26(45)33(51-17)53-30-22(41)18-14(37)6-13(36)7-15(18)49-28(30)11-2-4-12(35)5-3-11/h2-7,10,16-17,19-21,23-27,29,31-40,42-46H,8-9H2,1H3/t10-,16+,17+,19-,20+,21+,23-,24-,25+,26+,27+,29+,31+,32-,33-/m0/s1	MFIXKYXSBNIMPX-PBVGSPQASA-N	C[C@@H]1O[C@@H](OC[C@H]2O[C@@H](Oc3c(-c4ccc(O)cc4)oc4cc(O)cc(O)c4c3=O)[C@H](O)[C@@H](O)[C@@H]2O)[C@H](O)[C@H](O[C@@H]2O[C@H](CO)[C@@H](O)[C@H](O)[C@H]2O)[C@H]1O	-9.224	-1.078	756.667	197.806653	3
FDB000166	Quercetin 3-O-glucosyl-rhamnosyl-galactoside	C[C@@H]1O[C@@H](OC[C@H]2O[C@@H](OC3=C(OC4=C(C(O)=CC(O)=C4)C3=O)C3=CC(O)=C(O)C=C3)[C@H](O)[C@@H](O)[C@H]2O)[C@H](O)[C@H](O[C@@H]2O[C@H](CO)[C@@H](O)[C@H](O)[C@H]2O)[C@H]1O	InChI=1S/C33H40O21/c1-9-19(39)29(53-32-25(45)23(43)20(40)16(7-34)51-32)27(47)31(49-9)48-8-17-21(41)24(44)26(46)33(52-17)54-30-22(42)18-14(38)5-11(35)6-15(18)50-28(30)10-2-3-12(36)13(37)4-10/h2-6,9,16-17,19-21,23-27,29,31-41,43-47H,7-8H2,1H3/t9-,16+,17+,19-,20+,21-,23-,24-,25+,26+,27+,29+,31+,32-,33-/m0/s1	XEFNBVWDOQCMSG-GJHFDJSNSA-N	C[C@@H]1O[C@@H](OC[C@H]2O[C@@H](Oc3c(-c4ccc(O)c(O)c4)oc4cc(O)cc(O)c4c3=O)[C@H](O)[C@@H](O)[C@H]2O)[C@H](O)[C@H](O[C@@H]2O[C@H](CO)[C@@H](O)[C@H](O)[C@H]2O)[C@H]1O	-8.946	-1.301	772.6664	182.050153	4
FDB000167	Quercetin 3-O-glucosyl-rhamnosyl-glucoside	C[C@@H]1O[C@@H](OC[C@H]2O[C@@H](OC3=C(OC4=CC(O)=CC(O)=C4C3=O)C3=CC(O)=C(O)C=C3)[C@H](O)[C@@H](O)[C@@H]2O)[C@H](O)[C@H](O[C@@H]2O[C@H](CO)[C@@H](O)[C@H](O)[C@H]2O)[C@H]1O	InChI=1S/C33H40O21/c1-9-19(39)29(53-32-25(45)23(43)20(40)16(7-34)51-32)27(47)31(49-9)48-8-17-21(41)24(44)26(46)33(52-17)54-30-22(42)18-14(38)5-11(35)6-15(18)50-28(30)10-2-3-12(36)13(37)4-10/h2-6,9,16-17,19-21,23-27,29,31-41,43-47H,7-8H2,1H3/t9-,16+,17+,19-,20+,21+,23-,24-,25+,26+,27+,29+,31+,32-,33-/m0/s1	XEFNBVWDOQCMSG-DWTJFVCYSA-N	C[C@@H]1O[C@@H](OC[C@H]2O[C@@H](Oc3c(-c4ccc(O)c(O)c4)oc4cc(O)cc(O)c4c3=O)[C@H](O)[C@@H](O)[C@@H]2O)[C@H](O)[C@H](O[C@@H]2O[C@H](CO)[C@@H](O)[C@H](O)[C@H]2O)[C@H]1O	-8.907	-1.033	772.6664	177.602093	4
FDB000168	Quercetin 3-O-rhamnosyl-galactoside	C[C@H]1O[C@H](OC[C@@H]2O[C@H](OC3=C(OC4=C(C(O)=CC(O)=C4)C3=O)C3=CC(O)=C(O)C=C3)[C@@H](O)[C@H](O)[C@@H]2O)[C@@H](O)[C@@H](O)[C@@H]1O	InChI=1S/C27H30O16/c1-8-17(32)20(35)22(37)26(40-8)39-7-15-18(33)21(36)23(38)27(42-15)43-25-19(34)16-13(31)5-10(28)6-14(16)41-24(25)9-2-3-11(29)12(30)4-9/h2-6,8,15,17-18,20-23,26-33,35-38H,7H2,1H3/t8-,15+,17-,18-,20+,21-,22+,23+,26+,27-/m1/s1	IKGXIBQEEMLURG-YBHOGIGTSA-N	C[C@H]1O[C@H](OC[C@@H]2O[C@H](Oc3c(-c4ccc(O)c(O)c4)oc4cc(O)cc(O)c4c3=O)[C@@H](O)[C@H](O)[C@@H]2O)[C@@H](O)[C@@H](O)[C@@H]1O	-9.029	-1.2	610.5244	192.946783	4
FDB000173	Quercetin 3,4',7-triglucoside	OCC1OC(OC2=CC3=C(C(O)=C2)C(=O)C(OC2OC(CO)C(O)C(O)C2O)=C(O3)C2=CC(O)=C(OC3OC(CO)C(O)C(O)C3O)C=C2)C(O)C(O)C1O	InChI=1S/C33H40O22/c34-6-15-19(39)23(43)26(46)31(52-15)49-10-4-12(38)18-14(5-10)50-29(30(22(18)42)55-33-28(48)25(45)21(41)17(8-36)54-33)9-1-2-13(11(37)3-9)51-32-27(47)24(44)20(40)16(7-35)53-32/h1-5,15-17,19-21,23-28,31-41,43-48H,6-8H2	JWSWVKOHVSHWQA-UHFFFAOYSA-N	O=c1c(OC2OC(CO)C(O)C(O)C2O)c(-c2ccc(OC3OC(CO)C(O)C(O)C3O)c(O)c2)oc2cc(OC3OC(CO)C(O)C(O)C3O)cc(O)c12	-9.112	-1.523	788.6658	184.566583	2
FDB000176	3,7-Dimethylquercetin	COC1=CC2=C(C(O)=C1)C(=O)C(OC)=C(O2)C1=CC(O)=C(O)C=C1	InChI=1S/C17H14O7/c1-22-9-6-12(20)14-13(7-9)24-16(17(23-2)15(14)21)8-3-4-10(18)11(19)5-8/h3-7,18-20H,1-2H3	LUJAXSNNYBCFEE-UHFFFAOYSA-N	COc1cc(O)c2c(=O)c(OC)c(-c3ccc(O)c(O)c3)oc2c1	-8.75	-0.987	330.2934	176.966223	3
FDB000178	Quercetin 3-O-diglucoside	OC[C@H]1O[C@@H](OC[C@H]2O[C@@H](OC3=C(OC4=C(C(O)=CC(O)=C4)C3=O)C3=CC(O)=C(O)C=C3)[C@H](O)[C@@H](O)[C@@H]2O)[C@H](O)[C@@H](O)[C@@H]1O	InChI=1S/C27H30O17/c28-6-14-17(33)20(36)22(38)26(42-14)40-7-15-18(34)21(37)23(39)27(43-15)44-25-19(35)16-12(32)4-9(29)5-13(16)41-24(25)8-1-2-10(30)11(31)3-8/h1-5,14-15,17-18,20-23,26-34,36-39H,6-7H2/t14-,15-,17-,18-,20+,21+,22-,23-,26-,27+/m1/s1	FDRQPMVGJOQVTL-DEFKTLOSSA-N	O=c1c(O[C@@H]2O[C@H](CO[C@@H]3O[C@H](CO)[C@@H](O)[C@H](O)[C@H]3O)[C@@H](O)[C@H](O)[C@H]2O)c(-c2ccc(O)c(O)c2)oc2cc(O)cc(O)c12	-9.068	-1.179	626.5238	185.527323	4
FDB000188	Kaempferol 3-O-(6-malonyl-glucoside)	O[C@H]1[C@H](O)[C@@H](COC(=O)CC(O)=O)O[C@@H](OC2=C(OC3=CC(O)=CC(O)=C3C2=O)C2=CC=C(O)C=C2)[C@@H]1O	InChI=1S/C24H22O14/c25-10-3-1-9(2-4-10)22-23(19(32)17-12(27)5-11(26)6-13(17)36-22)38-24-21(34)20(33)18(31)14(37-24)8-35-16(30)7-15(28)29/h1-6,14,18,20-21,24-27,31,33-34H,7-8H2,(H,28,29)/t14-,18-,20+,21-,24+/m1/s1	XEXCLTHHXIWUHO-UJKBSQBPSA-N	O=C(O)CC(=O)OC[C@H]1O[C@@H](Oc2c(-c3ccc(O)cc3)oc3cc(O)cc(O)c3c2=O)[C@H](O)[C@@H](O)[C@@H]1O	-9.267	-1.331	534.4294	181.834433	3
FDB000189	Quercetin 3-O-(6-malonyl-glucoside) 7-O-glucoside	OCC1OC(OC2=CC3=C(C(O)=C2)C(=O)C(OC2OC(COC(=O)CC(O)=O)C(O)C(O)C2O)=C(O3)C2=CC(O)=C(O)C=C2)C(O)C(O)C1O	InChI=1S/C30H32O20/c31-7-15-20(38)23(41)25(43)29(48-15)46-10-4-13(34)19-14(5-10)47-27(9-1-2-11(32)12(33)3-9)28(22(19)40)50-30-26(44)24(42)21(39)16(49-30)8-45-18(37)6-17(35)36/h1-5,15-16,20-21,23-26,29-34,38-39,41-44H,6-8H2,(H,35,36)	ZLQYEKDHCDLAGO-UHFFFAOYSA-N	O=C(O)CC(=O)OCC1OC(Oc2c(-c3ccc(O)c(O)c3)oc3cc(OC4OC(CO)C(O)C(O)C4O)cc(O)c3c2=O)C(O)C(O)C1O	-8.835	-0.923	712.5708	166.037543	3
FDB000201	Kaempferol 3-O-acetyl-glucoside	CC(=O)OC[C@H]1O[C@@H](OC2=C(OC3=CC(O)=CC(O)=C3C2=O)C2=CC=C(O)C=C2)[C@H](O)[C@@H](O)[C@@H]1O	InChI=1S/C23H22O12/c1-9(24)32-8-15-17(28)19(30)20(31)23(34-15)35-22-18(29)16-13(27)6-12(26)7-14(16)33-21(22)10-2-4-11(25)5-3-10/h2-7,15,17,19-20,23,25-28,30-31H,8H2,1H3/t15-,17-,19+,20-,23+/m1/s1	AKENCGNASJPQNR-LNNZMUSMSA-N	CC(=O)OC[C@H]1O[C@@H](Oc2c(-c3ccc(O)cc3)oc3cc(O)cc(O)c3c2=O)[C@H](O)[C@@H](O)[C@@H]1O	-9.175	-0.926	490.4196	170.006023	3
FDB000202	Quercetin 3-O-xylosyl-rutinoside	C[C@@H]1O[C@@H](OC[C@H]2O[C@@H](OC3=C(OC4=CC(O)=CC(O)=C4C3=O)C3=CC(O)=C(O)C=C3)[C@H](O)[C@@H](O)[C@@H]2O)[C@H](O)[C@H](O[C@@H]2O[C@H](CO)[C@H](O)[C@H]2O)[C@H]1O	InChI=1S/C32H38O20/c1-9-19(38)28(51-31-24(43)20(39)16(7-33)49-31)26(45)30(47-9)46-8-17-21(40)23(42)25(44)32(50-17)52-29-22(41)18-14(37)5-11(34)6-15(18)48-27(29)10-2-3-12(35)13(36)4-10/h2-6,9,16-17,19-21,23-26,28,30-40,42-45H,7-8H2,1H3/t9-,16+,17+,19-,20-,21+,23-,24+,25+,26+,28+,30+,31-,32-/m0/s1	OTJNWGOABNCTOZ-JKVIJXOGSA-N	C[C@@H]1O[C@@H](OC[C@H]2O[C@@H](Oc3c(-c4ccc(O)c(O)c4)oc4cc(O)cc(O)c4c3=O)[C@H](O)[C@@H](O)[C@@H]2O)[C@H](O)[C@H](O[C@@H]2O[C@H](CO)[C@H](O)[C@H]2O)[C@H]1O	-8.871	-1.104	742.6402	194.812923	4
FDB000203	Kaempferol 3-O-xylosyl-rutinoside	C[C@@H]1O[C@@H](O[C@@H]2[C@@H](O)[C@H](C)O[C@@H](OC[C@H]3O[C@@H](OC4=C(OC5=CC(O)=CC(O)=C5C4=O)C4=CC=C(O)C=C4)[C@H](O)[C@@H](O)[C@@H]3O)[C@@H]2O)[C@H](O)[C@H](O)[C@H]1O	InChI=1S/C33H40O19/c1-10-19(37)23(41)25(43)32(48-10)51-29-20(38)11(2)47-31(27(29)45)46-9-17-21(39)24(42)26(44)33(50-17)52-30-22(40)18-15(36)7-14(35)8-16(18)49-28(30)12-3-5-13(34)6-4-12/h3-8,10-11,17,19-21,23-27,29,31-39,41-45H,9H2,1-2H3/t10-,11-,17+,19-,20-,21+,23+,24-,25+,26+,27+,29+,31+,32-,33-/m0/s1	UYVBMGULWGRDQT-VLYLGZBPSA-N	C[C@@H]1O[C@@H](O[C@@H]2[C@@H](O)[C@H](C)O[C@@H](OC[C@H]3O[C@@H](Oc4c(-c5ccc(O)cc5)oc5cc(O)cc(O)c5c4=O)[C@H](O)[C@@H](O)[C@@H]3O)[C@@H]2O)[C@H](O)[C@H](O)[C@H]1O	-9.073	-0.875	740.6676	178.705573	3
FDB000207	Kaempferol 3-O-(6''-acetyl-galactoside) 7-O-rhamnoside	C[C@@H]1O[C@@H](OC2=CC(O)=C3C(OC(C4=CC=C(O)C=C4)=C(O[C@@H]4O[C@H](COC(C)=O)[C@H](O)[C@H](O)[C@H]4O)C3=O)=C2)[C@H](O)[C@H](O)[C@H]1O	InChI=1S/C29H32O16/c1-10-19(33)22(36)24(38)28(41-10)42-14-7-15(32)18-16(8-14)43-26(12-3-5-13(31)6-4-12)27(21(18)35)45-29-25(39)23(37)20(34)17(44-29)9-40-11(2)30/h3-8,10,17,19-20,22-25,28-29,31-34,36-39H,9H2,1-2H3/t10-,17+,19-,20-,22+,23-,24+,25+,28-,29-/m0/s1	GMYLPJSOUAYAGD-UGFNMZIJSA-N	CC(=O)OC[C@H]1O[C@@H](Oc2c(-c3ccc(O)cc3)oc3cc(O[C@@H]4O[C@@H](C)[C@H](O)[C@@H](O)[C@H]4O)cc(O)c3c2=O)[C@H](O)[C@@H](O)[C@H]1O	-9.282	-1.29	636.5622	169.076923	2
FDB000210	Kaempferol 3-O-(2''-rhamnosyl-galactoside) 7-O-rhamnoside	C[C@@H]1O[C@@H](O[C@@H]2[C@@H](O)[C@@H](O)[C@@H](CO)O[C@H]2OC2=C(OC3=CC(O[C@@H]4O[C@@H](C)[C@H](O)[C@@H](O)[C@H]4O)=CC(O)=C3C2=O)C2=CC=C(O)C=C2)[C@H](O)[C@H](O)[C@H]1O	InChI=1S/C33H40O19/c1-10-19(37)23(41)26(44)31(46-10)48-14-7-15(36)18-16(8-14)49-28(12-3-5-13(35)6-4-12)29(22(18)40)51-33-30(25(43)21(39)17(9-34)50-33)52-32-27(45)24(42)20(38)11(2)47-32/h3-8,10-11,17,19-21,23-27,30-39,41-45H,9H2,1-2H3/t10-,11-,17+,19-,20-,21-,23+,24+,25-,26+,27+,30+,31-,32-,33-/m0/s1	DDELFAUOHDSZJL-KINVIYQBSA-N	C[C@@H]1O[C@@H](Oc2cc(O)c3c(=O)c(O[C@@H]4O[C@H](CO)[C@H](O)[C@H](O)[C@H]4O[C@@H]4O[C@@H](C)[C@H](O)[C@@H](O)[C@H]4O)c(-c4ccc(O)cc4)oc3c2)[C@H](O)[C@H](O)[C@H]1O	-9.346	-1.119	740.6676	182.540883	2
FDB000211	Kaempferol 3-O-(2''-rhamnosyl-6''-acetyl-galactoside) 7-O-rhamnoside	C[C@@H]1O[C@@H](O[C@@H]2[C@@H](O)[C@@H](O)[C@@H](COC(O)=O)O[C@H]2OC2=C(OC3=CC(O[C@@H]4O[C@@H](C)[C@H](O)[C@@H](O)[C@H]4O)=CC(O)=C3C2=O)C2=CC=C(O)C=C2)[C@H](O)[C@H](O)[C@H]1O	InChI=1S/C34H40O21/c1-10-19(37)23(41)26(44)31(49-10)51-14-7-15(36)18-16(8-14)52-28(12-3-5-13(35)6-4-12)29(22(18)40)54-33-30(25(43)21(39)17(53-33)9-48-34(46)47)55-32-27(45)24(42)20(38)11(2)50-32/h3-8,10-11,17,19-21,23-27,30-33,35-39,41-45H,9H2,1-2H3,(H,46,47)/t10-,11-,17+,19-,20-,21-,23+,24+,25-,26+,27+,30+,31-,32-,33-/m0/s1	UNWFAGYVJIJZNQ-KINVIYQBSA-N	C[C@@H]1O[C@@H](Oc2cc(O)c3c(=O)c(O[C@@H]4O[C@H](COC(=O)O)[C@H](O)[C@H](O)[C@H]4O[C@@H]4O[C@@H](C)[C@H](O)[C@@H](O)[C@H]4O)c(-c4ccc(O)cc4)oc3c2)[C@H](O)[C@H](O)[C@H]1O	-8.951	-0.786	784.6774	163.980993	2
FDB000214	Quercetin 3-O-rhamnosyl-(1->2)-rhamnosyl-(1->6)-glucoside	C[C@@H]1O[C@@H](O[C@@H]2[C@H](O)[C@@H](O)[C@H](C)O[C@H]2OC[C@H]2O[C@@H](OC3=C(OC4=CC(O)=CC(O)=C4C3=O)C3=CC(O)=C(O)C=C3)[C@H](O)[C@@H](O)[C@@H]2O)[C@H](O)[C@H](O)[C@H]1O	InChI=1S/C33H40O20/c1-9-19(38)23(42)26(45)31(48-9)53-30-25(44)20(39)10(2)49-33(30)47-8-17-21(40)24(43)27(46)32(51-17)52-29-22(41)18-15(37)6-12(34)7-16(18)50-28(29)11-3-4-13(35)14(36)5-11/h3-7,9-10,17,19-21,23-27,30-40,42-46H,8H2,1-2H3/t9-,10-,17+,19-,20-,21+,23+,24-,25+,26+,27+,30+,31-,32-,33+/m0/s1	ZKLZXRYXKRWGQP-RHZMNZKUSA-N	C[C@@H]1O[C@@H](O[C@H]2[C@H](OC[C@H]3O[C@@H](Oc4c(-c5ccc(O)c(O)c5)oc5cc(O)cc(O)c5c4=O)[C@H](O)[C@@H](O)[C@@H]3O)O[C@@H](C)[C@H](O)[C@H]2O)[C@H](O)[C@H](O)[C@H]1O	-9.257	-1.49	756.667	211.939563	4
FDB000215	Kaempferol 3-O-rhamnosyl-rhamnosyl-glucoside	C[C@@H]1O[C@@H](OC[C@H]2O[C@@H](OC3=C(OC4=CC(O)=CC(O)=C4C3=O)C3=CC=C(O)C=C3)[C@H](O)[C@@H](O)[C@@H]2O)[C@H](O[C@@H]2O[C@@H](C)[C@H](O)[C@@H](O)[C@H]2O)[C@H](O)[C@H]1O	InChI=1S/C33H40O19/c1-10-19(37)23(41)26(44)31(47-10)52-30-25(43)20(38)11(2)48-33(30)46-9-17-21(39)24(42)27(45)32(50-17)51-29-22(40)18-15(36)7-14(35)8-16(18)49-28(29)12-3-5-13(34)6-4-12/h3-8,10-11,17,19-21,23-27,30-39,41-45H,9H2,1-2H3/t10-,11-,17+,19-,20-,21+,23+,24-,25+,26+,27+,30+,31-,32-,33+/m0/s1	WQRYALSJYYLFRY-YBDKOUSASA-N	C[C@@H]1O[C@@H](O[C@H]2[C@H](OC[C@H]3O[C@@H](Oc4c(-c5ccc(O)cc5)oc5cc(O)cc(O)c5c4=O)[C@H](O)[C@@H](O)[C@@H]3O)O[C@@H](C)[C@H](O)[C@H]2O)[C@H](O)[C@H](O)[C@H]1O	-9.169	-1.039	740.6676	169.543543	3
FDB000216	Kaempferol 3,7,4'-O-triglucoside	OC[C@H]1O[C@@H](OC2=CC=C(C=C2)C2=C(O[C@@H]3O[C@H](CO)[C@@H](O)[C@H](O)[C@H]3O)C(=O)C3=C(O)C=C(O[C@@H]4O[C@H](CO)[C@@H](O)[C@H](O)[C@H]4O)C=C3O2)[C@H](O)[C@@H](O)[C@@H]1O	InChI=1S/C33H40O21/c34-7-15-19(38)23(42)26(45)31(51-15)48-11-3-1-10(2-4-11)29-30(54-33-28(47)25(44)21(40)17(9-36)53-33)22(41)18-13(37)5-12(6-14(18)50-29)49-32-27(46)24(43)20(39)16(8-35)52-32/h1-6,15-17,19-21,23-28,31-40,42-47H,7-9H2/t15-,16-,17-,19-,20-,21-,23+,24+,25+,26-,27-,28-,31-,32-,33+/m1/s1	GZKTYMIMRMNEII-GZIDCZEMSA-N	O=c1c(O[C@@H]2O[C@H](CO)[C@@H](O)[C@H](O)[C@H]2O)c(-c2ccc(O[C@@H]3O[C@H](CO)[C@@H](O)[C@H](O)[C@H]3O)cc2)oc2cc(O[C@@H]3O[C@H](CO)[C@@H](O)[C@H](O)[C@H]3O)cc(O)c12	-9.502	-1.208	772.6664	198.699603	1
FDB000221	Ellagic acid glucoside	[H][C@]1(CO)O[C@@]([H])(OC2=CC3=C4C(OC(=O)C5=CC(O)=C(O)C(OC3=O)=C45)=C2O)[C@]([H])(O)[C@@]([H])(O)[C@]1([H])O	InChI=1S/C20H16O13/c21-3-8-12(24)14(26)15(27)20(31-8)30-7-2-5-10-9-4(18(28)33-17(10)13(7)25)1-6(22)11(23)16(9)32-19(5)29/h1-2,8,12,14-15,20-27H,3H2/t8-,12-,14+,15-,20-/m1/s1	DOPSJTNYZLQUNU-XQKIPRNGSA-N	O=c1oc2c(O)c(O[C@@H]3O[C@H](CO)[C@@H](O)[C@H](O)[C@H]3O)cc3c(=O)oc4c(O)c(O)cc1c4c23	-9.278	-1.691	464.3386	193.802303	3
FDB000223	Ellagic acid arabinoside	[H][C@]1(O)CO[C@@]([H])(OC2=CC3=C4C(OC(=O)C5=CC(O)=C(O)C(OC3=O)=C45)=C2O)[C@]([H])(O)[C@@]1([H])O	InChI=1S/C19H14O12/c20-6-1-4-9-10-5(18(27)30-15(9)12(6)23)2-8(13(24)16(10)31-17(4)26)29-19-14(25)11(22)7(21)3-28-19/h1-2,7,11,14,19-25H,3H2/t7-,11-,14+,19-/m0/s1	KNURQRIPZJJYQO-FYZLSVPNSA-N	O=c1oc2c(O)c(O[C@@H]3OC[C@H](O)[C@H](O)[C@H]3O)cc3c(=O)oc4c(O)c(O)cc1c4c23	-9.166	-1.594	434.3124	187.749583	3
FDB000224	Ellagic acid acetyl-xyloside	[H][C@]1(CO[C@@]([H])(OC2=CC3=C4C(OC(=O)C5=CC(O)=C(O)C(OC3=O)=C45)=C2O)[C@]([H])(O)[C@@]1([H])O)OC(C)=O	InChI=1S/C21H16O13/c1-5(22)31-10-4-30-21(16(27)14(10)25)32-9-3-7-12-11-6(19(28)34-18(12)15(9)26)2-8(23)13(24)17(11)33-20(7)29/h2-3,10,14,16,21,23-27H,4H2,1H3/t10-,14+,16-,21+/m1/s1	HRUPKKAITRRGMV-ZMMKYTMGSA-N	CC(=O)O[C@@H]1CO[C@@H](Oc2cc3c(=O)oc4c(O)c(O)cc5c(=O)oc(c2O)c3c45)[C@H](O)[C@H]1O	-9.393	-1.863	476.3496	187.399173	3
FDB000225	Ellagic acid acetyl-arabinoside	CC(=O)O[C@H]1CO[C@@H](OC2=CC3=C4C(OC(=O)C5=CC(O)=C(O)C(OC3=O)=C45)=C2O)[C@H](O)[C@H]1O	InChI=1S/C21H16O13/c1-5(22)31-10-4-30-21(16(27)14(10)25)32-9-3-7-12-11-6(19(28)34-18(12)15(9)26)2-8(23)13(24)17(11)33-20(7)29/h2-3,10,14,16,21,23-27H,4H2,1H3/t10-,14-,16+,21-/m0/s1	HRUPKKAITRRGMV-GLEFEWGCSA-N	CC(=O)O[C@H]1CO[C@@H](Oc2cc3c(=O)oc4c(O)c(O)cc5c(=O)oc(c2O)c3c45)[C@H](O)[C@H]1O	-9.267	-1.801	476.3496	185.824003	3
FDB000229	Gallic acid 3-O-gallate	OC(=O)C1=CC(O)=C(O)C(OC(=O)C2=CC(O)=C(O)C(O)=C2)=C1	InChI=1S/C14H10O9/c15-7-2-6(3-8(16)11(7)18)14(22)23-10-4-5(13(20)21)1-9(17)12(10)19/h1-4,15-19H,(H,20,21)	COVFEVWNJUOYRL-UHFFFAOYSA-N	O=C(O)c1cc(O)c(O)c(OC(=O)c2cc(O)c(O)c(O)c2)c1	-9.369	-1.364	322.2276	202.182243	5
FDB000230	Valoneic acid dilactone	OC(=O)C1=C(OC2=C(O)C3=C4C(=C2)C(=O)OC2=C(O)C(O)=CC(C(=O)O3)=C42)C(O)=C(O)C(O)=C1	InChI=1S/C21H10O13/c22-7-2-6(19(28)29)16(15(27)12(7)24)32-9-3-5-11-10-4(20(30)34-18(11)14(9)26)1-8(23)13(25)17(10)33-21(5)31/h1-3,22-27H,(H,28,29)	BPAOAXAAABIQKR-UHFFFAOYSA-N	O=C(O)c1cc(O)c(O)c(O)c1Oc1cc2c(=O)oc3c(O)c(O)cc4c(=O)oc(c1O)c2c34	-9.331	-1.782	470.3022	187.624933	6
FDB000232	Sanguisorbic acid dilactone	OC(=O)C1=CC(OC2=C3C(=O)OC4=C(O)C(O)=CC5=C4C3=C(OC5=O)C(O)=C2O)=C(O)C(O)=C1	InChI=1S/C21H10O13/c22-6-1-4(19(28)29)2-8(12(6)24)32-18-11-10-9-5(20(30)33-17(10)14(26)15(18)27)3-7(23)13(25)16(9)34-21(11)31/h1-3,22-27H,(H,28,29)	DBLLWHYTKRSJEV-UHFFFAOYSA-N	O=C(O)c1cc(O)c(O)c(Oc2c(O)c(O)c3oc(=O)c4cc(O)c(O)c5oc(=O)c2c3c54)c1	-9.371	-2.024	470.3022	188.605013	6
FDB000233	Galloyl glucose	OC[C@H]1O[C@@H](OC(=O)C2=CC(O)=C(O)C(O)=C2)[C@H](O)[C@@H](O)[C@@H]1O	InChI=1S/C13H16O10/c14-3-7-9(18)10(19)11(20)13(22-7)23-12(21)4-1-5(15)8(17)6(16)2-4/h1-2,7,9-11,13-20H,3H2/t7-,9-,10+,11-,13+/m1/s1	GDVRUDXLQBVIKP-HQHREHCSSA-N	O=C(O[C@@H]1O[C@H](CO)[C@@H](O)[C@H](O)[C@H]1O)c1cc(O)c(O)c(O)c1	-9.477	-1.019	332.2634	198.485023	3
FDB000236	5-p-Coumaroylquinic acid	O[C@@H]1C[C@](O)(C[C@@H](OC(=O)\C=C\C2=CC=C(O)C=C2)[C@@H]1O)C(O)=O	InChI=1S/C16H18O8/c17-10-4-1-9(2-5-10)3-6-13(19)24-12-8-16(23,15(21)22)7-11(18)14(12)20/h1-6,11-12,14,17-18,20,23H,7-8H2,(H,21,22)/b6-3+/t11-,12-,14-,16+/m1/s1	BMRSEYFENKXDIS-OTCYKTEZSA-N	O=C(/C=C/c1ccc(O)cc1)O[C@@H]1C[C@](O)(C(=O)O)C[C@@H](O)[C@H]1O	-9.311	-0.908	338.3134	186.370513	1
FDB000237	4-p-Coumaroylquinic acid	O[C@@H]1CC(O)(C(=O)O)C[C@@H](O)C1OC(=O)\C=C\C1=CC=C(O)C=C1	InChI=1S/C16H18O8/c17-10-4-1-9(2-5-10)3-6-13(20)24-14-11(18)7-16(23,15(21)22)8-12(14)19/h1-6,11-12,14,17-19,23H,7-8H2,(H,21,22)/b6-3+/t11-,12-,14?,16?/m1/s1	XWRHBGVVCOSNKO-OPGYGNEESA-N	O=C(/C=C/c1ccc(O)cc1)OC1[C@H](O)CC(O)(C(=O)O)C[C@H]1O	-9.488	-1.153	338.3134	198.070313	1
FDB000238	Feruloyl glucose	COC1=C(O)C=CC(\C=C\C(=O)OC2OC(CO)C(O)C(O)C2O)=C1	InChI=1S/C16H20O9/c1-23-10-6-8(2-4-9(10)18)3-5-12(19)25-16-15(22)14(21)13(20)11(7-17)24-16/h2-6,11,13-18,20-22H,7H2,1H3/b5-3+	JWRQVQWBNRGGPK-HWKANZROSA-N	COc1cc(/C=C/C(=O)OC2OC(CO)C(O)C(O)C2O)ccc1O	-8.913	-0.844	356.3286	189.685623	1
FDB000240	p-Coumaroylquinic acid	O[C@@H]1C[C@@](O)(C[C@@H](OC(=O)\C=C\C2=CC=C(O)C=C2)[C@H]1O)C(O)=O	InChI=1S/C16H18O8/c17-10-4-1-9(2-5-10)3-6-13(19)24-12-8-16(23,15(21)22)7-11(18)14(12)20/h1-6,11-12,14,17-18,20,23H,7-8H2,(H,21,22)/b6-3+/t11-,12-,14+,16-/m1/s1	BMRSEYFENKXDIS-QHAYPTCMSA-N	O=C(/C=C/c1ccc(O)cc1)O[C@@H]1C[C@@](O)(C(=O)O)C[C@@H](O)[C@@H]1O	-9.403	-1.069	338.3134	196.918273	1
FDB000242	2,5-di-S-Glutathionyl caftaric acid	NC(CCC(=O)NC(CSC1=CC(\C=C\C(=O)OC(C(O)C(O)=O)C(O)=O)=C(SCC(NC(=O)CCC(N)C(O)=O)C(=O)NCC(O)=O)C(O)=C1O)C(=O)NCC(O)=O)C(O)=O	InChI=1S/C33H42N6O21S2/c34-13(30(52)53)2-4-18(40)38-15(28(50)36-8-20(42)43)10-61-17-7-12(1-6-22(46)60-26(33(58)59)25(49)32(56)57)27(24(48)23(17)47)62-11-16(29(51)37-9-21(44)45)39-19(41)5-3-14(35)31(54)55/h1,6-7,13-16,25-26,47-49H,2-5,8-11,34-35H2,(H,36,50)(H,37,51)(H,38,40)(H,39,41)(H,42,43)(H,44,45)(H,52,53)(H,54,55)(H,56,57)(H,58,59)/b6-1+	GZSQKAREDMZRNC-LZCJLJQNSA-N	NC(CCC(=O)NC(CSc1cc(/C=C/C(=O)OC(C(=O)O)C(O)C(=O)O)c(SCC(NC(=O)CCC(N)C(=O)O)C(=O)NCC(=O)O)c(O)c1O)C(=O)NCC(=O)O)C(=O)O	-8.874	-1.349	922.8424	183.923403	2
FDB000243	Caffeic acid ethyl ester	CCOC(=O)\C=C\C1=CC(O)=C(O)C=C1	InChI=1S/C11H12O4/c1-2-15-11(14)6-4-8-3-5-9(12)10(13)7-8/h3-7,12-13H,2H2,1H3/b6-4+	WDKYDMULARNCIS-GQCTYLIASA-N	CCOC(=O)/C=C/c1ccc(O)c(O)c1	-9.037	-0.85	208.2134	190.683243	2
FDB000246	2-S-Glutathionyl caftaric acid	NC(CCC(=O)NC(CSC1=C(\C=C\C(=O)OC(C(O)C(O)=O)C(O)=O)C=CC(O)=C1O)C(=O)NCC(O)=O)C(O)=O	InChI=1S/C23H27N3O15S/c24-10(21(35)36)3-5-13(28)26-11(20(34)25-7-14(29)30)8-42-19-9(1-4-12(27)16(19)32)2-6-15(31)41-18(23(39)40)17(33)22(37)38/h1-2,4,6,10-11,17-18,27,32-33H,3,5,7-8,24H2,(H,25,34)(H,26,28)(H,29,30)(H,35,36)(H,37,38)(H,39,40)/b6-2+	FRUUTAANUZUTPG-QHHAFSJGSA-N	NC(CCC(=O)NC(CSc1c(/C=C/C(=O)OC(C(=O)O)C(O)C(=O)O)ccc(O)c1O)C(=O)NCC(=O)O)C(=O)O	-8.971	-0.896	617.5374	192.465503	2
FDB000247	5-Feruloylquinic acid	COC1=CC(\C=C\C(=O)O[C@@H]2C[C@@](O)(C[C@@H](O)[C@H]2O)C(O)=O)=CC=C1O	InChI=1S/C17H20O9/c1-25-12-6-9(2-4-10(12)18)3-5-14(20)26-13-8-17(24,16(22)23)7-11(19)15(13)21/h2-6,11,13,15,18-19,21,24H,7-8H2,1H3,(H,22,23)/b5-3+/t11-,13-,15-,17+/m1/s1	RAGZUCNPTLULOL-KJJWLSQTSA-N	COc1cc(/C=C/C(=O)O[C@@H]2C[C@](O)(C(=O)O)C[C@@H](O)[C@H]2O)ccc1O	-9.08	-1.11	368.3396	190.276833	1
FDB000248	4-Feruloylquinic acid	COC1=CC(\C=C\C(=O)O[C@H]2[C@H](O)C[C@@](O)(C[C@H]2O)C(O)=O)=CC=C1O	InChI=1S/C17H20O9/c1-25-13-6-9(2-4-10(13)18)3-5-14(21)26-15-11(19)7-17(24,16(22)23)8-12(15)20/h2-6,11-12,15,18-20,24H,7-8H2,1H3,(H,22,23)/b5-3+/t11-,12-,15-,17+/m1/s1	VTMFDSJJVNQXLT-KSQYBWRXSA-N	COc1cc(/C=C/C(=O)O[C@H]2[C@H](O)C[C@](O)(C(=O)O)C[C@H]2O)ccc1O	-8.981	-1.121	368.3396	187.919483	1
FDB000249	3-Feruloylquinic acid	COC1=CC(\C=C\C(=O)O[C@@H]2C[C@](O)(C[C@@H](O)[C@@H]2O)C(O)=O)=CC=C1O	InChI=1S/C17H20O9/c1-25-12-6-9(2-4-10(12)18)3-5-14(20)26-13-8-17(24,16(22)23)7-11(19)15(13)21/h2-6,11,13,15,18-19,21,24H,7-8H2,1H3,(H,22,23)/b5-3+/t11-,13-,15+,17-/m1/s1	RAGZUCNPTLULOL-KQJPBSFVSA-N	COc1cc(/C=C/C(=O)O[C@@H]2C[C@@](O)(C(=O)O)C[C@@H](O)[C@@H]2O)ccc1O	-9.06	-1.037	368.3396	184.459563	1
FDB000250	5-Sinapoylquinic acid	COC1=CC(\C=C\C(=O)O[C@@H]2C[C@@](O)(C[C@@H](O)[C@H]2O)C(O)=O)=CC(OC)=C1O	InChI=1S/C18H22O10/c1-26-11-5-9(6-12(27-2)16(11)22)3-4-14(20)28-13-8-18(25,17(23)24)7-10(19)15(13)21/h3-6,10,13,15,19,21-22,25H,7-8H2,1-2H3,(H,23,24)/b4-3+/t10-,13-,15-,18+/m1/s1	DTJWTKVKHOJHJK-RVBNATNPSA-N	COc1cc(/C=C/C(=O)O[C@@H]2C[C@](O)(C(=O)O)C[C@@H](O)[C@H]2O)cc(OC)c1O	-8.748	-0.95	398.3658	181.206923	1
FDB000251	4-Sinapoylquinic acid	COC1=CC(\C=C\C(=O)O[C@H]2[C@H](O)C[C@@](O)(C[C@H]2O)C(O)=O)=CC(OC)=C1O	InChI=1S/C18H22O10/c1-26-12-5-9(6-13(27-2)15(12)22)3-4-14(21)28-16-10(19)7-18(25,17(23)24)8-11(16)20/h3-6,10-11,16,19-20,22,25H,7-8H2,1-2H3,(H,23,24)/b4-3+/t10-,11-,16-,18+/m1/s1	WKRKXTOYTASIOP-RKTLJHTASA-N	COc1cc(/C=C/C(=O)O[C@H]2[C@H](O)C[C@](O)(C(=O)O)C[C@H]2O)cc(OC)c1O	-8.805	-1.11	398.3658	180.982643	1
FDB000252	3-Sinapoylquinic acid	COC1=CC(\C=C\C(=O)O[C@@H]2C[C@](O)(C[C@@H](O)[C@@H]2O)C(O)=O)=CC(OC)=C1O	InChI=1S/C18H22O10/c1-26-11-5-9(6-12(27-2)16(11)22)3-4-14(20)28-13-8-18(25,17(23)24)7-10(19)15(13)21/h3-6,10,13,15,19,21-22,25H,7-8H2,1-2H3,(H,23,24)/b4-3+/t10-,13-,15+,18-/m1/s1	DTJWTKVKHOJHJK-LTLLRWTCSA-N	COc1cc(/C=C/C(=O)O[C@@H]2C[C@@](O)(C(=O)O)C[C@@H](O)[C@@H]2O)cc(OC)c1O	-8.722	-1.039	398.3658	180.092833	1
FDB000258	p-Coumaric acid ethyl ester	[H]\C(=C(\[H])C1=CC=C(O)C=C1)C(=O)OCC	InChI=1S/C11H12O3/c1-2-14-11(13)8-5-9-3-6-10(12)7-4-9/h3-8,12H,2H2,1H3/b8-5+	ZOQCEVXVQCPESC-VMPITWQZSA-N	CCOC(=O)/C=C/c1ccc(O)cc1	-9.232	-0.774	192.214	194.770573	1
FDB000262	Hydroxycaffeic acid	[H]\C(=C(\[H])C1=C(O)C(O)=C(O)C=C1)C(O)=O	InChI=1S/C9H8O5/c10-6-3-1-5(2-4-7(11)12)8(13)9(6)14/h1-4,10,13-14H,(H,11,12)/b4-2+	RHGWNBSOWGUGPA-DUXPYHPUSA-N	O=C(O)/C=C/c1ccc(O)c(O)c1O	-9.243	-1.09	196.1592	194.596563	3
FDB000263	5-5'-Dehydrodiferulic acid	COC1=C(O)C(=CC(\C=C\C(O)=O)=C1)C1=CC(\C=C\C(O)=O)=CC(OC)=C1O	InChI=1S/C20H18O8/c1-27-15-9-11(3-5-17(21)22)7-13(19(15)25)14-8-12(4-6-18(23)24)10-16(28-2)20(14)26/h3-10,25-26H,1-2H3,(H,21,22)(H,23,24)/b5-3+,6-4+	LBQZVWQOPFFQJI-GGWOSOGESA-N	COc1cc(/C=C/C(=O)O)cc(-c2cc(/C=C/C(=O)O)cc(OC)c2O)c1O	-8.91	-0.989	386.3574	184.136783	2
FDB000264	5-8'-Dehydrodiferulic acid	COC1=CC(\C=C/C(O)=O)=CC(\C(=C/C2=CC(OC)=C(O)C=C2)C(O)=O)=C1O	InChI=1S/C20H18O8/c1-27-16-9-11(3-5-15(16)21)8-14(20(25)26)13-7-12(4-6-18(22)23)10-17(28-2)19(13)24/h3-10,21,24H,1-2H3,(H,22,23)(H,25,26)/b6-4-,14-8+	DEPVSDIYICBTJE-FGDQGFBNSA-N	COc1cc(/C=C(/C(=O)O)c2cc(/C=C\C(=O)O)cc(OC)c2O)ccc1O	-8.982	-0.571	386.3574	177.291413	2
FDB000266	1,2-Diferuloylgentiobiose	COC1=CC(\C=C\C(=O)O[C@@H]2O[C@H](CO[C@@H]3O[C@H](CO)[C@@H](O)[C@H](O)[C@H]3O)[C@@H](O)[C@H](O)[C@H]2OC(=O)\C=C\C2=CC=C(O)C(OC)=C2)=CC=C1O	InChI=1S/C32H38O17/c1-43-19-11-15(3-7-17(19)34)5-9-23(36)48-30-28(41)26(39)22(14-45-31-29(42)27(40)25(38)21(13-33)46-31)47-32(30)49-24(37)10-6-16-4-8-18(35)20(12-16)44-2/h3-12,21-22,25-35,38-42H,13-14H2,1-2H3/b9-5+,10-6+/t21-,22-,25-,26-,27+,28+,29-,30-,31-,32+/m1/s1	DTGPXHDRUSYIIK-ANORCUJWSA-N	COc1cc(/C=C/C(=O)O[C@@H]2O[C@H](CO[C@@H]3O[C@H](CO)[C@@H](O)[C@H](O)[C@H]3O)[C@@H](O)[C@H](O)[C@H]2OC(=O)/C=C/c2ccc(O)c(OC)c2)ccc1O	-9.009	-1.092	694.642	188.674383	2
FDB000269	1-Sinapoyl-2,2'-diferuloylgentiobiose	COC1=CC(\C=C\C(=O)O[C@H]2[C@H](OC[C@H]3O[C@@H](OC(=O)\C=C\C4=CC(OC)=C(O)C(OC)=C4)[C@H](OC(=O)\C=C\C4=CC=C(O)C(OC)=C4)[C@@H](O)[C@@H]3O)O[C@H](CO)[C@@H](O)[C@@H]2O)=CC=C1O	InChI=1S/C43H48O21/c1-55-26-15-21(5-10-24(26)45)7-12-32(47)62-40-38(53)36(51)30(19-44)60-42(40)59-20-31-37(52)39(54)41(63-33(48)13-8-22-6-11-25(46)27(16-22)56-2)43(61-31)64-34(49)14-9-23-17-28(57-3)35(50)29(18-23)58-4/h5-18,30-31,36-46,50-54H,19-20H2,1-4H3/b12-7+,13-8+,14-9+/t30-,31-,36-,37-,38+,39+,40-,41-,42-,43+/m1/s1	JULNRMTUIWVSQY-KAVFSUIXSA-N	COc1cc(/C=C/C(=O)O[C@H]2[C@H](OC[C@H]3O[C@@H](OC(=O)/C=C/c4cc(OC)c(O)c(OC)c4)[C@H](OC(=O)/C=C/c4ccc(O)c(OC)c4)[C@@H](O)[C@@H]3O)O[C@H](CO)[C@@H](O)[C@@H]2O)ccc1O	-8.629	-1.157	900.8396	179.008203	3
FDB000270	1,2,2'-Triferuloylgentiobiose	COC1=CC(\C=C\C(=O)O[C@@H]2O[C@H](CO[C@@H]3O[C@H](CO)[C@@H](O)[C@H](O)[C@H]3OC(=O)\C=C\C3=CC=C(O)C(OC)=C3)[C@@H](O)[C@H](O)[C@H]2OC(=O)\C=C\C2=CC=C(O)C(OC)=C2)=CC=C1O	InChI=1S/C42H46O20/c1-54-27-16-21(4-10-24(27)44)7-13-32(47)60-39-37(52)35(50)30(19-43)58-41(39)57-20-31-36(51)38(53)40(61-33(48)14-8-22-5-11-25(45)28(17-22)55-2)42(59-31)62-34(49)15-9-23-6-12-26(46)29(18-23)56-3/h4-18,30-31,35-46,50-53H,19-20H2,1-3H3/b13-7+,14-8+,15-9+/t30-,31-,35-,36-,37+,38+,39-,40-,41-,42+/m1/s1	KHUQBGCNTVZZRF-BQCRRWLHSA-N	COc1cc(/C=C/C(=O)O[C@@H]2O[C@H](CO[C@@H]3O[C@H](CO)[C@@H](O)[C@H](O)[C@H]3OC(=O)/C=C/c3ccc(O)c(OC)c3)[C@@H](O)[C@H](O)[C@H]2OC(=O)/C=C/c2ccc(O)c(OC)c2)ccc1O	-8.942	-1.169	870.8134	177.595833	3
FDB000271	8-4'-Dehydrodiferulic acid	COC1=C(O)C=CC(\C=C(\OC2=C(OC)C=C(\C=C/C(O)=O)C=C2)C(O)=O)=C1	InChI=1S/C20H18O8/c1-26-16-10-13(3-6-14(16)21)11-18(20(24)25)28-15-7-4-12(5-8-19(22)23)9-17(15)27-2/h3-11,21H,1-2H3,(H,22,23)(H,24,25)/b8-5-,18-11+	GGCXWTMEZZGUFT-WBZVOSOQSA-N	COc1cc(/C=C(/Oc2ccc(/C=C\C(=O)O)cc2OC)C(=O)O)ccc1O	-8.662	-0.655	386.3574	171.552813	1
FDB000273	5-8'-Benzofuran dehydrodiferulic acid	COC1=C2OC(C(C(O)=O)C2=CC(\C=C\C(O)=O)=C1)C1=CC=C(O)C(OC)=C1	InChI=1S/C20H18O8/c1-26-14-9-11(4-5-13(14)21)18-17(20(24)25)12-7-10(3-6-16(22)23)8-15(27-2)19(12)28-18/h3-9,17-18,21H,1-2H3,(H,22,23)(H,24,25)/b6-3+	JTHPLBUVRLOJBB-ZZXKWVIFSA-N	COc1cc(C2Oc3c(OC)cc(/C=C/C(=O)O)cc3C2C(=O)O)ccc1O	-8.822	-0.983	386.3574	184.524363	1
FDB000275	Cis-5-Caffeoylquinic acid	O[C@@H]1C[C@](O)(C[C@@H](OC(=O)\C=C/C2=CC=C(O)C(O)=C2)[C@@H]1O)C(O)=O	InChI=1S/C16H18O9/c17-9-3-1-8(5-10(9)18)2-4-13(20)25-12-7-16(24,15(22)23)6-11(19)14(12)21/h1-5,11-12,14,17-19,21,24H,6-7H2,(H,22,23)/b4-2-/t11-,12-,14-,16+/m1/s1	CWVRJTMFETXNAD-XYXZIBEBSA-N	O=C(/C=C\c1ccc(O)c(O)c1)O[C@@H]1C[C@](O)(C(=O)O)C[C@@H](O)[C@H]1O	-8.92	-0.663	354.3128	185.431643	2
FDB000276	3,4-Diferuloylquinic acid	COC1=CC(\C=C\C(=O)O[C@@H]2C[C@](O)(C[C@@H](O)[C@@H]2OC(=O)\C=C\C2=CC=C(O)C(OC)=C2)C(O)=O)=CC=C1O	InChI=1S/C27H28O12/c1-36-20-11-15(3-7-17(20)28)5-9-23(31)38-22-14-27(35,26(33)34)13-19(30)25(22)39-24(32)10-6-16-4-8-18(29)21(12-16)37-2/h3-12,19,22,25,28-30,35H,13-14H2,1-2H3,(H,33,34)/b9-5+,10-6+/t19-,22-,25+,27-/m1/s1	WCIDSNIXNCYSPH-HPMQQOSDSA-N	COc1cc(/C=C/C(=O)O[C@H]2[C@H](O)C[C@](O)(C(=O)O)C[C@H]2OC(=O)/C=C/c2ccc(O)c(OC)c2)ccc1O	-8.842	-0.932	544.511	185.817513	2
FDB000277	3,5-Diferuloylquinic acid	COC1=CC(\C=C\C(=O)O[C@@H]2C[C@@](O)(C[C@@H](OC(=O)\C=C\C3=CC=C(O)C(OC)=C3)[C@H]2O)C(O)=O)=CC=C1O	InChI=1S/C27H28O12/c1-36-19-11-15(3-7-17(19)28)5-9-23(30)38-21-13-27(35,26(33)34)14-22(25(21)32)39-24(31)10-6-16-4-8-18(29)20(12-16)37-2/h3-12,21-22,25,28-29,32,35H,13-14H2,1-2H3,(H,33,34)/b9-5+,10-6+/t21-,22-,25-,27+/m1/s1	MOMSOBSYYRIFOP-FYOODVSHSA-N	COc1cc(/C=C/C(=O)O[C@@H]2C[C@](O)(C(=O)O)C[C@@H](OC(=O)/C=C/c3ccc(O)c(OC)c3)[C@H]2O)ccc1O	-8.814	-0.993	544.511	185.065703	2
FDB000279	Dicaffeoylquinic acid	O[C@H]1[C@H](OC(=O)\C=C\C2=CC=C(O)C(O)=C2)C[C@@](O)(C[C@H]1OC(=O)\C=C\C1=CC=C(O)C(O)=C1)C(=O)O	InChI=1S/C25H24O12/c26-15-5-1-13(9-17(15)28)3-7-21(30)36-19-11-25(35,24(33)34)12-20(23(19)32)37-22(31)8-4-14-2-6-16(27)18(29)10-14/h1-10,19-20,23,26-29,32,35H,11-12H2,(H,33,34)/b7-3+,8-4+/t19-,20-,23-,25+/m1/s1	KRZBCHWVBQOTNZ-PSEXTPKNSA-N	O=C(/C=C/c1ccc(O)c(O)c1)O[C@@H]1C[C@](O)(C(=O)O)C[C@@H](OC(=O)/C=C/c2ccc(O)c(O)c2)[C@H]1O	-9.001	-1.082	516.4574	189.868393	4
FDB000283	Avenanthramide 2p	OC(=O)C1=CC(O)=CC=C1NC(=O)\C=C\C1=CC=C(O)C=C1	InChI=1S/C16H13NO5/c18-11-4-1-10(2-5-11)3-8-15(20)17-14-7-6-12(19)9-13(14)16(21)22/h1-9,18-19H,(H,17,20)(H,21,22)/b8-3+	QGUMNWHANDITDB-FPYGCLRLSA-N	O=C(/C=C/c1ccc(O)cc1)Nc1ccc(O)cc1C(=O)O	-8.683	-1.049	299.2824	177.055533	2
FDB000284	Avenanthramide 2c	OC(=O)C1=CC(O)=CC=C1NC(=O)\C=C\C1=CC(O)=C(O)C=C1	InChI=1S/C16H13NO6/c18-10-3-4-12(11(8-10)16(22)23)17-15(21)6-2-9-1-5-13(19)14(20)7-9/h1-8,18-20H,(H,17,21)(H,22,23)/b6-2+	IDUUXROOZBOOPH-QHHAFSJGSA-N	O=C(/C=C/c1ccc(O)c(O)c1)Nc1ccc(O)cc1C(=O)O	-8.783	-1.042	315.2818	179.048683	3
FDB000285	Avenanthramide 2f	COC1=C(O)C=CC(\C=C\C(=O)NC2=CC=C(O)C=C2C(O)=O)=C1	InChI=1S/C17H15NO6/c1-24-15-8-10(2-6-14(15)20)3-7-16(21)18-13-5-4-11(19)9-12(13)17(22)23/h2-9,19-20H,1H3,(H,18,21)(H,22,23)/b7-3+	JXFZHMCSCYADIX-XVNBXDOJSA-N	COc1cc(/C=C/C(=O)Nc2ccc(O)cc2C(=O)O)ccc1O	-8.738	-1.047	329.3086	179.535583	2
FDB000290	p-Coumaroyl glycolic acid	OC(=O)COC(=O)\C=C\C1=CC=C(O)C=C1	InChI=1S/C11H10O5/c12-9-4-1-8(2-5-9)3-6-11(15)16-7-10(13)14/h1-6,12H,7H2,(H,13,14)/b6-3+	RMPWEBYRPJQKNT-ZZXKWVIFSA-N	O=C(O)COC(=O)/C=C/c1ccc(O)cc1	-9.329	-0.945	222.197	195.126133	1
FDB000298	Caffeoyl aspartic acid	OC(=O)CC(NC(=O)\C=C\C1=CC(O)=C(O)C=C1)C(O)=O	InChI=1S/C13H13NO7/c15-9-3-1-7(5-10(9)16)2-4-11(17)14-8(13(20)21)6-12(18)19/h1-5,8,15-16H,6H2,(H,14,17)(H,18,19)(H,20,21)/b4-2+	YNHFZQQNJPOYRC-DUXPYHPUSA-N	O=C(O)CC(NC(=O)/C=C/c1ccc(O)c(O)c1)C(=O)O	-9.206	-0.953	295.2482	194.247043	2
FDB000299	p-Coumaroyl aspartic acid	OC(=O)CC(NC(=O)\C=C\C1=CC=C(O)C=C1)C(O)=O	InChI=1S/C13H13NO6/c15-9-4-1-8(2-5-9)3-6-11(16)14-10(13(19)20)7-12(17)18/h1-6,10,15H,7H2,(H,14,16)(H,17,18)(H,19,20)/b6-3+	FKBRNPNAUOXZMQ-ZZXKWVIFSA-N	O=C(O)CC(NC(=O)/C=C/c1ccc(O)cc1)C(=O)O	-9.368	-0.911	279.2488	196.999483	1
FDB000304	Avenanthramide K	OC(=O)C1=CC=C(O)C=C1NC(=O)\C=C\C1=CC(O)=C(O)C=C1	InChI=1S/C16H13NO6/c18-10-3-4-11(16(22)23)12(8-10)17-15(21)6-2-9-1-5-13(19)14(20)7-9/h1-8,18-20H,(H,17,21)(H,22,23)/b6-2+	OSILFOKGSJBVLY-QHHAFSJGSA-N	O=C(/C=C/c1ccc(O)c(O)c1)Nc1cc(O)ccc1C(=O)O	-9.166	-0.953	315.2818	192.515063	3
FDB000307	24-Methylcholestanol ferulate	COC1=C(O)C=CC(\C=C\C(=O)O[C@H]2CC[C@]3(C)C4CC[C@]5(C)[C@H](CCC5C4CC[C@@]3([H])C2)[C@H](C)CCC(C)C(C)C)=C1	InChI=1S/C38H58O4/c1-24(2)25(3)8-9-26(4)31-14-15-32-30-13-12-28-23-29(18-20-37(28,5)33(30)19-21-38(31,32)6)42-36(40)17-11-27-10-16-34(39)35(22-27)41-7/h10-11,16-17,22,24-26,28-33,39H,8-9,12-15,18-21,23H2,1-7H3/b17-11+/t25?,26-,28+,29+,30?,31-,32?,33?,37+,38-/m1/s1	NLHPCZDTMWKEFC-CQDFPANQSA-N	COc1cc(/C=C/C(=O)O[C@H]2CC[C@]3(C)C4CC[C@@]5(C)C(CC[C@@H]5[C@H](C)CCC(C)C(C)C)C4CC[C@H]3C2)ccc1O	-8.742	-0.669	578.8738	182.508573	1
FDB000308	24-Methylcholesterol ferulate	COC1=C(O)C=CC(\C=C\C(=O)O[C@H]2CC[C@@]3(C)C(=CCC4C5CC[C@H]([C@H](C)CCC(C)C(C)C)[C@@]5(C)CCC34)C2)=C1	InChI=1S/C38H56O4/c1-24(2)25(3)8-9-26(4)31-14-15-32-30-13-12-28-23-29(18-20-37(28,5)33(30)19-21-38(31,32)6)42-36(40)17-11-27-10-16-34(39)35(22-27)41-7/h10-12,16-17,22,24-26,29-33,39H,8-9,13-15,18-21,23H2,1-7H3/b17-11+/t25?,26-,29+,30?,31-,32?,33?,37+,38-/m1/s1	SWIWTAJTJOYCTB-DYYHZVGDSA-N	COc1cc(/C=C/C(=O)O[C@H]2CC[C@@]3(C)C(=CCC4C3CC[C@@]3(C)C4CC[C@@H]3[C@H](C)CCC(C)C(C)C)C2)ccc1O	-8.739	-0.676	576.858	182.516523	1
FDB000309	24-Methyllathosterol ferulate	COC1=C(O)C=CC(\C=C\C(=O)O[C@H]2CC[C@]3(C)C4CC[C@]5(C)[C@H](CCC5C4=CC[C@@]3([H])C2)[C@H](C)CCC(C)C(C)C)=C1	InChI=1S/C38H56O4/c1-24(2)25(3)8-9-26(4)31-14-15-32-30-13-12-28-23-29(18-20-37(28,5)33(30)19-21-38(31,32)6)42-36(40)17-11-27-10-16-34(39)35(22-27)41-7/h10-11,13,16-17,22,24-26,28-29,31-33,39H,8-9,12,14-15,18-21,23H2,1-7H3/b17-11+/t25?,26-,28+,29+,31-,32?,33?,37+,38-/m1/s1	OZCGBWSNAGOZDD-HATWAXMMSA-N	COc1cc(/C=C/C(=O)O[C@H]2CC[C@]3(C)C4CC[C@@]5(C)C(CC[C@@H]5[C@H](C)CCC(C)C(C)C)C4=CC[C@H]3C2)ccc1O	-8.869	-0.696	576.858	185.029953	1
FDB000312	Schottenol 3-ferulate	CC[C@H](CC[C@@H](C)[C@H]1CCC2C3=CC[C@@]4([H])C[C@H](CC[C@]4(C)C3CC[C@]12C)OC(=O)\C=C\C1=CC(OC)=C(O)C=C1)C(C)C	InChI=1S/C39H58O4/c1-8-28(25(2)3)12-9-26(4)32-15-16-33-31-14-13-29-24-30(19-21-38(29,5)34(31)20-22-39(32,33)6)43-37(41)18-11-27-10-17-35(40)36(23-27)42-7/h10-11,14,17-18,23,25-26,28-30,32-34,40H,8-9,12-13,15-16,19-22,24H2,1-7H3/b18-11+/t26-,28-,29+,30+,32-,33?,34?,38+,39-/m1/s1	BGOCOVGWMXAQCQ-ODEGBJFNSA-N	CC[C@H](CC[C@@H](C)[C@H]1CCC2C3=CC[C@H]4C[C@@H](OC(=O)/C=C/c5ccc(O)c(OC)c5)CC[C@]4(C)C3CC[C@@]21C)C(C)C	-8.853	-0.723	590.8848	184.967923	1
FDB000313	24-Methylenecholestanol ferulate	COC1=C(O)C=CC(\C=C\C(=O)O[C@H]2CC[C@]3(C)C4CC[C@]5(C)[C@H](CCC5C4CC[C@@]3([H])C2)[C@H](C)CCC(=C)C(C)C)=C1	InChI=1S/C38H56O4/c1-24(2)25(3)8-9-26(4)31-14-15-32-30-13-12-28-23-29(18-20-37(28,5)33(30)19-21-38(31,32)6)42-36(40)17-11-27-10-16-34(39)35(22-27)41-7/h10-11,16-17,22,24,26,28-33,39H,3,8-9,12-15,18-21,23H2,1-2,4-7H3/b17-11+/t26-,28+,29+,30?,31-,32?,33?,37+,38-/m1/s1	DOIYKIUFHRPGDF-IGQWCCQJSA-N	C=C(CC[C@@H](C)[C@H]1CCC2C3CC[C@H]4C[C@@H](OC(=O)/C=C/c5ccc(O)c(OC)c5)CC[C@]4(C)C3CC[C@@]21C)C(C)C	-8.843	-0.706	576.858	184.796523	1
FDB000316	3,4-Dihydroxyphenylacetic acid	OC(=O)CC1=CC(O)=C(O)C=C1	InChI=1S/C8H8O4/c9-6-2-1-5(3-7(6)10)4-8(11)12/h1-3,9-10H,4H2,(H,11,12)	CFFZDZCDUFSOFZ-UHFFFAOYSA-N	O=C(O)Cc1ccc(O)c(O)c1	-8.99	-0.16	168.1488	190.551033	2
FDB000319	delta-Viniferin	[H][C@@]1(OC2=C(C=C(\C=C\C3=CC(O)=CC(O)=C3)C=C2)[C@]1([H])C1=CC(O)=CC(O)=C1)C1=CC=C(O)C=C1	InChI=1S/C28H22O6/c29-20-6-4-18(5-7-20)28-27(19-12-23(32)15-24(33)13-19)25-11-16(3-8-26(25)34-28)1-2-17-9-21(30)14-22(31)10-17/h1-15,27-33H/b2-1+/t27-,28+/m0/s1	LILPTCHQLRKZNG-LPGNHZEISA-N	Oc1ccc([C@H]2Oc3ccc(/C=C/c4cc(O)cc(O)c4)cc3[C@@H]2c2cc(O)cc(O)c2)cc1	-8.78	-0.471	454.4782	177.002893	5
FDB000325	7-Hydroxymatairesinol	COC1=CC(C[C@H]2COC(=O)C2[C@H](O)C2=CC=C(O)C(OC)=C2)=CC=C1O	InChI=1S/C20H22O7/c1-25-16-8-11(3-5-14(16)21)7-13-10-27-20(24)18(13)19(23)12-4-6-15(22)17(9-12)26-2/h3-6,8-9,13,18-19,21-23H,7,10H2,1-2H3/t13-,18?,19+/m0/s1	ZZSOKNNVDKKSDE-LPHKOSDUSA-N	COc1cc(C[C@H]2COC(=O)C2[C@H](O)c2ccc(O)c(OC)c2)ccc1O	-8.789	-0.082	374.3896	178.156953	2
FDB000326	Isohydroxymatairesinol	[H][C@@]1(CO)[C@H](OC(=O)[C@]1([H])CC1=CC(OC)=C(O)C=C1)C1=CC=C(O)C(OC)=C1	InChI=1S/C20H22O7/c1-25-17-8-11(3-5-15(17)22)7-13-14(10-21)19(27-20(13)24)12-4-6-16(23)18(9-12)26-2/h3-6,8-9,13-14,19,21-23H,7,10H2,1-2H3/t13-,14+,19-/m1/s1	BTXZSJTULWTSJG-BIENJYKASA-N	COc1cc(C[C@H]2C(=O)O[C@H](c3ccc(O)c(OC)c3)[C@H]2CO)ccc1O	-8.863	-0.224	374.3896	182.517233	2
FDB000327	Secoisolariciresinol-sesquilignan	COC1=CC(CC(CO)C(CO)CC2=CC=C(OC(CO)C(O)C3=CC=C(O)C(OC)=C3)C(OC)=C2)=CC=C1O	InChI=1S/C30H38O10/c1-37-26-12-18(4-7-23(26)34)10-21(15-31)22(16-32)11-19-5-9-25(28(13-19)39-3)40-29(17-33)30(36)20-6-8-24(35)27(14-20)38-2/h4-9,12-14,21-22,29-36H,10-11,15-17H2,1-3H3	XPALWKWOFOYYIV-UHFFFAOYSA-N	COc1cc(CC(CO)C(CO)Cc2ccc(OC(CO)C(O)c3ccc(O)c(OC)c3)c(OC)c2)ccc1O	-8.707	-0.427	558.6242	175.612963	2
FDB000328	Cyclolariciresinol	COC1=CC2=C(C=C1O)[C@@H]([C@@H](CO)[C@H](CO)C2)C1=CC=C(O)C(OC)=C1	InChI=1S/C20H24O6/c1-25-18-6-11(3-4-16(18)23)20-14-8-17(24)19(26-2)7-12(14)5-13(9-21)15(20)10-22/h3-4,6-8,13,15,20-24H,5,9-10H2,1-2H3/t13-,15-,20-/m0/s1	OGFXBIXJCWAUCH-KPHUOKFYSA-N	COc1cc([C@H]2c3cc(O)c(OC)cc3C[C@@H](CO)[C@@H]2CO)ccc1O	-8.505	0.116	360.406	176.798403	2
FDB000329	7-Oxomatairesinol	COC1=CC(C[C@H]2COC(=O)C2C(=O)C2=CC=C(O)C(OC)=C2)=CC=C1O	InChI=1S/C20H20O7/c1-25-16-8-11(3-5-14(16)21)7-13-10-27-20(24)18(13)19(23)12-4-6-15(22)17(9-12)26-2/h3-6,8-9,13,18,21-22H,7,10H2,1-2H3/t13-,18?/m0/s1	IHQUAAXBXPJDEX-FVRDMJKUSA-N	COc1cc(C[C@H]2COC(=O)C2C(=O)c2ccc(O)c(OC)c2)ccc1O	-8.905	-0.762	372.3738	174.395383	2
FDB000330	Todolactol A	COC1=CC(CC2C(O)OCC2C(O)C2=CC=C(O)C(OC)=C2)=CC=C1O	InChI=1S/C20H24O7/c1-25-17-8-11(3-5-15(17)21)7-13-14(10-27-20(13)24)19(23)12-4-6-16(22)18(9-12)26-2/h3-6,8-9,13-14,19-24H,7,10H2,1-2H3	VUKYFJWPBAAZAU-UHFFFAOYSA-N	COc1cc(CC2C(O)OCC2C(O)c2ccc(O)c(OC)c2)ccc1O	-8.709	-0.4	376.4054	179.366933	2
FDB000331	Conidendrin	COC1=CC2=C(C=C1O)[C@H]([C@@H]1COC(=O)[C@@H]1C2)C1=CC=C(O)C(OC)=C1	InChI=1S/C20H20O6/c1-24-17-6-10(3-4-15(17)21)19-12-8-16(22)18(25-2)7-11(12)5-13-14(19)9-26-20(13)23/h3-4,6-8,13-14,19,21-22H,5,9H2,1-2H3/t13-,14-,19-/m1/s1	CAYMSCGTKZIVTN-PJIJBLCYSA-N	COc1cc([C@@H]2c3cc(O)c(OC)cc3C[C@H]3C(=O)OC[C@@H]23)ccc1O	-8.818	-0.197	356.3744	181.208253	2
FDB000332	7-Hydroxysecoisolariciresinol	CC[C@H](CC1=CC=C(O)C(OC)=C1)[C@H](CC)C(O)C1=CC=C(O)C(OC)=C1	InChI=1S/C22H30O5/c1-5-15(11-14-7-9-18(23)20(12-14)26-3)17(6-2)22(25)16-8-10-19(24)21(13-16)27-4/h7-10,12-13,15,17,22-25H,5-6,11H2,1-4H3/t15-,17+,22?/m1/s1	BBZFADZHJBEXSO-QQROTITISA-N	CC[C@H](Cc1ccc(O)c(OC)c1)[C@H](CC)C(O)c1ccc(O)c(OC)c1	-8.481	-0.018	374.476	176.420063	2
FDB000333	Lariciresinol-sesquilignan	COC1=CC(CC2COC(C2CO)C2=CC=C(OC(CO)C(O)C3=CC=C(O)C(OC)=C3)C(OC)=C2)=CC=C1O	InChI=1S/C30H36O10/c1-36-25-11-17(4-7-22(25)33)10-20-16-39-30(21(20)14-31)19-6-9-24(27(13-19)38-3)40-28(15-32)29(35)18-5-8-23(34)26(12-18)37-2/h4-9,11-13,20-21,28-35H,10,14-16H2,1-3H3	MWGNJVCCJCKLGJ-UHFFFAOYSA-N	COc1cc(CC2COC(c3ccc(OC(CO)C(O)c4ccc(O)c(OC)c4)c(OC)c3)C2CO)ccc1O	-8.586	-0.201	556.6084	179.824073	2
FDB000334	Episesaminol	[H][C@]12CO[C@@H](C3=CC4=C(OCO4)C=C3O)[C@@]1([H])CO[C@@H]2C1=CC2=C(OCO2)C=C1	InChI=1S/C20H18O7/c21-14-5-18-17(26-9-27-18)4-11(14)20-13-7-22-19(12(13)6-23-20)10-1-2-15-16(3-10)25-8-24-15/h1-5,12-13,19-21H,6-9H2/t12-,13-,19+,20-/m0/s1	KQRXQIPRDKVZPW-ICCDWZQGSA-N	Oc1cc2c(cc1[C@@H]1OC[C@H]3[C@@H]1CO[C@@H]3c1ccc3c(c1)OCO3)OCO2	-8.581	-0.216	370.358	188.233393	1
FDB000336	4-Vinylsyringol	COC1=CC(\C=C\C2=CC=CC=C2)=CC(O)=C1O	InChI=1S/C15H14O3/c1-18-14-10-12(9-13(16)15(14)17)8-7-11-5-3-2-4-6-11/h2-10,16-17H,1H3/b8-7+	WBBHYMRWGHBXLS-BQYQJAHWSA-N	COc1cc(/C=C/c2ccccc2)cc(O)c1O	-8.662	-0.449	242.2738	177.390613	2
FDB000337	Mellein	C[C@@H]1CC2=CC=CC(O)=C2C(=O)O1	InChI=1S/C10H10O3/c1-6-5-7-3-2-4-8(11)9(7)10(12)13-6/h2-4,6,11H,5H2,1H3/t6-/m1/s1	KWILGNNWGSNMPA-ZCFIWIBFSA-N	C[C@@H]1Cc2cccc(O)c2C(=O)O1	-9.495	-0.756	178.1872	200.016593	1
FDB000338	2-Methoxy-5-prop-1-enylphenol	COC1=C(O)C=C(C=CC)C=C1	InChI=1S/C10H12O2/c1-3-4-8-5-6-10(12-2)9(11)7-8/h3-7,11H,1-2H3	LHJZSWVADJCBNI-UHFFFAOYSA-N	CC=Cc1ccc(OC)c(O)c1	-8.359	0.035	164.2036	174.737803	1
FDB000341	5,5',6,6'-Tetrahydroxy-3,3'-biindolyl	OC1=CC2=C(C=C1O)C(=CN2)C1=CNC2=C1C=C(O)C(O)=C2	InChI=1S/C16H12N2O4/c19-13-1-7-9(5-17-11(7)3-15(13)21)10-6-18-12-4-16(22)14(20)2-8(10)12/h1-6,17-22H	UHYVKNUCMCSKMR-UHFFFAOYSA-N	Oc1cc2[nH]cc(-c3c[nH]c4cc(O)c(O)cc34)c2cc1O	-8.06	-0.382	296.2818	164.397333	4
FDB000344	Hydroxytyrosol acetate	CC(=O)OCCC1=CC(O)=C(O)C=C1	InChI=1S/C10H12O4/c1-7(11)14-5-4-8-2-3-9(12)10(13)6-8/h2-3,6,12-13H,4-5H2,1H3	FGJGLFPNIZXRLV-UHFFFAOYSA-N	CC(=O)OCCc1ccc(O)c(O)c1	-8.822	-0.028	196.2024	183.735303	2
FDB000345	p-HPEA-AC	CC(=O)OCCC1=CC=C(O)C=C1	InChI=1S/C10H12O3/c1-8(11)13-7-6-9-2-4-10(12)5-3-9/h2-5,12H,6-7H2,1H3	LDLOCPJLLDCCGO-UHFFFAOYSA-N	CC(=O)OCCc1ccc(O)cc1	-9.027	0.067	180.203	184.798863	1
FDB000346	3,4-DHPEA-EA	COC(=O)C1=CO[C@@H](O)\C(=C/C)[C@@H]1CC(=O)OCCC1=CC=C(O)C(O)=C1	InChI=1S/C19H22O8/c1-3-12-13(14(18(23)25-2)10-27-19(12)24)9-17(22)26-7-6-11-4-5-15(20)16(21)8-11/h3-5,8,10,13,19-21,24H,6-7,9H2,1-2H3/b12-3-/t13-,19+/m0/s1	BIWKXNFEOZXNLX-SQOYHTLWSA-N	C/C=C1\[C@H](O)OC=C(C(=O)OC)[C@H]1CC(=O)OCCc1ccc(O)c(O)c1	-8.357	-0.457	378.378	167.843663	2
FDB000349	p-HPEA-EDA	[H]\C(C)=C(/C=O)C(CC=O)CC(=O)OCCC1=CC=C(O)C=C1	InChI=1S/C17H20O5/c1-2-14(12-19)15(7-9-18)11-17(21)22-10-8-13-3-5-16(20)6-4-13/h2-6,9,12,15,20H,7-8,10-11H2,1H3/b14-2-	VPOVFCBNUOUZGG-VVHNFQOZSA-N	C/C=C(/C=O)C(CC=O)CC(=O)OCCc1ccc(O)cc1	-9.098	-0.463	304.342	169.229273	1
FDB000350	p-HPEA-EA	[H]\C(C)=C(/C=O)C(CC=O)CC(=O)OCCC1=CC=C(O)C=C1	InChI=1S/C17H20O5/c1-2-14(12-19)15(7-9-18)11-17(21)22-10-8-13-3-5-16(20)6-4-13/h2-6,9,12,15,20H,7-8,10-11H2,1H3/b14-2-	VPOVFCBNUOUZGG-VVHNFQOZSA-N	C/C=C(/C=O)C(CC=O)CC(=O)OCCc1ccc(O)cc1	-9.098	-0.463	304.342	169.229273	1
FDB000351	Oleuropein-aglycone	COC(=O)C1=CO[C@@H](O)\C(=C\C)[C@@H]1CC(=O)OCCC1=CC(O)=C(O)C=C1	InChI=1S/C19H22O8/c1-3-12-13(14(18(23)25-2)10-27-19(12)24)9-17(22)26-7-6-11-4-5-15(20)16(21)8-11/h3-5,8,10,13,19-21,24H,6-7,9H2,1-2H3/b12-3+/t13-,19+/m0/s1	BIWKXNFEOZXNLX-BBHIFXBUSA-N	C/C=C1/[C@H](O)OC=C(C(=O)OC)[C@H]1CC(=O)OCCc1ccc(O)c(O)c1	-8.573	-0.38	378.378	177.000873	2
FDB000352	Ligstroside-aglycone	COC(=O)C1=CO[C@@H](O)\C(=C\C)[C@@H]1CC(=O)OCCC1=CC=C(O)C=C1	InChI=1S/C19H22O7/c1-3-14-15(16(18(22)24-2)11-26-19(14)23)10-17(21)25-9-8-12-4-6-13(20)7-5-12/h3-7,11,15,19-20,23H,8-10H2,1-2H3/b14-3+/t15-,19+/m0/s1	ZJRZKUMVZLKDPM-HARHXEFRSA-N	C/C=C1/[C@H](O)OC=C(C(=O)OC)[C@H]1CC(=O)OCCc1ccc(O)cc1	-8.887	-0.183	362.3786	183.322053	1
FDB000355	5-Pentacosenylresorcinol	CCCCCCCCCCCCCCCCCCCCCCC\C=C\C1=CC(O)=CC(O)=C1	InChI=1S/C31H54O2/c1-2-3-4-5-6-7-8-9-10-11-12-13-14-15-16-17-18-19-20-21-22-23-24-25-29-26-30(32)28-31(33)27-29/h24-28,32-33H,2-23H2,1H3/b25-24+	VURYBPDWGJKISB-OCOZRVBESA-N	CCCCCCCCCCCCCCCCCCCCCCC/C=C/c1cc(O)cc(O)c1	-9.093	-0.13	458.7664	184.547813	2
FDB000356	5-Tricosenylresorcinol	CCCCCCCCCCCCCCCCCCCCC\C=C\C1=CC(O)=CC(O)=C1	InChI=1S/C29H50O2/c1-2-3-4-5-6-7-8-9-10-11-12-13-14-15-16-17-18-19-20-21-22-23-27-24-28(30)26-29(31)25-27/h22-26,30-31H,2-21H2,1H3/b23-22+	MCDSNVQSEUOTPK-GHVJWSGMSA-N	CCCCCCCCCCCCCCCCCCCCC/C=C/c1cc(O)cc(O)c1	-9.124	-0.146	430.7128	192.152653	2
FDB000357	3-Methylcatechol	CC1=CC=CC(O)=C1O	InChI=1S/C7H8O2/c1-5-3-2-4-6(8)7(5)9/h2-4,8-9H,1H3	PGSWEKYNAOWQDF-UHFFFAOYSA-N	Cc1cccc(O)c1O	-8.862	0.085	124.139	189.245353	2
FDB000358	4-Ethylphenol	CCC1=CC=C(O)C=C1	InChI=1S/C8H10O/c1-2-7-3-5-8(9)6-4-7/h3-6,9H,2H2,1H3	HXDOZKJGKXYMEW-UHFFFAOYSA-N	CCc1ccc(O)cc1	-8.946	0.11	122.1664	192.292833	1
FDB000362	Estradiol	[H][C@@]12CC[C@H](O)[C@@]1(C)CC[C@]1([H])C3=C(CC[C@@]21[H])C=C(O)C=C3	InChI=1S/C18H24O2/c1-18-9-8-14-13-5-3-12(19)10-11(13)2-4-15(14)16(18)6-7-17(18)20/h3,5,10,14-17,19-20H,2,4,6-9H2,1H3/t14-,15-,16+,17+,18+/m1/s1	VOXZDWNPVJITMN-ZBRFXRBCSA-N	C[C@]12CC[C@@H]3c4ccc(O)cc4CC[C@H]3[C@@H]1CC[C@@H]2O	-8.851	0.185	272.3864	186.516603	1
FDB000376	6-Hydroxykaempferol	OC1=CC=C(C=C1)C1=C(O)C(=O)C2=C(O1)C=C(O)C(O)=C2O	InChI=1S/C15H10O7/c16-7-3-1-6(2-4-7)15-14(21)13(20)10-9(22-15)5-8(17)11(18)12(10)19/h1-5,16-19,21H	LFPHMXIOQBBTSS-UHFFFAOYSA-N	O=c1c(O)c(-c2ccc(O)cc2)oc2cc(O)c(O)c(O)c12	-8.891	-1.209	302.2398	182.110043	5
FDB000379	L-Malic acid caffeate	OC(=O)CC(OC(=O)\C=C\C1=CC=C(O)C(O)=C1)C(O)=O	InChI=1S/C13H12O8/c14-8-3-1-7(5-9(8)15)2-4-12(18)21-10(13(19)20)6-11(16)17/h1-5,10,14-15H,6H2,(H,16,17)(H,19,20)/b4-2+	PMKQSEYPLQIEAY-DUXPYHPUSA-N	O=C(O)CC(OC(=O)/C=C/c1ccc(O)c(O)c1)C(=O)O	-9.185	-1.091	296.233	192.058823	2
FDB000380	1-Methoxyphaseollidin	COC1=C2C3OC4=C(C=CC(O)=C4CC=C(C)C)C3COC2=CC(O)=C1	InChI=1S/C21H22O5/c1-11(2)4-5-14-16(23)7-6-13-15-10-25-18-9-12(22)8-17(24-3)19(18)21(15)26-20(13)14/h4,6-9,15,21-23H,5,10H2,1-3H3	YKTZRMXYANFKQR-UHFFFAOYSA-N	COc1cc(O)cc2c1C1Oc3c(ccc(O)c3CC=C(C)C)C1CO2	-8.5	0.189	354.4018	176.049883	2
FDB000429	Salsolinol	CC1NCCC2=C1C=C(O)C(O)=C2	InChI=1S/C10H13NO2/c1-6-8-5-10(13)9(12)4-7(8)2-3-11-6/h4-6,11-13H,2-3H2,1H3	IBRKLUSXDYATLG-UHFFFAOYSA-N	CC1NCCc2cc(O)c(O)cc21	-8.685	-0.006	179.2182	183.485733	2
FDB000430	(S)-Salsolinol	CC1NCCC2=C1C=C(O)C(O)=C2	InChI=1S/C10H13NO2/c1-6-8-5-10(13)9(12)4-7(8)2-3-11-6/h4-6,11-13H,2-3H2,1H3	IBRKLUSXDYATLG-UHFFFAOYSA-N	CC1NCCc2cc(O)c(O)cc21	-8.685	-0.006	179.2182	183.485733	2
FDB000432	Moupinamide	COC1=CC(\C=C\C(=O)NCCC2=CC=C(O)C=C2)=CC=C1O	InChI=1S/C18H19NO4/c1-23-17-12-14(4-8-16(17)21)5-9-18(22)19-11-10-13-2-6-15(20)7-3-13/h2-9,12,20-21H,10-11H2,1H3,(H,19,22)/b9-5+	NPNNKDMSXVRADT-WEVVVXLNSA-N	COc1cc(/C=C/C(=O)NCCc2ccc(O)cc2)ccc1O	-8.681	-0.461	313.3524	181.167373	2
FDB000435	N-Methyltyramine	CNCCC1=CC=C(O)C=C1	InChI=1S/C9H13NO/c1-10-7-6-8-2-4-9(11)5-3-8/h2-5,10-11H,6-7H2,1H3	AXVZFRBSCNEKPQ-UHFFFAOYSA-N	CNCCc1ccc(O)cc1	-8.824	0.025	151.2078	177.883193	1
FDB000442	2'-Hydroxydaidzein	OC1=CC(O)=C(C=C1)C1=COC2=C(C=CC(O)=C2)C1=O	InChI=1S/C15H10O5/c16-8-1-3-10(13(18)5-8)12-7-20-14-6-9(17)2-4-11(14)15(12)19/h1-7,16-18H	ZCTNPCRBEWXCGP-UHFFFAOYSA-N	O=c1c(-c2ccc(O)cc2O)coc2cc(O)ccc12	-8.87	-1.021	270.241	179.710983	3
FDB000446	L-Tyrosine	NC(CC1=CC=C(O)C=C1)C(O)=O	InChI=1S/C9H11NO3/c10-8(9(12)13)5-6-1-3-7(11)4-2-6/h1-4,8,11H,5,10H2,(H,12,13)	OUYCCCASQSFEME-UHFFFAOYSA-N	NC(Cc1ccc(O)cc1)C(=O)O	-9.156	-0.044	181.1908	191.770303	1
FDB000488	Ochratoxin A	C[C@@H]1CC2=C(C(=O)O1)C(O)=C(C=C2Cl)C(=O)N[C@@H](CC1=CC=CC=C1)C(O)=O	InChI=1S/C20H18ClNO6/c1-10-7-12-14(21)9-13(17(23)16(12)20(27)28-10)18(24)22-15(19(25)26)8-11-5-3-2-4-6-11/h2-6,9-10,15,23H,7-8H2,1H3,(H,22,24)(H,25,26)/t10-,15+/m1/s1	RWQKHEORZBHNRI-BMIGLBTASA-N	C[C@@H]1Cc2c(Cl)cc(C(=O)N[C@@H](Cc3ccccc3)C(=O)O)c(O)c2C(=O)O1	-9.546	-1.501	403.8183	198.513563	1
FDB000514	Syringic acid	COC1=CC(=CC(OC)=C1O)C(O)=O	InChI=1S/C9H10O5/c1-13-6-3-5(9(11)12)4-7(14-2)8(6)10/h3-4,10H,1-2H3,(H,11,12)	JMSVCTWVEWCHDZ-UHFFFAOYSA-N	COc1cc(C(=O)O)cc(OC)c1O	-8.879	-0.686	198.175	185.650763	1
FDB000565	alpha-Tocopherol	CC(C)CCC[C@@H](C)CCC[C@@H](C)CCC[C@]1(C)CCC2=C(O1)C(C)=C(C)C(O)=C2C	InChI=1S/C29H50O2/c1-20(2)12-9-13-21(3)14-10-15-22(4)16-11-18-29(8)19-17-26-25(7)27(30)23(5)24(6)28(26)31-29/h20-22,30H,9-19H2,1-8H3/t21-,22-,29-/m1/s1	GVJHHUAWPYXKBD-IEOSBIPESA-N	Cc1c(C)c2c(c(C)c1O)CC[C@@](C)(CCC[C@H](C)CCC[C@H](C)CCCC(C)C)O2	-8.001	0.393	430.7128	162.526383	1
FDB000567	L-DOPA	N[C@@H](CC1=CC(O)=C(O)C=C1)C(O)=O	InChI=1S/C9H11NO4/c10-6(9(13)14)3-5-1-2-7(11)8(12)4-5/h1-2,4,6,11-12H,3,10H2,(H,13,14)/t6-/m0/s1	WTDRDQBEARUVNC-LURJTMIESA-N	N[C@@H](Cc1ccc(O)c(O)c1)C(=O)O	-8.86	-0.067	197.1902	187.172263	2
FDB000568	L-DOPA 3'-glucoside	NC(CC1=CC(OC2OC(CO)C(O)C(O)C2O)=C(O)C=C1)C(O)=O	InChI=1S/C15H21NO9/c16-7(14(22)23)3-6-1-2-8(18)9(4-6)24-15-13(21)12(20)11(19)10(5-17)25-15/h1-2,4,7,10-13,15,17-21H,3,5,16H2,(H,22,23)	NIMVDZOWEYJNTR-UHFFFAOYSA-N	NC(Cc1ccc(O)c(OC2OC(CO)C(O)C(O)C2O)c1)C(=O)O	-8.983	-0.097	359.3322	186.922923	1
FDB000574	Pyridoxine	CC1=C(O)C(CO)=C(CO)C=N1	InChI=1S/C8H11NO3/c1-5-8(12)7(4-11)6(3-10)2-9-5/h2,10-12H,3-4H2,1H3	LXNHXLLTXMVWPM-UHFFFAOYSA-N	Cc1ncc(CO)c(CO)c1O	-9.42	-0.436	169.1798	198.895453	1
FDB000578	Xanthotoxol	[H]OC1=C2OC(=O)C([H])=C([H])C2=C([H])C2=C1OC([H])=C2[H]	InChI=1S/C11H6O4/c12-8-2-1-6-5-7-3-4-14-10(7)9(13)11(6)15-8/h1-5,13H	JWVYQQGERKEAHW-UHFFFAOYSA-N	O=c1ccc2cc3ccoc3c(O)c2o1	-8.969	-1.319	202.166	188.203533	1
FDB000588	Eugenitin	COC1=CC2=C(C(=O)C=C(C)O2)C(O)=C1C	InChI=1S/C12H12O4/c1-6-4-8(13)11-10(16-6)5-9(15-3)7(2)12(11)14/h4-5,14H,1-3H3	RGTSAUBIQAKKLC-UHFFFAOYSA-N	COc1cc2oc(C)cc(=O)c2c(O)c1C	-9.098	-0.218	220.2244	189.175723	1
FDB000589	Dolichin B	CC(=C)C(O)CC1=C(O)C=CC2=C1OC1C2COC2=C1C=CC(O)=C2	InChI=1S/C20H20O5/c1-10(2)17(23)8-14-16(22)6-5-12-15-9-24-18-7-11(21)3-4-13(18)20(15)25-19(12)14/h3-7,15,17,20-23H,1,8-9H2,2H3	LRCYZCCKRIVTHN-UHFFFAOYSA-N	C=C(C)C(O)Cc1c(O)ccc2c1OC1c3ccc(O)cc3OCC21	-8.622	-0.082	340.375	175.384283	2
FDB000590	Dolichin A	CC(=C)C(O)CC1=C(O)C=CC2=C1OC1C2COC2=C1C=CC(O)=C2	InChI=1S/C20H20O5/c1-10(2)17(23)8-14-16(22)6-5-12-15-9-24-18-7-11(21)3-4-13(18)20(15)25-19(12)14/h3-7,15,17,20-23H,1,8-9H2,2H3	LRCYZCCKRIVTHN-UHFFFAOYSA-N	C=C(C)C(O)Cc1c(O)ccc2c1OC1c3ccc(O)cc3OCC21	-8.622	-0.082	340.375	175.384283	2
FDB000591	Eupatilin	COC1=CC=C(C=C1OC)C1=CC(=O)C2=C(O1)C=C(O)C(OC)=C2O	InChI=1S/C18H16O7/c1-22-12-5-4-9(6-14(12)23-2)13-7-10(19)16-15(25-13)8-11(20)18(24-3)17(16)21/h4-8,20-21H,1-3H3	DRRWBCNQOKKKOL-UHFFFAOYSA-N	COc1ccc(-c2cc(=O)c3c(O)c(OC)c(O)cc3o2)cc1OC	-8.731	-0.734	344.3202	181.035603	2
FDB000595	Isoeugenitin	COC1=C(C)C2=C(C(O)=C1)C(=O)C=C(C)O2	InChI=1S/C12H12O4/c1-6-4-8(13)11-9(14)5-10(15-3)7(2)12(11)16-6/h4-5,14H,1-3H3	DFAAYQHTFVTATL-UHFFFAOYSA-N	COc1cc(O)c2c(=O)cc(C)oc2c1C	-8.956	-0.463	220.2244	185.991763	1
FDB000600	Isolimocitrol	COC1=C(O)C=C(C=C1)C1=C(O)C(=O)C2=C(O1)C(OC)=C(O)C(OC)=C2O	InChI=1S/C18H16O9/c1-24-9-5-4-7(6-8(9)19)15-13(22)11(20)10-12(21)17(25-2)14(23)18(26-3)16(10)27-15/h4-6,19,21-23H,1-3H3	BWMPBUKVVAIQMC-UHFFFAOYSA-N	COc1ccc(-c2oc3c(OC)c(O)c(OC)c(O)c3c(=O)c2O)cc1O	-8.571	-0.874	376.319	176.463713	4
FDB000601	Isomangiferin	OCC1OC(C(O)C(O)C1O)C1=C(O)C=C(O)C2=C1OC1=C(C=C(O)C(O)=C1)C2=O	InChI=1S/C19H18O11/c20-4-11-15(26)16(27)17(28)19(30-11)13-9(24)2-8(23)12-14(25)5-1-6(21)7(22)3-10(5)29-18(12)13/h1-3,11,15-17,19-24,26-28H,4H2	CDYBOKJASDEORM-UHFFFAOYSA-N	O=c1c2cc(O)c(O)cc2oc2c(C3OC(CO)C(O)C(O)C3O)c(O)cc(O)c12	-9.286	-1.181	422.3446	189.228853	4
FDB000602	Isoorientin 2''-glucoside	OCC1OC(OC2C(O)C(O)C(CO)OC2C2=C(O)C3=C(OC(=CC3=O)C3=CC=C(O)C(O)=C3)C=C2O)C(O)C(O)C1O	InChI=1S/C27H30O16/c28-6-15-20(35)23(38)26(43-27-24(39)22(37)19(34)16(7-29)42-27)25(41-15)18-12(33)5-14-17(21(18)36)11(32)4-13(40-14)8-1-2-9(30)10(31)3-8/h1-5,15-16,19-20,22-31,33-39H,6-7H2	QWAZWXOCSOFIPS-UHFFFAOYSA-N	O=c1cc(-c2ccc(O)c(O)c2)oc2cc(O)c(C3OC(CO)C(O)C(O)C3OC3OC(CO)C(O)C(O)C3O)c(O)c12	-9.35	-1.235	610.5244	190.397533	4
FDB000604	Isorhamnetin	COC1=C(O)C=CC(=C1)C1=C(O)C(=O)C2=C(O)C=C(O)C=C2O1	InChI=1S/C16H12O7/c1-22-11-4-7(2-3-9(11)18)16-15(21)14(20)13-10(19)5-8(17)6-12(13)23-16/h2-6,17-19,21H,1H3	IZQSVPBOUDKVDZ-UHFFFAOYSA-N	COc1cc(-c2oc3cc(O)cc(O)c3c(=O)c2O)ccc1O	-8.636	-1.115	316.2666	178.378403	4
FDB000605	Isorhamnetin 3-galactoside	COC1=C(O)C=CC(=C1)C1=C(O[C@@H]2O[C@H](CO)[C@H](O)[C@H](O)[C@H]2O)C(=O)C2=C(O)C=C(O)C=C2O1	InChI=1S/C22H22O12/c1-31-12-4-8(2-3-10(12)25)20-21(17(28)15-11(26)5-9(24)6-13(15)32-20)34-22-19(30)18(29)16(27)14(7-23)33-22/h2-6,14,16,18-19,22-27,29-30H,7H2,1H3/t14-,16+,18+,19-,22+/m1/s1	CQLRUIIRRZYHHS-UVHBULKNSA-N	COc1cc(-c2oc3cc(O)cc(O)c3c(=O)c2O[C@@H]2O[C@H](CO)[C@H](O)[C@H](O)[C@H]2O)ccc1O	-8.978	-0.929	478.4086	186.020343	3
FDB000606	Isorhamnetin 7-glucoside	COC1=CC(=CC=C1O)C1=C(O)C(=O)C2=C(O)C=C(OC3OC(CO)C(O)C(O)C3O)C=C2O1	InChI=1S/C22H22O12/c1-31-12-4-8(2-3-10(12)24)21-19(29)17(27)15-11(25)5-9(6-13(15)33-21)32-22-20(30)18(28)16(26)14(7-23)34-22/h2-6,14,16,18,20,22-26,28-30H,7H2,1H3	YCUNOXSUHVGZRI-UHFFFAOYSA-N	COc1cc(-c2oc3cc(OC4OC(CO)C(O)C(O)C4O)cc(O)c3c(=O)c2O)ccc1O	-8.686	-1.077	478.4086	177.598803	3
FDB000607	Isorhamnetin 3-sophoroside 7-glucoside	COC1=CC(=CC=C1O)C1=C(OC2OC(CO)C(O)C(O)C2OC2OC(CO)C(O)C(O)C2O)C(=O)C2=C(O)C=C(OC3OC(CO)C(O)C(O)C3O)C=C2O1	InChI=1S/C34H42O22/c1-49-14-4-10(2-3-12(14)38)29-30(23(43)19-13(39)5-11(6-15(19)51-29)50-32-27(47)24(44)20(40)16(7-35)52-32)55-34-31(26(46)22(42)18(9-37)54-34)56-33-28(48)25(45)21(41)17(8-36)53-33/h2-6,16-18,20-22,24-28,31-42,44-48H,7-9H2,1H3	GFXVHGLRIICEQY-UHFFFAOYSA-N	COc1cc(-c2oc3cc(OC4OC(CO)C(O)C(O)C4O)cc(O)c3c(=O)c2OC2OC(CO)C(O)C(O)C2OC2OC(CO)C(O)C(O)C2O)ccc1O	-8.811	-0.902	802.6926	173.981983	2
FDB000608	Isorhamnetin 7-rhamnoside	COC1=C(O)C=CC(=C1)C1=C(O)C(=O)C2=C(O)C=C(OC3OC(C)C(O)C(O)C3O)C=C2O1	InChI=1S/C22H22O11/c1-8-16(25)18(27)20(29)22(31-8)32-10-6-12(24)15-14(7-10)33-21(19(28)17(15)26)9-3-4-11(23)13(5-9)30-2/h3-8,16,18,20,22-25,27-29H,1-2H3	XLQFMBLUUSGXQY-UHFFFAOYSA-N	COc1cc(-c2oc3cc(OC4OC(C)C(O)C(O)C4O)cc(O)c3c(=O)c2O)ccc1O	-8.742	-1.152	462.4092	181.223293	3
FDB000609	Isorhamnetin 3-rutinoside	COC1=CC(=CC=C1O)C1=C(OC2OC(COC3OC(C)C(O)C(O)C3O)C(O)C(O)C2O)C(=O)C2=C(O)C=C(O)C=C2O1	InChI=1S/C28H32O16/c1-9-18(32)21(35)23(37)27(41-9)40-8-16-19(33)22(36)24(38)28(43-16)44-26-20(34)17-13(31)6-11(29)7-15(17)42-25(26)10-3-4-12(30)14(5-10)39-2/h3-7,9,16,18-19,21-24,27-33,35-38H,8H2,1-2H3	UIDGLYUNOUKLBM-UHFFFAOYSA-N	COc1cc(-c2oc3cc(O)cc(O)c3c(=O)c2OC2OC(COC3OC(C)C(O)C(O)C3O)C(O)C(O)C2O)ccc1O	-9.16	-1.128	624.5512	178.725433	3
FDB000610	Isosakuranetin	COC1=CC=C(C=C1)C1CC(=O)C2=C(O)C=C(O)C=C2O1	InChI=1S/C16H14O5/c1-20-11-4-2-9(3-5-11)14-8-13(19)16-12(18)6-10(17)7-15(16)21-14/h2-7,14,17-18H,8H2,1H3	HMUJXQRRKBLVOO-UHFFFAOYSA-N	COc1ccc(C2CC(=O)c3c(O)cc(O)cc3O2)cc1	-9.229	-0.562	286.2836	193.782173	2
FDB000611	Isosakuranetin 7-glucoside	COC1=CC=C(C=C1)C1CC(=O)C2=C(O1)C=C(OC1OC(CO)C(O)C(O)C1O)C=C2O	InChI=1S/C22H24O10/c1-29-11-4-2-10(3-5-11)15-8-14(25)18-13(24)6-12(7-16(18)31-15)30-22-21(28)20(27)19(26)17(9-23)32-22/h2-7,15,17,19-24,26-28H,8-9H2,1H3	KEEWIHDTSNESJZ-UHFFFAOYSA-N	COc1ccc(C2CC(=O)c3c(O)cc(OC4OC(CO)C(O)C(O)C4O)cc3O2)cc1	-9.282	-0.645	448.4256	194.463643	1
FDB000612	Didymin	COC1=CC=C(C=C1)C1CC(=O)C2=C(O1)C=C(OC1OC(COC3OC(C)C(O)C(O)C3O)C(O)C(O)C1O)C=C2O	InChI=1S/C28H34O14/c1-11-21(31)23(33)25(35)27(39-11)38-10-19-22(32)24(34)26(36)28(42-19)40-14-7-15(29)20-16(30)9-17(41-18(20)8-14)12-3-5-13(37-2)6-4-12/h3-8,11,17,19,21-29,31-36H,9-10H2,1-2H3	RMCRQBAILCLJGU-UHFFFAOYSA-N	COc1ccc(C2CC(=O)c3c(O)cc(OC4OC(COC5OC(C)C(O)C(O)C5O)C(O)C(O)C4O)cc3O2)cc1	-9.254	-0.742	594.5682	191.527713	1
FDB000613	Isotheaflavin	OC1CC2=C(O)C=C(O)C=C2OC1C1=CC(O)=C(O)C2=C1C=C(C=C(O)C2=O)C1OC2=CC(O)=CC(O)=C2CC1O	InChI=1S/C29H24O12/c30-11-3-17(32)15-8-21(36)28(40-23(15)5-11)10-1-13-14(7-20(35)27(39)25(13)26(38)19(34)2-10)29-22(37)9-16-18(33)4-12(31)6-24(16)41-29/h1-7,21-22,28-33,35-37,39H,8-9H2,(H,34,38)	IPMYMEWFZKHGAX-UHFFFAOYSA-N	O=c1c(O)cc(C2Oc3cc(O)cc(O)c3CC2O)cc2c(C3Oc4cc(O)cc(O)c4CC3O)cc(O)c(O)c12	-8.783	-1.388	564.5014	177.515783	7
FDB000614	Isovitexin	OCC1OC(C(O)C(O)C1O)C1=C(O)C2=C(OC(=CC2=O)C2=CC=C(O)C=C2)C=C1O	InChI=1S/C21H20O10/c22-7-14-17(26)19(28)20(29)21(31-14)16-11(25)6-13-15(18(16)27)10(24)5-12(30-13)8-1-3-9(23)4-2-8/h1-6,14,17,19-23,25-29H,7H2	MYXNWGACZJSMBT-UHFFFAOYSA-N	O=c1cc(-c2ccc(O)cc2)oc2cc(O)c(C3OC(CO)C(O)C(O)C3O)c(O)c12	-9.65	-1.307	432.383	199.589383	3
FDB000615	Isovitexin 2''-glucoside	OCC1OC(OC2C(O)C(O)C(CO)OC2C2=C(O)C=C3OC(=CC(=O)C3=C2O)C2=CC=C(O)C=C2)C(O)C(O)C1O	InChI=1S/C27H30O15/c28-7-15-20(34)23(37)26(42-27-24(38)22(36)19(33)16(8-29)41-27)25(40-15)18-12(32)6-14-17(21(18)35)11(31)5-13(39-14)9-1-3-10(30)4-2-9/h1-6,15-16,19-20,22-30,32-38H,7-8H2	RQTTXGQDIROLTQ-UHFFFAOYSA-N	O=c1cc(-c2ccc(O)cc2)oc2cc(O)c(C3OC(CO)C(O)C(O)C3OC3OC(CO)C(O)C(O)C3O)c(O)c12	-9.432	-1.056	594.525	189.095313	3
FDB000623	Isoferreirin	COC1=C(C=CC(O)=C1)C1COC2=CC(O)=CC(O)=C2C1=O	InChI=1S/C16H14O6/c1-21-13-5-8(17)2-3-10(13)11-7-22-14-6-9(18)4-12(19)15(14)16(11)20/h2-6,11,17-19H,7H2,1H3	VODZWHSRITUHNI-UHFFFAOYSA-N	COc1cc(O)ccc1C1COc2cc(O)cc(O)c2C1=O	-9.017	-0.515	302.283	186.213973	3
FDB000624	Fisetin	OC1=CC2=C(C=C1)C(=O)C(O)=C(O2)C1=CC(O)=C(O)C=C1	InChI=1S/C15H10O6/c16-8-2-3-9-12(6-8)21-15(14(20)13(9)19)7-1-4-10(17)11(18)5-7/h1-6,16-18,20H	XHEFDIBZLJXQHF-UHFFFAOYSA-N	O=c1c(O)c(-c2ccc(O)c(O)c2)oc2cc(O)ccc12	-8.727	-1.084	286.2404	179.661953	4
FDB000633	Kaempferol	OC1=CC=C(C=C1)C1=C(O)C(=O)C2=C(O1)C=C(O)C=C2O	InChI=1S/C15H10O6/c16-8-3-1-7(2-4-8)15-14(20)13(19)12-10(18)5-9(17)6-11(12)21-15/h1-6,16-18,20H	IYRMWMYZSQPJKC-UHFFFAOYSA-N	O=c1c(O)c(-c2ccc(O)cc2)oc2cc(O)cc(O)c12	-8.737	-0.825	286.2404	177.878153	4
FDB000634	Kaempferol 3-glucuronide	OC1C(O)C(OC2=C(OC3=CC(O)=CC(O)=C3C2=O)C2=CC=C(O)C=C2)OC(C1O)C(O)=O	InChI=1S/C21H18O12/c22-8-3-1-7(2-4-8)17-18(13(25)12-10(24)5-9(23)6-11(12)31-17)32-21-16(28)14(26)15(27)19(33-21)20(29)30/h1-6,14-16,19,21-24,26-28H,(H,29,30)	FNTJVYCFNVUBOL-UHFFFAOYSA-N	O=C(O)C1OC(Oc2c(-c3ccc(O)cc3)oc3cc(O)cc(O)c3c2=O)C(O)C(O)C1O	-9.324	-1.309	462.366	199.897823	3
FDB000635	Kaempferol 7-rhamnofuranoside	CC(O)C1OC(OC2=CC(O)=C3C(OC(=C(O)C3=O)C3=CC=C(O)C=C3)=C2)C(O)C1O	InChI=1S/C21H20O10/c1-8(22)19-17(27)18(28)21(31-19)29-11-6-12(24)14-13(7-11)30-20(16(26)15(14)25)9-2-4-10(23)5-3-9/h2-8,17-19,21-24,26-28H,1H3	PMWOCSJXZDDAPR-UHFFFAOYSA-N	CC(O)C1OC(Oc2cc(O)c3c(=O)c(O)c(-c4ccc(O)cc4)oc3c2)C(O)C1O	-8.87	-1.072	432.383	180.811943	3
FDB000636	Kaempferol 3-arabinoside	OCC1OC(OC2=C(OC3=CC(O)=CC(O)=C3C2=O)C2=CC=C(O)C=C2)C(O)C1O	InChI=1S/C20H18O10/c21-7-13-15(25)17(27)20(29-13)30-19-16(26)14-11(24)5-10(23)6-12(14)28-18(19)8-1-3-9(22)4-2-8/h1-6,13,15,17,20-25,27H,7H2	POQICXMTUPVZMX-UHFFFAOYSA-N	O=c1c(OC2OC(CO)C(O)C2O)c(-c2ccc(O)cc2)oc2cc(O)cc(O)c12	-9.23	-1.139	418.3562	196.616863	3
FDB000638	Cannithrene 2	COC1=CC2=C(C(O)=C1)C1=C(CC2)C=CC(OC)=C1O	InChI=1S/C16H16O4/c1-19-11-7-10-4-3-9-5-6-13(20-2)16(18)15(9)14(10)12(17)8-11/h5-8,17-18H,3-4H2,1-2H3	JOPGVVOTXYNMIS-UHFFFAOYSA-N	COc1cc(O)c2c(c1)CCc1ccc(OC)c(O)c1-2	-8.331	-0.234	272.3	171.716593	2
FDB000642	Mulberrin	CC(C)=CCC1=C2OC(=C(CC=C(C)C)C(=O)C2=C(O)C=C1O)C1=C(O)C=C(O)C=C1	InChI=1S/C25H26O6/c1-13(2)5-8-17-20(28)12-21(29)22-23(30)18(9-6-14(3)4)24(31-25(17)22)16-10-7-15(26)11-19(16)27/h5-7,10-12,26-29H,8-9H2,1-4H3	UWQYBLOHTQWSQD-UHFFFAOYSA-N	CC(C)=CCc1c(-c2ccc(O)cc2O)oc2c(CC=C(C)C)c(O)cc(O)c2c1=O	-9.013	-0.809	422.4768	168.301693	4
FDB000645	Garcinone B	CC(C)=CCC1=C(O)C=C2OC3=C(C(=O)C2=C1O)C1=C(OC(C)(C)C=C1)C(O)=C3	InChI=1S/C23H22O6/c1-11(2)5-6-12-14(24)9-17-19(20(12)26)21(27)18-13-7-8-23(3,4)29-22(13)15(25)10-16(18)28-17/h5,7-10,24-26H,6H2,1-4H3	HVXHJNVYRXRHNX-UHFFFAOYSA-N	CC(C)=CCc1c(O)cc2oc3cc(O)c4c(c3c(=O)c2c1O)C=CC(C)(C)O4	-8.758	-1.032	394.4232	171.149883	3
FDB000646	Garcinone C	CC(C)=CCC1=C(O)C2=C(OC3=CC(O)=C(O)C(CCC(C)(C)O)=C3C2=O)C=C1O	InChI=1S/C23H26O7/c1-11(2)5-6-12-14(24)9-17-19(21(12)27)22(28)18-13(7-8-23(3,4)29)20(26)15(25)10-16(18)30-17/h5,9-10,24-27,29H,6-8H2,1-4H3	HLOCLVMUASBDDP-UHFFFAOYSA-N	CC(C)=CCc1c(O)cc2oc3cc(O)c(O)c(CCC(C)(C)O)c3c(=O)c2c1O	-8.773	-0.765	414.4542	182.190363	4
FDB000652	Limocitrin	COC1=CC(=CC=C1O)C1=C(O)C(=O)C2=C(O1)C(OC)=C(O)C=C2O	InChI=1S/C17H14O8/c1-23-11-5-7(3-4-8(11)18)15-14(22)13(21)12-9(19)6-10(20)16(24-2)17(12)25-15/h3-6,18-20,22H,1-2H3	IBXCKSUZOFKGSB-UHFFFAOYSA-N	COc1cc(-c2oc3c(OC)c(O)cc(O)c3c(=O)c2O)ccc1O	-8.611	-1.118	346.2928	177.034253	4
FDB000653	Limocitrin 3-glucoside	COC1=C(O)C=CC(=C1)C1=C(OC2OC(CO)C(O)C(O)C2O)C(=O)C2=C(O1)C(OC)=C(O)C=C2O	InChI=1S/C23H24O13/c1-32-12-5-8(3-4-9(12)25)19-22(36-23-18(31)17(30)15(28)13(7-24)34-23)16(29)14-10(26)6-11(27)20(33-2)21(14)35-19/h3-6,13,15,17-18,23-28,30-31H,7H2,1-2H3	XZGXHUKLGCOGII-UHFFFAOYSA-N	COc1cc(-c2oc3c(OC)c(O)cc(O)c3c(=O)c2OC2OC(CO)C(O)C(O)C2O)ccc1O	-8.822	-1.243	508.4348	181.761723	3
FDB000655	Liquiritigenin	OC1=CC=C(C=C1)C1CC(=O)C2=C(O1)C=C(O)C=C2	InChI=1S/C15H12O4/c16-10-3-1-9(2-4-10)14-8-13(18)12-6-5-11(17)7-15(12)19-14/h1-7,14,16-17H,8H2	FURUXTVZLHCCNA-UHFFFAOYSA-N	O=C1CC(c2ccc(O)cc2)Oc2cc(O)ccc21	-9.32	-0.468	256.2574	196.590973	2
FDB000657	Galangin	OC1=CC(O)=C2C(OC(=C(O)C2=O)C2=CC=CC=C2)=C1	InChI=1S/C15H10O5/c16-9-6-10(17)12-11(7-9)20-15(14(19)13(12)18)8-4-2-1-3-5-8/h1-7,16-17,19H	VCCRNZQBSJXYJD-UHFFFAOYSA-N	O=c1c(O)c(-c2ccccc2)oc2cc(O)cc(O)c12	-9.082	-1.143	270.241	186.394753	3
FDB000658	3-Methylgalangin	COC1=C(OC2=CC(O)=CC(O)=C2C1=O)C1=CC=CC=C1	InChI=1S/C16H12O5/c1-20-16-14(19)13-11(18)7-10(17)8-12(13)21-15(16)9-5-3-2-4-6-9/h2-8,17-18H,1H3	LYISDADPVOHJBJ-UHFFFAOYSA-N	COc1c(-c2ccccc2)oc2cc(O)cc(O)c2c1=O	-8.758	-0.71	284.2678	176.125953	2
FDB000662	Gallic acid	OC(=O)C1=CC(O)=C(O)C(O)=C1	InChI=1S/C7H6O5/c8-4-1-3(7(11)12)2-5(9)6(4)10/h1-2,8-10H,(H,11,12)	LNTHITQWFMADLM-UHFFFAOYSA-N	O=C(O)c1cc(O)c(O)c(O)c1	-9.393	-0.934	170.1214	198.759783	3
FDB000663	Methyl gallate	COC(=O)C1=CC(O)=C(O)C(O)=C1	InChI=1S/C8H8O5/c1-13-8(12)4-2-5(9)7(11)6(10)3-4/h2-3,9-11H,1H3	FBSFWRHWHYMIOG-UHFFFAOYSA-N	COC(=O)c1cc(O)c(O)c(O)c1	-9.102	-0.781	184.1482	191.742913	3
FDB000666	Sanguiin H6	OC1=CC(=CC(O)=C1O)C(=O)OC1OC2COC(=O)C3=C(C(O)=C(O)C(O)=C3)C3=C(C(OC4=CC(=CC(O)=C4O)C(=O)OC4OC5COC(=O)C6=C(C(O)=C(O)C(O)=C6)C6=C(C=C(O)C(O)=C6O)C(=O)OC5C5OC(=O)C6=CC(O)=C(O)C(O)=C6C6=C(O)C(O)=C(O)C=C6C(=O)OC45)=C(O)C(O)=C3O)C(=O)OC2C2OC(=O)C3=CC(O)=C(O)C(O)=C3C3=C(O)C(O)=C(O)C=C3C(=O)OC12	InChI=1S/C82H54O52/c83-23-1-14(2-24(84)45(23)93)71(112)133-81-70-68(130-77(118)20-9-30(90)50(98)57(105)39(20)41-22(79(120)132-70)11-32(92)52(100)59(41)107)65-35(126-81)13-123-74(115)17-6-27(87)53(101)60(108)42(17)43-44(80(121)128-65)66(63(111)62(110)61(43)109)124-33-4-15(3-25(85)46(33)94)72(113)134-82-69-67(129-76(117)19-8-29(89)49(97)56(104)38(19)40-21(78(119)131-69)10-31(91)51(99)58(40)106)64-3…	FFZOOOCGCNFHAQ-UHFFFAOYSA-N	O=C(OC1OC2COC(=O)c3cc(O)c(O)c(O)c3-c3c(cc(O)c(O)c3O)C(=O)OC2C2OC(=O)c3cc(O)c(O)c(O)c3-c3c(cc(O)c(O)c3O)C(=O)OC12)c1cc(O)c(O)c(Oc2c(O)c(O)c(O)c3c2C(=O)OC2C(COC(=O)c4cc(O)c(O)c(O)c4-3)OC(OC(=O)c3cc(O)c	-9.078	-1.539	1871.2974	196.740353	29
FDB000668	Gemin D	OC1OC2COC(=O)C3=CC(O)=C(O)C(O)=C3C3=C(O)C(O)=C(O)C=C3C(=O)OC2C(OC(=O)C2=CC(O)=C(O)C(O)=C2)C1O	InChI=1S/C27H22O18/c28-9-1-6(2-10(29)16(9)32)24(38)45-23-21(37)27(41)43-13-5-42-25(39)7-3-11(30)17(33)19(35)14(7)15-8(26(40)44-22(13)23)4-12(31)18(34)20(15)36/h1-4,13,21-23,27-37,41H,5H2	RQOWLXQAJIAZMF-UHFFFAOYSA-N	O=C(OC1C(O)C(O)OC2COC(=O)c3cc(O)c(O)c(O)c3-c3c(cc(O)c(O)c3O)C(=O)OC21)c1cc(O)c(O)c(O)c1	-9.045	-0.943	634.46	179.781363	9
FDB000669	6''-O-Acetylgenistin	CC(=O)OCC1OC(OC2=CC(O)=C3C(OC=C(C3=O)C3=CC=C(O)C=C3)=C2)C(O)C(O)C1O	InChI=1S/C23H22O11/c1-10(24)31-9-17-20(28)21(29)22(30)23(34-17)33-13-6-15(26)18-16(7-13)32-8-14(19(18)27)11-2-4-12(25)5-3-11/h2-8,17,20-23,25-26,28-30H,9H2,1H3	DXWGBJJLEDQBKS-UHFFFAOYSA-N	CC(=O)OCC1OC(Oc2cc(O)c3c(=O)c(-c4ccc(O)cc4)coc3c2)C(O)C(O)C1O	-9.013	-0.896	474.4202	178.237893	2
FDB000670	6''-Malonylgenistin	OC1C(O)C(COC(=O)CC(O)=O)OC(OC2=CC3=C(C(O)=C2)C(=O)C(=CO3)C2=CC=C(O)C=C2)C1O	InChI=1S/C24H22O13/c25-11-3-1-10(2-4-11)13-8-34-15-6-12(5-14(26)19(15)20(13)30)36-24-23(33)22(32)21(31)16(37-24)9-35-18(29)7-17(27)28/h1-6,8,16,21-26,31-33H,7,9H2,(H,27,28)	FRAUJUKWSKMNJY-UHFFFAOYSA-N	O=C(O)CC(=O)OCC1OC(Oc2cc(O)c3c(=O)c(-c4ccc(O)cc4)coc3c2)C(O)C(O)C1O	-8.963	-0.851	518.43	185.480023	2
FDB000678	(S)-Naringenin	[H][C@]1(CC(=O)C2=C(O1)C=C(O)C=C2O)C1=CC=C(O)C=C1	InChI=1S/C15H12O5/c16-9-3-1-8(2-4-9)13-7-12(19)15-11(18)5-10(17)6-14(15)20-13/h1-6,13,16-18H,7H2/t13-/m0/s1	FTVWIRXFELQLPI-ZDUSSCGKSA-N	O=C1C[C@@H](c2ccc(O)cc2)Oc2cc(O)cc(O)c21	-9.439	-0.618	272.2568	199.931473	3
FDB000679	Safflor Yellow A	OCC1OC2C(OC3=C2C(=O)C(C(=O)\C=C\C2=CC=C(O)C=C2)=C(O)C3(O)C2OC(CO)C(O)C(O)C2O)C(O)C1O	InChI=1S/C27H30O15/c28-7-12-17(33)20(36)23-22(40-12)15-18(34)14(11(31)6-3-9-1-4-10(30)5-2-9)24(38)27(39,25(15)42-23)26-21(37)19(35)16(32)13(8-29)41-26/h1-6,12-13,16-17,19-23,26,28-30,32-33,35-39H,7-8H2/b6-3+	YKDBQWHZEDSTAI-ZZXKWVIFSA-N	O=C(/C=C/c1ccc(O)cc1)C1=C(O)C(O)(C2OC(CO)C(O)C(O)C2O)C2=C(C1=O)C1OC(CO)C(O)C(O)C1O2	-9.002	-0.876	594.525	170.708093	1
FDB000682	Xenognosin A	COC1=C(C\C=C\C2=CC=C(O)C=C2)C=CC(O)=C1	InChI=1S/C16H16O3/c1-19-16-11-15(18)10-7-13(16)4-2-3-12-5-8-14(17)9-6-12/h2-3,5-11,17-18H,4H2,1H3/b3-2+	LOHIEGDVOARVPJ-NSCUHMNNSA-N	COc1cc(O)ccc1C/C=C/c1ccc(O)cc1	-8.669	0.085	256.3006	179.061413	2
FDB000687	(-)-Ligballinol	OC1=CC=C(C=C1)C1OCC2C1COC2C1=CC=C(O)C=C1	InChI=1S/C18H18O4/c19-13-5-1-11(2-6-13)17-15-9-22-18(16(15)10-21-17)12-3-7-14(20)8-4-12/h1-8,15-20H,9-10H2	AYMLHOROIXAYPH-UHFFFAOYSA-N	Oc1ccc(C2OCC3C(c4ccc(O)cc4)OCC23)cc1	-9.091	-0.023	298.3378	192.823923	2
FDB000689	Eriodictyol 7-glucoside	OCC1OC(OC2=CC3=C(C(=O)CC(O3)C3=CC=C(O)C(O)=C3)C(O)=C2)C(O)C(O)C1O	InChI=1S/C21H22O11/c22-7-16-18(27)19(28)20(29)21(32-16)30-9-4-12(25)17-13(26)6-14(31-15(17)5-9)8-1-2-10(23)11(24)3-8/h1-5,14,16,18-25,27-29H,6-7H2	RAFHNDRXYHOLSH-UHFFFAOYSA-N	O=C1CC(c2ccc(O)c(O)c2)Oc2cc(OC3OC(CO)C(O)C(O)C3O)cc(O)c21	-9.196	-0.68	450.3982	187.220643	3
FDB000690	3'-Hydroxy-4',5,6,7,8-pentamethoxyflavone	COC1=C(O)C=C(C=C1)C1=CC(=O)C2=C(O1)C(OC)=C(OC)C(OC)=C2OC	InChI=1S/C20H20O8/c1-23-13-7-6-10(8-11(13)21)14-9-12(22)15-16(24-2)18(25-3)20(27-5)19(26-4)17(15)28-14/h6-9,21H,1-5H3	XFYYZBJXMSDKCV-UHFFFAOYSA-N	COc1ccc(-c2cc(=O)c3c(OC)c(OC)c(OC)c(OC)c3o2)cc1O	-8.741	-0.808	388.3732	182.150613	1
FDB000691	Pebrellin	COC1=C(OC)C=C(C=C1)C1=CC(=O)C2=C(O1)C(OC)=C(OC)C(O)=C2O	InChI=1S/C19H18O8/c1-23-11-6-5-9(7-13(11)24-2)12-8-10(20)14-15(21)16(22)18(25-3)19(26-4)17(14)27-12/h5-8,21-22H,1-4H3	AREVFHPDZQHBHI-UHFFFAOYSA-N	COc1ccc(-c2cc(=O)c3c(O)c(O)c(OC)c(OC)c3o2)cc1OC	-8.727	-0.959	374.3464	182.164183	2
FDB000693	Diosmetin 7-rutinoside	COC1=C(O)C=C(C=C1)C1=CC(=O)C2=C(O1)C=C(OC1OC(COC3OC(C)C(O)C(O)C3O)C(O)C(O)C1O)C=C2O	InChI=1S/C28H32O15/c1-10-21(32)23(34)25(36)27(40-10)39-9-19-22(33)24(35)26(37)28(43-19)41-12-6-14(30)20-15(31)8-17(42-18(20)7-12)11-3-4-16(38-2)13(29)5-11/h3-8,10,19,21-30,32-37H,9H2,1-2H3	GZSOSUNBTXMUFQ-UHFFFAOYSA-N	COc1ccc(-c2cc(=O)c3c(O)cc(OC4OC(COC5OC(C)C(O)C(O)C5O)C(O)C(O)C4O)cc3o2)cc1O	-9.236	-1.145	608.5518	190.989303	2
FDB000696	Isofraxidin	COC1=CC2=C(OC(=O)C=C2)C(OC)=C1O	InChI=1S/C11H10O5/c1-14-7-5-6-3-4-8(12)16-10(6)11(15-2)9(7)13/h3-5,13H,1-2H3	HOEVRHHMDJKUMZ-UHFFFAOYSA-N	COc1cc2ccc(=O)oc2c(OC)c1O	-8.792	-1.146	222.197	184.249383	1
FDB000698	Glycitein	COC1=C(O)C=C2OC=C(C(=O)C2=C1)C1=CC=C(O)C=C1	InChI=1S/C16H12O5/c1-20-15-6-11-14(7-13(15)18)21-8-12(16(11)19)9-2-4-10(17)5-3-9/h2-8,17-18H,1H3	DXYUAIFZCFRPTH-UHFFFAOYSA-N	COc1cc2c(=O)c(-c3ccc(O)cc3)coc2cc1O	-8.741	-0.786	284.2678	183.319123	2
FDB000709	(R)-Synephrine	CNCO[C@@H](O)C1=CC=C(O)C=C1	InChI=1S/C9H13NO3/c1-10-6-13-9(12)7-2-4-8(11)5-3-7/h2-5,9-12H,6H2,1H3/t9-/m1/s1	GBBBJHCSNNEWLH-SECBINFHSA-N	CNCO[C@@H](O)c1ccc(O)cc1	-9.252	-0.003	183.2066	180.993053	1
FDB000717	N-gamma-L-Glutamyl-L-tyrosine	NC(CCC(=O)NC(CC1=CC=C(O)C=C1)C(O)=O)C(O)=O	InChI=1S/C14H18N2O6/c15-10(13(19)20)5-6-12(18)16-11(14(21)22)7-8-1-3-9(17)4-2-8/h1-4,10-11,17H,5-7,15H2,(H,16,18)(H,19,20)(H,21,22)	VVLXCWVSSLFQDS-UHFFFAOYSA-N	NC(CCC(=O)NC(Cc1ccc(O)cc1)C(=O)O)C(=O)O	-9.332	-0.243	310.306	194.078293	1
FDB000742	Gossypol	CC(C)C1=C2C=C(C)C(=C(O)C2=C(C=O)C(O)=C1O)C1=C(O)C2=C(C=O)C(O)=C(O)C(C(C)C)=C2C=C1C	InChI=1S/C30H30O8/c1-11(2)19-15-7-13(5)21(27(35)23(15)17(9-31)25(33)29(19)37)22-14(6)8-16-20(12(3)4)30(38)26(34)18(10-32)24(16)28(22)36/h7-12,33-38H,1-6H3	QBKSWRVVCFFDOT-UHFFFAOYSA-N	Cc1cc2c(C(C)C)c(O)c(O)c(C=O)c2c(O)c1-c1c(C)cc2c(C(C)C)c(O)c(O)c(C=O)c2c1O	-8.864	-1.263	518.5622	182.769923	6
FDB000790	Tricetin	OC1=CC2=C(C(O)=C1)C(=O)C=C(O2)C1=CC(O)=C(O)C(O)=C1	InChI=1S/C15H10O7/c16-7-3-8(17)14-9(18)5-12(22-13(14)4-7)6-1-10(19)15(21)11(20)2-6/h1-5,16-17,19-21H	ARSRJFRKVXALTF-UHFFFAOYSA-N	O=c1cc(-c2cc(O)c(O)c(O)c2)oc2cc(O)cc(O)c12	-9.02	-0.994	302.2398	187.623703	5
FDB000795	3-O-Protocatechuoylceanothic acid	CC(=C)C1CCC2(CCC3(C)C(CCC4C5(C)C(CCC34C)C(C)(C)C(OC(=O)C3=CC(O)=C(O)C=C3)C5C(O)=O)C12)C(O)=O	InChI=1S/C37H50O8/c1-19(2)21-12-15-37(32(43)44)17-16-34(5)22(27(21)37)9-11-26-35(34,6)14-13-25-33(3,4)29(28(30(40)41)36(25,26)7)45-31(42)20-8-10-23(38)24(39)18-20/h8,10,18,21-22,25-29,38-39H,1,9,11-17H2,2-7H3,(H,40,41)(H,43,44)	FGJNOXMHWXEMHU-UHFFFAOYSA-N	C=C(C)C1CCC2(C(=O)O)CCC3(C)C(CCC4C5(C)C(C(=O)O)C(OC(=O)c6ccc(O)c(O)c6)C(C)(C)C5CCC43C)C12	-9.284	-0.667	622.7972	194.480383	2
FDB000801	Chalconaringenin	OC1=CC=C(\C=C\C(=O)C2=C(O)C=C(O)C=C2O)C=C1	InChI=1S/C15H12O5/c16-10-4-1-9(2-5-10)3-6-12(18)15-13(19)7-11(17)8-14(15)20/h1-8,16-17,19-20H/b6-3+	YQHMWTPYORBCMF-ZZXKWVIFSA-N	O=C(/C=C/c1ccc(O)cc1)c1c(O)cc(O)cc1O	-8.979	-0.505	272.2568	185.260063	4
FDB000816	Xanthoxylin	COC1=CC(O)=C(C(C)=O)C(OC)=C1	InChI=1S/C10H12O4/c1-6(11)10-8(12)4-7(13-2)5-9(10)14-3/h4-5,12H,1-3H3	FBUBVLUPUDBFME-UHFFFAOYSA-N	COc1cc(O)c(C(C)=O)c(OC)c1	-9.3	-0.309	196.2024	188.724493	1
FDB000817	2',6'-Dihydroxy-4'-methoxyacetophenone	COC1=CC(O)=C(C(C)=O)C(O)=C1	InChI=1S/C9H10O4/c1-5(10)9-7(11)3-6(13-2)4-8(9)12/h3-4,11-12H,1-2H3	GKSGTWUNURZTKD-UHFFFAOYSA-N	COc1cc(O)c(C(C)=O)c(O)c1	-9.364	-0.041	182.1756	195.653723	2
FDB000820	Gallaldehyde	OC1=CC(C=O)=CC(O)=C1O	InChI=1S/C7H6O4/c8-3-4-1-5(9)7(11)6(10)2-4/h1-3,9-11H	RGZHEOWNTDJLAQ-UHFFFAOYSA-N	O=Cc1cc(O)c(O)c(O)c1	-9.306	-0.901	154.122	197.030703	3
FDB000821	3,5-Dihydroxy-4-methoxybenzaldehyde	COC1=C(O)C=C(C=O)C=C1O	InChI=1S/C8H8O4/c1-12-8-6(10)2-5(4-9)3-7(8)11/h2-4,10-11H,1H3	UAFQVVYJCLAIGY-UHFFFAOYSA-N	COc1c(O)cc(C=O)cc1O	-9.138	-0.816	168.1488	190.426203	2
FDB000822	4-Hydroxy-3,5-dimethoxybenzaldehyde	COC1=CC(C=O)=CC(OC)=C1O	InChI=1S/C9H10O4/c1-12-7-3-6(5-10)4-8(13-2)9(7)11/h3-5,11H,1-2H3	KCDXJAYRVLXPFO-UHFFFAOYSA-N	COc1cc(C=O)cc(OC)c1O	-8.792	-0.658	182.1756	183.951833	1
FDB000823	2,4,6-Trihydroxybenzoic acid	OC(=O)C1=C(O)C=C(O)C=C1O	InChI=1S/C7H6O5/c8-3-1-4(9)6(7(11)12)5(10)2-3/h1-2,8-10H,(H,11,12)	IBHWREHFNDMRPR-UHFFFAOYSA-N	O=C(O)c1c(O)cc(O)cc1O	-9.649	-0.773	170.1214	202.486993	3
FDB000831	2,4'-Dihydroxyacetophenone	OCC(=O)C1=CC=C(O)C=C1	InChI=1S/C8H8O3/c9-5-8(11)6-1-3-7(10)4-2-6/h1-4,9-10H,5H2	KLAKIAVEMQMVBT-UHFFFAOYSA-N	O=C(CO)c1ccc(O)cc1	-9.608	-0.571	152.1494	202.257293	1
FDB000832	2',3'-Dihydroxyacetophenone	CC(=O)C1=C(O)C(O)=CC=C1	InChI=1S/C8H8O3/c1-5(9)6-3-2-4-7(10)8(6)11/h2-4,10-11H,1H3	HEJLFBLJYFSKCE-UHFFFAOYSA-N	CC(=O)c1cccc(O)c1O	-9.24	-0.685	152.1494	196.198383	2
FDB000833	2',4'-Dihydroxyacetophenone	CC(=O)C1=C(O)C=C(O)C=C1	InChI=1S/C8H8O3/c1-5(9)7-3-2-6(10)4-8(7)11/h2-4,10-11H,1H3	SULYEHHGGXARJS-UHFFFAOYSA-N	CC(=O)c1ccc(O)cc1O	-9.599	-0.472	152.1494	202.559643	2
FDB000834	2',6'-Dihydroxyacetophenone	CC(=O)C1=C(O)C=CC=C1O	InChI=1S/C8H8O3/c1-5(9)8-6(10)3-2-4-7(8)11/h2-4,10-11H,1H3	YPTJKHVBDCRKNF-UHFFFAOYSA-N	CC(=O)c1c(O)cccc1O	-9.356	-0.67	152.1494	192.763273	2
FDB000836	Zierin	OCC1OC(OC(C#N)C2=CC(O)=CC=C2)C(O)C(O)C1O	InChI=1S/C14H17NO7/c15-5-9(7-2-1-3-8(17)4-7)21-14-13(20)12(19)11(18)10(6-16)22-14/h1-4,9-14,16-20H,6H2	KCVXNPDAHDGXFD-UHFFFAOYSA-N	N#CC(OC1OC(CO)C(O)C(O)C1O)c1cccc(O)c1	-9.522	-0.474	311.2908	200.428323	1
FDB000838	Vanillin	COC1=CC(C=O)=CC=C1O	InChI=1S/C8H8O3/c1-11-8-4-6(5-9)2-3-7(8)10/h2-5,10H,1H3	MWOOGOJBHIARFG-UHFFFAOYSA-N	COc1cc(C=O)ccc1O	-8.95	-0.662	152.1494	189.421423	1
FDB000841	Ethyl vanillin	CCOC1=C(O)C=CC(C=O)=C1	InChI=1S/C9H10O3/c1-2-12-9-5-7(6-10)3-4-8(9)11/h3-6,11H,2H2,1H3	CBOQJANXLMLOSS-UHFFFAOYSA-N	CCOc1cc(C=O)ccc1O	-9.109	-0.643	166.1762	190.236483	1
FDB000842	2,4-Dihydroxybenzoic acid	OC(=O)C1=C(O)C=C(O)C=C1	InChI=1S/C7H6O4/c8-4-1-2-5(7(10)11)6(9)3-4/h1-3,8-9H,(H,10,11)	UIAFKZKHHVMJGS-UHFFFAOYSA-N	O=C(O)c1ccc(O)cc1O	-9.782	-0.729	154.122	207.430453	2
FDB000843	2-Hydroxy-4-methoxybenzoic acid	COC1=CC(O)=C(C=C1)C(O)=O	InChI=1S/C8H8O4/c1-12-5-2-3-6(8(10)11)7(9)4-5/h2-4,9H,1H3,(H,10,11)	MRIXVKKOHPQOFK-UHFFFAOYSA-N	COc1ccc(C(=O)O)c(O)c1	-9.509	-0.631	168.1488	200.435113	1
FDB000844	Gentisic acid	OC(=O)C1=C(O)C=CC(O)=C1	InChI=1S/C7H6O4/c8-4-1-2-6(9)5(3-4)7(10)11/h1-3,8-9H,(H,10,11)	WXTMDXOMEHJXQO-UHFFFAOYSA-N	O=C(O)c1cc(O)ccc1O	-9.075	-1.082	154.122	193.017743	2
FDB000845	2,6-Dihydroxybenzoic acid	OC(=O)C1=C(O)C=CC=C1O	InChI=1S/C7H6O4/c8-4-2-1-3-5(9)6(4)7(10)11/h1-3,8-9H,(H,10,11)	AKEUNCKRJATALU-UHFFFAOYSA-N	O=C(O)c1c(O)cccc1O	-9.379	-0.907	154.122	197.774613	2
FDB000846	Vanillic acid	COC1=C(O)C=CC(=C1)C(O)=O	InChI=1S/C8H8O4/c1-12-7-4-5(8(10)11)2-3-6(7)9/h2-4,9H,1H3,(H,10,11)	WKOLLVMJNQIZCI-UHFFFAOYSA-N	COc1cc(C(=O)O)ccc1O	-9.027	-0.687	168.1488	190.857653	1
FDB000848	3,5-Dihydroxybenzoic acid	OC(=O)C1=CC(O)=CC(O)=C1	InChI=1S/C7H6O4/c8-5-1-4(7(10)11)2-6(9)3-5/h1-3,8-9H,(H,10,11)	UYEMGAFJOZZIFP-UHFFFAOYSA-N	O=C(O)c1cc(O)cc(O)c1	-9.518	-0.94	154.122	202.102263	2
FDB000849	Phloretic acid	OC(=O)CCC1=CC=C(O)C=C1	InChI=1S/C9H10O3/c10-8-4-1-7(2-5-8)3-6-9(11)12/h1-2,4-5,10H,3,6H2,(H,11,12)	NMHMNPHRMNGLLB-UHFFFAOYSA-N	O=C(O)CCc1ccc(O)cc1	-9.088	0.034	166.1762	191.213253	1
FDB000850	2,3,6-Trimethylphenol	CC1=C(C)C(O)=C(C)C=C1	InChI=1S/C9H12O/c1-6-4-5-7(2)9(10)8(6)3/h4-5,10H,1-3H3	QQOMQLYQAXGHSU-UHFFFAOYSA-N	Cc1ccc(C)c(O)c1C	-8.735	0.36	136.1932	185.947283	1
FDB000857	2-Methoxy-4-vinylphenol	COC1=CC(C=C)=CC=C1O	InChI=1S/C9H10O2/c1-3-7-4-5-8(10)9(6-7)11-2/h3-6,10H,1H2,2H3	YOMSJEATGXXYPX-UHFFFAOYSA-N	C=Cc1ccc(O)c(OC)c1	-8.494	-0.059	150.1768	179.331863	1
FDB000861	Diosmetin	COC1=C(O)C=C(C=C1)C1=CC(=O)C2=C(O1)C=C(O)C=C2O	InChI=1S/C16H12O6/c1-21-13-3-2-8(4-10(13)18)14-7-12(20)16-11(19)5-9(17)6-15(16)22-14/h2-7,17-19H,1H3	MBNGWHIJMBWFHU-UHFFFAOYSA-N	COc1ccc(-c2cc(=O)c3c(O)cc(O)cc3o2)cc1O	-9.016	-0.812	300.2672	188.016813	3
FDB000865	2,6-Dimethoxy-4-methylphenol	COC1=CC(C)=CC(OC)=C1O	InChI=1S/C9H12O3/c1-6-4-7(11-2)9(10)8(5-6)12-3/h4-5,10H,1-3H3	ZFBNNSOJNZBLLS-UHFFFAOYSA-N	COc1cc(C)cc(OC)c1O	-8.299	0.355	168.192	173.022323	1
FDB000869	2-Hydroxy-6-pentadecylbenzoic acid	CCCCCCCCCCCCCCCC1=CC=CC(O)=C1C(O)=O	InChI=1S/C22H36O3/c1-2-3-4-5-6-7-8-9-10-11-12-13-14-16-19-17-15-18-20(23)21(19)22(24)25/h15,17-18,23H,2-14,16H2,1H3,(H,24,25)	ADFWQBGTDJIESE-UHFFFAOYSA-N	CCCCCCCCCCCCCCCc1cccc(O)c1C(=O)O	-9.384	-0.649	348.5246	196.920353	1
FDB000877	2-Naphthol	OC1=CC2=CC=CC=C2C=C1	InChI=1S/C10H8O/c11-10-6-5-8-3-1-2-4-9(8)7-10/h1-7,11H	JWAZRIHNYRIHIV-UHFFFAOYSA-N	Oc1ccc2ccccc2c1	-8.752	-0.648	144.1726	187.379423	1
FDB000885	Hydroquinone	OC1=CC=C(O)C=C1	InChI=1S/C6H6O2/c7-5-1-2-6(8)4-3-5/h1-4,7-8H	QIGBRXMKCJKVMJ-UHFFFAOYSA-N	Oc1ccc(O)cc1	-8.786	-0.21	110.1122	189.158063	2
FDB000886	Mequinol	COC1=CC=C(O)C=C1	InChI=1S/C7H8O2/c1-9-7-4-2-6(8)3-5-7/h2-5,8H,1H3	NWVVVBRKAWDGAB-UHFFFAOYSA-N	COc1ccc(O)cc1	-8.587	-0.052	124.139	183.745673	1
FDB000892	Erythrosine	OC1=C(I)C2=C(C=C1I)C1(OC(=O)C3=C1C=CC=C3)C1=CC(I)=C(O)C(I)=C1O2	InChI=1S/C20H8I4O5/c21-11-5-9-17(13(23)15(11)25)28-18-10(6-12(22)16(26)14(18)24)20(9)8-4-2-1-3-7(8)19(27)29-20/h1-6,25-26H	OALHHIHQOFIMEF-UHFFFAOYSA-N	O=C1OC2(c3ccccc31)c1cc(I)c(O)c(I)c1Oc1c2cc(I)c(O)c1I	-8.662	-1.044	835.8982	187.291143	2
FDB000893	Phenol	OC1=CC=CC=C1	InChI=1S/C6H6O/c7-6-4-2-1-3-5-6/h1-5,7H	ISWSIDIOOBJBQZ-UHFFFAOYSA-N	Oc1ccccc1	-9.235	0.036	94.1128	200.170883	1
FDB000955	Dantron	OC1=CC=CC2=C1C(=O)C1=C(C=CC=C1O)C2=O	InChI=1S/C14H8O4/c15-9-5-1-3-7-11(9)14(18)12-8(13(7)17)4-2-6-10(12)16/h1-6,15-16H	QBPFLULOKWLNNW-UHFFFAOYSA-N	O=C1c2cccc(O)c2C(=O)c2c(O)cccc21	-9.479	-1.435	240.2148	200.086953	2
FDB000958	Procyanidin B1	O[C@H]1CC2=C(O)C=C(O)C([C@@H]3[C@@H](O)[C@H](OC4=CC(O)=CC(O)=C34)C3=CC=C(O)C(O)=C3)=C2O[C@@H]1C1=CC=C(O)C(O)=C1	InChI=1S/C30H26O12/c31-13-7-20(37)24-23(8-13)41-29(12-2-4-16(33)19(36)6-12)27(40)26(24)25-21(38)10-17(34)14-9-22(39)28(42-30(14)25)11-1-3-15(32)18(35)5-11/h1-8,10,22,26-29,31-40H,9H2/t22-,26+,27+,28+,29+/m0/s1	XFZJEEAOWLFHDH-UKWJTHFESA-N	Oc1cc(O)c2c(c1)O[C@H](c1ccc(O)c(O)c1)[C@H](O)[C@H]2c1c(O)cc(O)c2c1O[C@H](c1ccc(O)c(O)c1)[C@@H](O)C2	-8.817	-0.571	578.5282	181.411333	8
FDB000961	4-Hydroxybenzeneacetonitrile	OC1=CC=C(CC#N)C=C1	InChI=1S/C8H7NO/c9-6-5-7-1-3-8(10)4-2-7/h1-4,10H,5H2	AYKYOOPFBCOXSL-UHFFFAOYSA-N	N#CCc1ccc(O)cc1	-9.438	-0.273	133.1494	201.840243	1
FDB000984	Cymorcin monoglucoside	CC(C)C1=CC(O)=C(C)C(OC2OC(CO)C(O)C(O)C2O)=C1	InChI=1S/C16H24O7/c1-7(2)9-4-10(18)8(3)11(5-9)22-16-15(21)14(20)13(19)12(6-17)23-16/h4-5,7,12-21H,6H2,1-3H3	KKDBPBRQLCHZDX-UHFFFAOYSA-N	Cc1c(O)cc(C(C)C)cc1OC1OC(CO)C(O)C(O)C1O	-8.871	0.355	328.3614	181.799203	1
FDB000986	2-O-Protocatechuoylalphitolic acid	CC(=C)C1CCC2(CCC3(C)C(CCC4C5(C)CC(OC(=O)C6=CC(O)=C(O)C=C6)C(O)C(C)(C)C5CCC34C)C12)C(O)=O	InChI=1S/C37H52O7/c1-20(2)22-12-15-37(32(42)43)17-16-35(6)23(29(22)37)9-11-28-34(5)19-26(44-31(41)21-8-10-24(38)25(39)18-21)30(40)33(3,4)27(34)13-14-36(28,35)7/h8,10,18,22-23,26-30,38-40H,1,9,11-17,19H2,2-7H3,(H,42,43)	MKDOBXUKRMFQNI-UHFFFAOYSA-N	C=C(C)C1CCC2(C(=O)O)CCC3(C)C(CCC4C5(C)CC(OC(=O)c6ccc(O)c(O)c6)C(O)C(C)(C)C5CCC43C)C12	-9.304	-0.769	608.8136	195.476853	2
FDB000987	2alpha-Hydroxypyracrenic acid	CC(=C)C1CCC2(CCC3(C)C(CCC4C5(C)CC(O)C(OC(=O)\C=C\C6=CC(O)=C(O)C=C6)C(C)(C)C5CCC34C)C12)C(O)=O	InChI=1S/C39H54O7/c1-22(2)24-14-17-39(34(44)45)19-18-37(6)25(32(24)39)10-12-30-36(5)21-28(42)33(35(3,4)29(36)15-16-38(30,37)7)46-31(43)13-9-23-8-11-26(40)27(41)20-23/h8-9,11,13,20,24-25,28-30,32-33,40-42H,1,10,12,14-19,21H2,2-7H3,(H,44,45)/b13-9+	AWDJEUILTFQWKH-UKTHLTGXSA-N	C=C(C)C1CCC2(C(=O)O)CCC3(C)C(CCC4C5(C)CC(O)C(OC(=O)/C=C/c6ccc(O)c(O)c6)C(C)(C)C5CCC43C)C12	-9.123	-1.012	634.8514	188.591863	2
FDB000990	Mono-trans-p-coumaroylmesotartaric acid	[H]\C(=C(\[H])C1=CC=C(O)C=C1)C(=O)OC(C(O)C(O)=O)C(O)=O	InChI=1S/C13H12O8/c14-8-4-1-7(2-5-8)3-6-9(15)21-11(13(19)20)10(16)12(17)18/h1-6,10-11,14,16H,(H,17,18)(H,19,20)/b6-3+	INYJZRKTYXTZHP-ZZXKWVIFSA-N	O=C(/C=C/c1ccc(O)cc1)OC(C(=O)O)C(O)C(=O)O	-9.439	-1.087	296.233	198.563803	1
FDB001006	Diisodityrosine	NC(CC1=CC=C(OC2=CC(CC(N)C(O)=O)=CC(=C2O)C2=C(O)C(OC3=CC=C(CC(N)C(O)=O)C=C3)=CC(CC(N)C(O)=O)=C2)C=C1)C(O)=O	InChI=1S/C36H38N4O12/c37-25(33(43)44)11-17-1-5-21(6-2-17)51-29-15-19(13-27(39)35(47)48)9-23(31(29)41)24-10-20(14-28(40)36(49)50)16-30(32(24)42)52-22-7-3-18(4-8-22)12-26(38)34(45)46/h1-10,15-16,25-28,41-42H,11-14,37-40H2,(H,43,44)(H,45,46)(H,47,48)(H,49,50)	AEABCQUPKOOFQW-UHFFFAOYSA-N	NC(Cc1ccc(Oc2cc(CC(N)C(=O)O)cc(-c3cc(CC(N)C(=O)O)cc(Oc4ccc(CC(N)C(=O)O)cc4)c3O)c2O)cc1)C(=O)O	-8.742	-0.588	718.7158	185.835103	2
FDB001028	Ethyl salicylate	CCOC(=O)C1=C(O)C=CC=C1	InChI=1S/C9H10O3/c1-2-12-9(11)7-5-3-4-6-8(7)10/h3-6,10H,2H2,1H3	GYCKQBWUSACYIF-UHFFFAOYSA-N	CCOC(=O)c1ccccc1O	-9.504	-0.45	166.1762	202.541553	1
FDB001029	Benzyl salicylate	OC1=C(C=CC=C1)C(=O)OCC1=CC=CC=C1	InChI=1S/C14H12O3/c15-13-9-5-4-8-12(13)14(16)17-10-11-6-2-1-3-7-11/h1-9,15H,10H2	ZCTQGTTXIYCGGC-UHFFFAOYSA-N	O=C(OCc1ccccc1)c1ccccc1O	-9.415	-0.683	228.247	195.642273	1
FDB001031	2,6-Diisopropyl-3-methylphenol	CC(C)C1=CC=C(C)C(C(C)C)=C1O	InChI=1S/C13H20O/c1-8(2)11-7-6-10(5)12(9(3)4)13(11)14/h6-9,14H,1-5H3	KEGGEHPMMDYTGB-UHFFFAOYSA-N	Cc1ccc(C(C)C)c(O)c1C(C)C	-8.691	0.391	192.3004	182.556033	1
FDB001032	2,5-Diisopropyl-4-methylphenol	CC(C)C1=CC(O)=C(C=C1C)C(C)C	InChI=1S/C13H20O/c1-8(2)11-7-13(14)12(9(3)4)6-10(11)5/h6-9,14H,1-5H3	UJBZHJNVIHOWFA-UHFFFAOYSA-N	Cc1cc(C(C)C)c(O)cc1C(C)C	-8.592	0.329	192.3004	180.931083	1
FDB001033	2,5-Diisopropyl-3-methylphenol	CC(C)C1=CC(O)=C(C(C)C)C(C)=C1	InChI=1S/C13H20O/c1-8(2)11-6-10(5)13(9(3)4)12(14)7-11/h6-9,14H,1-5H3	LQCZIRGCOVVBOQ-UHFFFAOYSA-N	Cc1cc(C(C)C)cc(O)c1C(C)C	-8.791	0.395	192.3004	184.902793	1
FDB001034	2,4-Diisopropyl-5-methylphenol	CC(C)C1=CC(C(C)C)=C(O)C=C1C	InChI=1S/C13H20O/c1-8(2)11-7-12(9(3)4)13(14)6-10(11)5/h6-9,14H,1-5H3	NNSNIMZGXLISCO-UHFFFAOYSA-N	Cc1cc(O)c(C(C)C)cc1C(C)C	-8.66	0.363	192.3004	182.526983	1
FDB001036	2,3-Diisopropyl-5-methylphenol	CC(C)C1=CC(C)=CC(O)=C1C(C)C	InChI=1S/C13H20O/c1-8(2)11-6-10(5)7-12(14)13(11)9(3)4/h6-9,14H,1-5H3	VCHHFAUHGLYASU-UHFFFAOYSA-N	Cc1cc(O)c(C(C)C)c(C(C)C)c1	-8.75	0.386	192.3004	183.824833	1
FDB001053	Harmalol	CC1=NCCC2=C1NC1=C2C=CC(O)=C1	InChI=1S/C12H12N2O/c1-7-12-10(4-5-13-7)9-3-2-8(15)6-11(9)14-12/h2-3,6,14-15H,4-5H2,1H3	RHVPEFQDYMMNSY-UHFFFAOYSA-N	CC1=NCCc2c1[nH]c1cc(O)ccc21	-8.322	-0.427	200.2396	174.844673	1
FDB001066	Nonivamide	CCCCCCCCC(=O)NCC1=CC(OC)=C(O)C=C1	InChI=1S/C17H27NO3/c1-3-4-5-6-7-8-9-17(20)18-13-14-10-11-15(19)16(12-14)21-2/h10-12,19H,3-9,13H2,1-2H3,(H,18,20)	RGOVYLWUIBMPGK-UHFFFAOYSA-N	CCCCCCCCC(=O)NCc1ccc(O)c(OC)c1	-8.733	0.039	293.4052	176.735603	1
FDB001076	Cochineal Red A	OC1=C(\N=N\C2=CC=C(C3=CC=CC=C23)S(O)(=O)=O)C2=C(C=C(C=C2C=C1)S(O)(=O)=O)S(O)(=O)=O	InChI=1S/C20H14N2O10S3/c23-16-7-5-11-9-12(33(24,25)26)10-18(35(30,31)32)19(11)20(16)22-21-15-6-8-17(34(27,28)29)14-4-2-1-3-13(14)15/h1-10,23H,(H,24,25,26)(H,27,28,29)(H,30,31,32)/b22-21+	JZGWEIPJUAIDHM-QURGRASLSA-N	O=S(=O)(O)c1cc(S(=O)(=O)O)c2c(/N=N/c3ccc(S(=O)(=O)O)c4ccccc34)c(O)ccc2c1	-9.368	-2.197	538.518	185.580163	1
FDB001094	Umbelliferone	OC1=CC2=C(C=C1)C=CC(=O)O2	InChI=1S/C9H6O3/c10-7-3-1-6-2-4-9(11)12-8(6)5-7/h1-5,10H	ORHBXUUXSCNDEV-UHFFFAOYSA-N	O=c1ccc2ccc(O)cc2o1	-9.379	-1.131	162.1446	198.977503	1
FDB001097	Mangostanol	COC1=C(O)C=C2OC3=C(C(O)=C4CC(O)C(C)(C)OC4=C3)C(=O)C2=C1CC=C(C)C	InChI=1S/C24H26O7/c1-11(2)6-7-12-19-16(9-14(25)23(12)29-5)30-17-10-15-13(21(27)20(17)22(19)28)8-18(26)24(3,4)31-15/h6,9-10,18,25-27H,7-8H2,1-5H3	KCMPFWGUVNEDHW-UHFFFAOYSA-N	COc1c(O)cc2oc3cc4c(c(O)c3c(=O)c2c1CC=C(C)C)CC(O)C(C)(C)O4	-9.029	-0.779	426.4652	164.766483	2
FDB001100	Sanguiin H4	OCC1OC(OC(=O)C2=CC(O)=C(O)C(O)=C2)C2OC(=O)C3=C(C(O)=C(O)C(O)=C3)C3=C(O)C(O)=C(O)C=C3C(=O)OC2C1O	InChI=1S/C27H22O18/c28-5-13-19(36)22-23(27(42-13)45-24(39)6-1-9(29)16(33)10(30)2-6)44-26(41)8-4-12(32)18(35)21(38)15(8)14-7(25(40)43-22)3-11(31)17(34)20(14)37/h1-4,13,19,22-23,27-38H,5H2	MBPYHNAWMKVREM-UHFFFAOYSA-N	O=C(OC1OC(CO)C(O)C2OC(=O)c3cc(O)c(O)c(O)c3-c3c(cc(O)c(O)c3O)C(=O)OC12)c1cc(O)c(O)c(O)c1	-9.295	-0.971	634.46	174.895463	9
FDB001105	Paucine	NCCCC\N=C(/O)\C=C/C1=CC(O)=C(O)C=C1	InChI=1S/C13H18N2O3/c14-7-1-2-8-15-13(18)6-4-10-3-5-11(16)12(17)9-10/h3-6,9,16-17H,1-2,7-8,14H2,(H,15,18)/b6-4-	KTZNZCYTXQYEHT-XQRVVYSFSA-N	NCCCC/N=C(O)/C=C\c1ccc(O)c(O)c1	-8.686	0.04	250.2968	180.372303	2
FDB001108	(S)-[6]-Gingerol	CCCCCC(O)CC(=O)CCC1=CC=C(O)C(OC)=C1	InChI=1S/C17H26O4/c1-3-4-5-6-14(18)12-15(19)9-7-13-8-10-16(20)17(11-13)21-2/h8,10-11,14,18,20H,3-7,9,12H2,1-2H3	NLDDIKRKFXEWBK-UHFFFAOYSA-N	CCCCCC(O)CC(=O)CCc1ccc(O)c(OC)c1	-8.655	0.129	294.39	179.854513	1
FDB001152	Kaempferol 3-feruloylapioside	[H]\C(=C(\[H])C1=CC(OC)=C(O)C=C1)C(=O)OCC1(O)CO[C@@]([H])(OC2=C(OC3=CC(O)=CC(O)=C3C2=O)C2=CC=C(O)C=C2)[C@@]1([H])O	InChI=1S/C30H26O13/c1-39-21-10-15(2-8-19(21)33)3-9-23(35)40-13-30(38)14-41-29(28(30)37)43-27-25(36)24-20(34)11-18(32)12-22(24)42-26(27)16-4-6-17(31)7-5-16/h2-12,28-29,31-34,37-38H,13-14H2,1H3/b9-3+/t28-,29+,30?/m1/s1	JXONCIVNSCDGQY-NJOAVTLJSA-N	COc1cc(/C=C/C(=O)OCC2(O)CO[C@@H](Oc3c(-c4ccc(O)cc4)oc4cc(O)cc(O)c4c3=O)[C@H]2O)ccc1O	-8.868	-1.19	594.5276	180.815973	4
FDB001155	Artonin T	COC1=CC(O)=C2C(=O)C3=C(OC2=C1)C1=C2C(C3)C(C)(C)OC2=C(O)C(CC=C(C)C)=C1O	InChI=1S/C26H26O7/c1-11(2)6-7-13-21(28)20-18-15(26(3,4)33-25(18)23(13)30)10-14-22(29)19-16(27)8-12(31-5)9-17(19)32-24(14)20/h6,8-9,15,27-28,30H,7,10H2,1-5H3	WGHQJSXSGKUCQL-UHFFFAOYSA-N	COc1cc(O)c2c(=O)c3c(oc2c1)-c1c(O)c(CC=C(C)C)c(O)c2c1C(C3)C(C)(C)O2	-8.383	-0.625	450.4872	178.692883	3
FDB001177	beta-D-3-Ribofuranosyluric acid	OCC1OC(C(O)C1O)N1C2=C(N=C(O)N2)C(O)=NC1=O	InChI=1S/C10H12N4O7/c15-1-2-4(16)5(17)8(21-2)14-6-3(11-9(19)12-6)7(18)13-10(14)20/h2,4-5,8,15-17H,1H2,(H2,11,12,19)(H,13,18,20)	MFGPUMDDJCTHOI-UHFFFAOYSA-N	O=c1nc(O)c2nc(O)[nH]c2n1C1OC(CO)C(O)C1O	-9.367	-0.952	300.2274	194.167433	2
FDB001221	Arbutin	OCC1OC(OC2=CC=C(O)C=C2)C(O)C(O)C1O	InChI=1S/C12H16O7/c13-5-8-9(15)10(16)11(17)12(19-8)18-7-3-1-6(14)2-4-7/h1-4,8-17H,5H2	BJRNKVDFDLYUGJ-UHFFFAOYSA-N	OCC1OC(Oc2ccc(O)cc2)C(O)C(O)C1O	-8.83	-0.197	272.2542	179.782783	1
FDB001230	Punicafolin	OC1=CC(=CC(O)=C1O)C(=O)OC1OC2COC(=O)C3=CC(O)=C(O)C(O)=C3C3=C(O)C(O)=C(O)C=C3C(=O)OC(C2OC(=O)C2=CC(O)=C(O)C(O)=C2)C1OC(=O)C1=CC(O)=C(O)C(O)=C1	InChI=1S/C41H30O26/c42-15-1-10(2-16(43)26(15)50)36(57)64-33-23-9-62-39(60)13-7-21(48)29(53)31(55)24(13)25-14(8-22(49)30(54)32(25)56)40(61)65-34(33)35(66-37(58)11-3-17(44)27(51)18(45)4-11)41(63-23)67-38(59)12-5-19(46)28(52)20(47)6-12/h1-8,23,33-35,41-56H,9H2	DPBVYZVSXAZMAY-UHFFFAOYSA-N	O=C(OC1OC2COC(=O)c3cc(O)c(O)c(O)c3-c3c(cc(O)c(O)c3O)C(=O)OC(C2OC(=O)c2cc(O)c(O)c(O)c2)C1OC(=O)c1cc(O)c(O)c(O)c1)c1cc(O)c(O)c(O)c1	-8.895	-1.171	938.6724	194.165433	15
FDB001254	Troxerutin	CC1OC(OCC2OC(OC3=C(OC4=C(C(O)=CC(OCCO)=C4)C3=O)C3=CC(OCCO)=C(OCCO)C=C3)C(O)C(O)C2O)C(O)C(O)C1O	InChI=1S/C33H42O19/c1-14-23(38)26(41)28(43)32(49-14)48-13-21-24(39)27(42)29(44)33(51-21)52-31-25(40)22-17(37)11-16(45-7-4-34)12-20(22)50-30(31)15-2-3-18(46-8-5-35)19(10-15)47-9-6-36/h2-3,10-12,14,21,23-24,26-29,32-39,41-44H,4-9,13H2,1H3	IYVFNTXFRYQLRP-UHFFFAOYSA-N	CC1OC(OCC2OC(Oc3c(-c4ccc(OCCO)c(OCCO)c4)oc4cc(OCCO)cc(O)c4c3=O)C(O)C(O)C2O)C(O)C(O)C1O	-9.252	-1.317	742.6834	181.243643	1
FDB001259	Coriandrone D	COC1=C(CC(OC(C)=O)C(C)(C)O)C(O)=C2C(=O)OC(C)CC2=C1	InChI=1S/C18H24O7/c1-9-6-11-7-13(23-5)12(16(20)15(11)17(21)24-9)8-14(18(3,4)22)25-10(2)19/h7,9,14,20,22H,6,8H2,1-5H3	ZSKZYWHCOISHNI-UHFFFAOYSA-N	COc1cc2c(c(O)c1CC(OC(C)=O)C(C)(C)O)C(=O)OC(C)C2	-9.381	-0.585	352.3834	190.194703	1
FDB001268	1-Isomangostin	COC1=C(CC=C(C)C)C2=C(OC3=C(C2=O)C2=C(CCC(C)(C)O2)C(O)=C3)C=C1O	InChI=1S/C24H26O6/c1-12(2)6-7-14-19-17(11-16(26)22(14)28-5)29-18-10-15(25)13-8-9-24(3,4)30-23(13)20(18)21(19)27/h6,10-11,25-26H,7-9H2,1-5H3	JUHXHWKPHWGZKL-UHFFFAOYSA-N	COc1c(O)cc2oc3cc(O)c4c(c3c(=O)c2c1CC=C(C)C)OC(C)(C)CC4	-8.771	-0.378	410.4658	151.619753	2
FDB001288	Cycloartomunoxanthone	COC1=C2OC(C)(C)C3CC4=C(OC5=C(C(O)=CC6=C5C=CC(C)(C)O6)C4=O)C(=C23)C(O)=C1	InChI=1S/C26H24O7/c1-25(2)7-6-11-16(32-25)9-15(28)20-21(29)12-8-13-18-19(23(12)31-22(11)20)14(27)10-17(30-5)24(18)33-26(13,3)4/h6-7,9-10,13,27-28H,8H2,1-5H3	HKEMUQOOVFTSNA-UHFFFAOYSA-N	COc1cc(O)c2c3c1OC(C)(C)C3Cc1c-2oc2c3c(cc(O)c2c1=O)OC(C)(C)C=C3	-8.298	-0.673	448.4714	174.146333	2
FDB001298	gamma-Tocotrienol	CC(C)=CCC\C(C)=C\CC\C(C)=C\CCC1(C)CCC2=CC(O)=C(C)C(C)=C2O1	InChI=1S/C28H42O2/c1-20(2)11-8-12-21(3)13-9-14-22(4)15-10-17-28(7)18-16-25-19-26(29)23(5)24(6)27(25)30-28/h11,13,15,19,29H,8-10,12,14,16-18H2,1-7H3/b21-13+,22-15+	OTXNTMVVOOBZCV-NTZRDTQNSA-N	CC(C)=CCC/C(C)=C/CC/C(C)=C/CCC1(C)CCc2cc(O)c(C)c(C)c2O1	-8.156	0.302	410.6386	165.149073	1
FDB001299	d-Tocotrienol	CC(C)=CCC\C(C)=C\CC\C(C)=C\CCC1(C)CCC2=CC(O)=CC(C)=C2O1	InChI=1S/C27H40O2/c1-20(2)10-7-11-21(3)12-8-13-22(4)14-9-16-27(6)17-15-24-19-25(28)18-23(5)26(24)29-27/h10,12,14,18-19,28H,7-9,11,13,15-17H2,1-6H3/b21-12+,22-14+	ODADKLYLWWCHNB-QRCIITMISA-N	CC(C)=CCC/C(C)=C/CC/C(C)=C/CCC1(C)CCc2cc(O)cc(C)c2O1	-8.246	0.209	396.6118	169.190953	1
FDB001303	Scutigeral	CC(C)=CCC\C(C)=C\CC\C(C)=C\CC1=C(C)C(C=O)=C(O)C(O)=C1O	InChI=1S/C23H32O4/c1-15(2)8-6-9-16(3)10-7-11-17(4)12-13-19-18(5)20(14-24)22(26)23(27)21(19)25/h8,10,12,14,25-27H,6-7,9,11,13H2,1-5H3/b16-10+,17-12+	XQTQSUUULVXJPG-JTCWOHKRSA-N	CC(C)=CCC/C(C)=C/CC/C(C)=C/Cc1c(C)c(C=O)c(O)c(O)c1O	-8.915	-0.76	372.5034	174.396023	3
FDB001330	Euglobal Ia1	CC(C)CC1C2CC(C=CC2(C)OC2=C(C=O)C(O)=C(C=O)C(O)=C12)C(C)C	InChI=1S/C23H30O5/c1-12(2)8-15-18-9-14(13(3)4)6-7-23(18,5)28-22-17(11-25)20(26)16(10-24)21(27)19(15)22/h6-7,10-15,18,26-27H,8-9H2,1-5H3	GCAXPYWXIWWHHT-UHFFFAOYSA-N	CC(C)CC1c2c(O)c(C=O)c(O)c(C=O)c2OC2(C)C=CC(C(C)C)CC12	-9.307	-0.602	386.487	182.926563	2
FDB001332	Euglobal Ib	CC(C)CC1CC2(CCC3(CC23)C(C)C)OC2=C1C(O)=C(C=O)C(O)=C2C=O	InChI=1S/C23H30O5/c1-12(2)7-14-8-23(6-5-22(13(3)4)9-17(22)23)28-21-16(11-25)19(26)15(10-24)20(27)18(14)21/h10-14,17,26-27H,5-9H2,1-4H3	DRQVGVASTZKOLP-UHFFFAOYSA-N	CC(C)CC1CC2(CCC3(C(C)C)CC23)Oc2c(C=O)c(O)c(C=O)c(O)c21	-9.305	-0.649	386.487	181.903883	2
FDB001333	Euglobal Ic	CC(C)CC1CC2(CCC3(CC23)C(C)C)OC2=C1C(O)=C(C=O)C(O)=C2C=O	InChI=1S/C23H30O5/c1-12(2)7-14-8-23(6-5-22(13(3)4)9-17(22)23)28-21-16(11-25)19(26)15(10-24)20(27)18(14)21/h10-14,17,26-27H,5-9H2,1-4H3	DRQVGVASTZKOLP-UHFFFAOYSA-N	CC(C)CC1CC2(CCC3(C(C)C)CC23)Oc2c(C=O)c(O)c(C=O)c(O)c21	-9.305	-0.649	386.487	181.903883	2
FDB001334	Euglobal IIa	CC(C)CC1CC2(CCC3(CC23)C(C)C)OC2=C1C(O)=C(C=O)C(O)=C2C=O	InChI=1S/C23H30O5/c1-12(2)7-14-8-23(6-5-22(13(3)4)9-17(22)23)28-21-16(11-25)19(26)15(10-24)20(27)18(14)21/h10-14,17,26-27H,5-9H2,1-4H3	DRQVGVASTZKOLP-UHFFFAOYSA-N	CC(C)CC1CC2(CCC3(C(C)C)CC23)Oc2c(C=O)c(O)c(C=O)c(O)c21	-9.305	-0.649	386.487	181.903883	2
FDB001336	Euglobal IVa	CC(C)CC1C2C3C(CC\C(C)=C/CCC2(C)OC2=C1C(O)=C(C=O)C(O)=C2C=O)C3(C)C	InChI=1S/C28H38O5/c1-15(2)12-17-21-25(32)18(13-29)24(31)19(14-30)26(21)33-28(6)11-7-8-16(3)9-10-20-23(22(17)28)27(20,4)5/h8,13-15,17,20,22-23,31-32H,7,9-12H2,1-6H3/b16-8-	XJFLMCYKZVYATJ-PXNMLYILSA-N	C/C1=C/CCC2(C)Oc3c(C=O)c(O)c(C=O)c(O)c3C(CC(C)C)C2C2C(CC1)C2(C)C	-9.287	-0.58	454.6052	196.105953	2
FDB001339	Euglobal VII	CC(C)CC(=O)C1=C(O)C2=C(OC3C4C(CC\C(C)=C/CCC3(C)C2)C4(C)C)C(C=O)=C1O	InChI=1S/C28H38O5/c1-15(2)12-20(30)21-23(31)17-13-28(6)11-7-8-16(3)9-10-19-22(27(19,4)5)26(28)33-25(17)18(14-29)24(21)32/h8,14-15,19,22,26,31-32H,7,9-13H2,1-6H3/b16-8-	JIUCFHYHXVNZMU-PXNMLYILSA-N	C/C1=C/CCC2(C)Cc3c(O)c(C(=O)CC(C)C)c(O)c(C=O)c3OC2C2C(CC1)C2(C)C	-9.166	-0.501	454.6052	194.426233	2
FDB001340	Euglobal V	CC(C)CC1C2=C(OC34CCC1(C)C3C1C(CCC4C)C1(C)C)C(C=O)=C(O)C(C=O)=C2O	InChI=1S/C28H38O5/c1-14(2)11-19-20-23(32)16(12-29)22(31)17(13-30)24(20)33-28-10-9-27(19,6)25(28)21-18(26(21,4)5)8-7-15(28)3/h12-15,18-19,21,25,31-32H,7-11H2,1-6H3	BIAFCXUFUQOOMP-UHFFFAOYSA-N	CC(C)CC1c2c(O)c(C=O)c(O)c(C=O)c2OC23CCC1(C)C2C1C(CCC3C)C1(C)C	-9.187	-0.651	454.6052	188.391003	2
FDB001359	Neogrifolin	CC(C)=CCC\C(C)=C\CC\C(C)=C\CC1=C(O)C=C(O)C=C1C	InChI=1S/C22H32O2/c1-16(2)8-6-9-17(3)10-7-11-18(4)12-13-21-19(5)14-20(23)15-22(21)24/h8,10,12,14-15,23-24H,6-7,9,11,13H2,1-5H3/b17-10+,18-12+	JWDIUXFSIWOGDP-VZRGJMDUSA-N	CC(C)=CCC/C(C)=C/CC/C(C)=C/Cc1c(C)cc(O)cc1O	-8.766	0.319	328.4936	182.292823	2
FDB001362	Taraxacoside	OCC1OC(OC2COC(=O)C2)C(O)C(O)C1OC(=O)CC1=CC=C(O)C=C1	InChI=1S/C18H22O10/c19-7-12-17(28-14(22)5-9-1-3-10(20)4-2-9)15(23)16(24)18(27-12)26-11-6-13(21)25-8-11/h1-4,11-12,15-20,23-24H,5-8H2	ZNBBYALXAQXHJE-UHFFFAOYSA-N	O=C1CC(OC2OC(CO)C(OC(=O)Cc3ccc(O)cc3)C(O)C2O)CO1	-9.496	-0.382	398.3658	200.753343	1
FDB001381	Albafuran A	CC(C)=CCC\C(C)=C\CC1=C(C=C(O)C=C1O)C1=CC2=C(O1)C=C(O)C=C2	InChI=1S/C24H26O4/c1-15(2)5-4-6-16(3)7-10-20-21(12-19(26)13-22(20)27)24-11-17-8-9-18(25)14-23(17)28-24/h5,7-9,11-14,25-27H,4,6,10H2,1-3H3/b16-7+	KGOOVUKZICPAIZ-FRKPEAEDSA-N	CC(C)=CCC/C(C)=C/Cc1c(O)cc(O)cc1-c1cc2ccc(O)cc2o1	-8.626	-0.655	378.467	184.368513	3
FDB001382	Albafuran B	CC(C)=CCC\C(C)=C\CC1=C(O)C=C(C=C1O)C1=CC2=C(O1)C=C(O)C=C2	InChI=1S/C24H26O4/c1-15(2)5-4-6-16(3)7-10-20-21(26)11-18(12-22(20)27)23-13-17-8-9-19(25)14-24(17)28-23/h5,7-9,11-14,25-27H,4,6,10H2,1-3H3/b16-7+	ODASNNUHHLRPEL-FRKPEAEDSA-N	CC(C)=CCC/C(C)=C/Cc1c(O)cc(-c2cc3ccc(O)cc3o2)cc1O	-8.57	-0.85	378.467	180.953753	3
FDB001390	Biflorin	CC1=CC(=O)C2=C(O1)C=C(O)C(C1OC(CO)C(O)C(O)C1O)=C2O	InChI=1S/C16H18O9/c1-5-2-6(18)10-8(24-5)3-7(19)11(13(10)21)16-15(23)14(22)12(20)9(4-17)25-16/h2-3,9,12,14-17,19-23H,4H2,1H3	XTZWWMZDVUKEDJ-UHFFFAOYSA-N	Cc1cc(=O)c2c(O)c(C3OC(CO)C(O)C(O)C3O)c(O)cc2o1	-9.739	-1.001	354.3128	188.409343	2
FDB001397	Synephrine	CNCC(O)C1=CC=C(O)C=C1	InChI=1S/C9H13NO2/c1-10-6-9(12)7-2-4-8(11)5-3-7/h2-5,9-12H,6H2,1H3	YRCWQPVGYLYSOX-UHFFFAOYSA-N	CNCC(O)c1ccc(O)cc1	-8.851	-0.135	167.2072	173.092973	1
FDB001403	5-Hydroxyindole-3-acetic acid	OC(=O)CC1=CNC2=CC=C(O)C=C12	InChI=1S/C10H9NO3/c12-7-1-2-9-8(4-7)6(5-11-9)3-10(13)14/h1-2,4-5,11-12H,3H2,(H,13,14)	DUUGKQCEGZLZNO-UHFFFAOYSA-N	O=C(O)Cc1c[nH]c2ccc(O)cc12	-8.499	-0.309	191.186	179.774013	1
FDB001409	5-Hydroxyglucobrassicin	OC[C@H]1O[C@@H](S\C(=N/OS(O)(=O)=O)CC2=CNC3=CC=C(O)C=C23)[C@H](O)[C@@H](O)[C@@H]1O	InChI=1S/C16H20N2O10S2/c19-6-11-13(21)14(22)15(23)16(27-11)29-12(18-28-30(24,25)26)3-7-5-17-10-2-1-8(20)4-9(7)10/h1-2,4-5,11,13-17,19-23H,3,6H2,(H,24,25,26)/b18-12-/t11-,13-,14+,15-,16+/m1/s1	SNGNIBNFTIUEHD-PIAXYHQTSA-N	O=S(=O)(O)O/N=C(/Cc1c[nH]c2ccc(O)cc12)S[C@@H]1O[C@H](CO)[C@@H](O)[C@H](O)[C@H]1O	-8.595	-0.838	464.4614	177.888063	1
FDB001440	(-)-Pinoresinol	[H][C@@]12CO[C@@H](C3=CC=C(O)C(OC)=C3)[C@]1([H])CO[C@H]2C1=CC(OC)=C(O[C@@H]2O[C@H](CO)[C@@H](O)[C@H](O)[C@H]2O)C=C1	InChI=1S/C26H32O11/c1-32-18-7-12(3-5-16(18)28)24-14-10-35-25(15(14)11-34-24)13-4-6-17(19(8-13)33-2)36-26-23(31)22(30)21(29)20(9-27)37-26/h3-8,14-15,20-31H,9-11H2,1-2H3/t14-,15-,20-,21-,22+,23-,24+,25+,26-/m1/s1	QLJNETOQFQXTLI-JKUDBEEXSA-N	COc1cc([C@@H]2OC[C@@H]3[C@H]2CO[C@H]3c2ccc(O[C@@H]3O[C@H](CO)[C@@H](O)[C@H](O)[C@H]3O)c(OC)c2)ccc1O	-8.767	-0.259	520.5322	182.952363	1
FDB001441	(+)-Secoisolariciresinol	COC1=C(O)C=CC(C[C@@H](CO)[C@H](CO)CC2=CC(OC)=C(O)C=C2)=C1	InChI=1S/C20H26O6/c1-25-19-9-13(3-5-17(19)23)7-15(11-21)16(12-22)8-14-4-6-18(24)20(10-14)26-2/h3-6,9-10,15-16,21-24H,7-8,11-12H2,1-2H3/t15-,16-/m0/s1	PUETUDUXMCLALY-HOTGVXAUSA-N	COc1cc(C[C@@H](CO)[C@H](CO)Cc2ccc(O)c(OC)c2)ccc1O	-8.646	-0.136	362.4218	179.812473	2
FDB001442	(-)-Arctigenin	COC1=CC=C(C[C@H]2COC(=O)[C@@H]2CC2=CC=C(O)C(OC)=C2)C=C1OC	InChI=1S/C21H24O6/c1-24-18-7-5-13(11-20(18)26-3)8-15-12-27-21(23)16(15)9-14-4-6-17(22)19(10-14)25-2/h4-7,10-11,15-16,22H,8-9,12H2,1-3H3/t15-,16+/m0/s1	NQWVSMVXKMHKTF-JKSUJKDBSA-N	COc1cc(C[C@H]2C(=O)OC[C@@H]2Cc2ccc(OC)c(OC)c2)ccc1O	-8.341	0.032	372.417	171.905973	1
FDB001443	(+)-Pinoresinolin	COC1=CC(O[C@H]2OCC3[C@@H]2COC3C2=CC(OC)=C(O)C=C2)=CC=C1O	InChI=1S/C20H22O7/c1-23-17-7-11(3-5-15(17)21)19-13-9-26-20(14(13)10-25-19)27-12-4-6-16(22)18(8-12)24-2/h3-8,13-14,19-22H,9-10H2,1-2H3/t13?,14-,19?,20+/m0/s1	IABRXERCCIPDNL-IAEFTCJHSA-N	COc1cc(O[C@H]2OCC3C(c4ccc(O)c(OC)c4)OC[C@@H]32)ccc1O	-8.319	-0.011	374.3896	169.895293	2
FDB001445	2-Hydroxypseudobaptigenin	OC1=CC2=C(C=C1)C(=O)C(=CO2)C1=CC2=C(OCO2)C=C1O	InChI=1S/C16H10O6/c17-8-1-2-9-13(3-8)20-6-11(16(9)19)10-4-14-15(5-12(10)18)22-7-21-14/h1-6,17-18H,7H2	WMDDXGLVVGBJSO-UHFFFAOYSA-N	O=c1c(-c2cc3c(cc2O)OCO3)coc2cc(O)ccc12	-8.493	-1.024	298.2514	171.301743	2
FDB001446	(3R)-Sophorol	[H][C@]1(COC2=C(C=CC(O)=C2)C1=O)C1=C(O)C=C2OCOC2=C1	InChI=1S/C16H12O6/c17-8-1-2-9-13(3-8)20-6-11(16(9)19)10-4-14-15(5-12(10)18)22-7-21-14/h1-5,11,17-18H,6-7H2/t11-/m0/s1	FAPWSAQOVOBPCP-NSHDSACASA-N	O=C1c2ccc(O)cc2OC[C@H]1c1cc2c(cc1O)OCO2	-8.694	-0.469	300.2672	181.808753	2
FDB001447	Medioresinol	COC1=CC(=CC=C1O)[C@H]1OC[C@H]2[C@@H]1CO[C@@H]2C1=CC(OC)=C(O)C(OC)=C1	InChI=1S/C21H24O7/c1-24-16-6-11(4-5-15(16)22)20-13-9-28-21(14(13)10-27-20)12-7-17(25-2)19(23)18(8-12)26-3/h4-8,13-14,20-23H,9-10H2,1-3H3/t13-,14-,20+,21+/m0/s1	VJOBNGRIBLNUKN-BMHXQBNDSA-N	COc1cc([C@H]2OC[C@H]3[C@@H]2CO[C@@H]3c2cc(OC)c(O)c(OC)c2)ccc1O	-8.592	0.116	388.4164	181.445243	2
FDB001448	(-)-Olivil	COC1=CC(=CC=C1O)[C@H]1OC[C@](O)(CC2=CC(OC)=C(O)C=C2)[C@@H]1CO	InChI=1S/C20H24O7/c1-25-17-7-12(3-5-15(17)22)9-20(24)11-27-19(14(20)10-21)13-4-6-16(23)18(8-13)26-2/h3-8,14,19,21-24H,9-11H2,1-2H3/t14-,19-,20-/m1/s1	BVHIKUCXNBQDEM-JSNMRZPZSA-N	COc1cc(C[C@@]2(O)CO[C@H](c3ccc(O)c(OC)c3)[C@H]2CO)ccc1O	-8.734	0.01	376.4054	180.790653	2
FDB001449	Lappaol A	COC1=CC(CC2COC(=O)C2CC2=CC=C(O)C(OC)=C2)=CC2=C1OC(C2CO)C1=CC=C(O)C(OC)=C1	InChI=1S/C30H32O9/c1-35-25-11-16(4-6-23(25)32)9-20-19(15-38-30(20)34)8-17-10-21-22(14-31)28(39-29(21)27(12-17)37-3)18-5-7-24(33)26(13-18)36-2/h4-7,10-13,19-20,22,28,31-33H,8-9,14-15H2,1-3H3	PYLYQTVVQXPBIJ-UHFFFAOYSA-N	COc1cc(CC2C(=O)OCC2Cc2cc(OC)c3c(c2)C(CO)C(c2ccc(O)c(OC)c2)O3)ccc1O	-8.732	-0.265	536.5774	184.774603	2
FDB001450	Lappaol C	COC1=CC(CC2C(CC3=CC(OC)=C(O)C(=C3)C(CO)C(O)C3=CC=C(O)C(OC)=C3)COC2=O)=CC=C1O	InChI=1S/C30H34O10/c1-37-25-11-16(4-6-23(25)32)9-20-19(15-40-30(20)36)8-17-10-21(29(35)27(12-17)39-3)22(14-31)28(34)18-5-7-24(33)26(13-18)38-2/h4-7,10-13,19-20,22,28,31-35H,8-9,14-15H2,1-3H3	BWOAMGHNXHLWMX-UHFFFAOYSA-N	COc1cc(CC2C(=O)OCC2Cc2cc(OC)c(O)c(C(CO)C(O)c3ccc(O)c(OC)c3)c2)ccc1O	-8.77	-0.334	554.5926	178.794533	3
FDB001471	Butin	OC1=CC2=C(C=C1)C(=O)C[C@H](O2)C1=CC=C(O)C(O)=C1	InChI=1S/C15H12O5/c16-9-2-3-10-12(18)7-14(20-15(10)6-9)8-1-4-11(17)13(19)5-8/h1-6,14,16-17,19H,7H2/t14-/m0/s1	MJBPUQUGJNAPAZ-AWEZNQCLSA-N	O=C1C[C@@H](c2ccc(O)c(O)c2)Oc2cc(O)ccc21	-9.117	-0.554	272.2568	191.616853	3
FDB001472	Sakuranetin	[H][C@]1(CC(=O)C2=C(O1)C=C(OC)C=C2O)C1=CC=C(O)C=C1	InChI=1S/C16H14O5/c1-20-11-6-12(18)16-13(19)8-14(21-15(16)7-11)9-2-4-10(17)5-3-9/h2-7,14,17-18H,8H2,1H3/t14-/m0/s1	DJOJDHGQRNZXQQ-AWEZNQCLSA-N	COc1cc(O)c2c(c1)O[C@H](c1ccc(O)cc1)CC2=O	-9.319	-0.497	286.2836	198.436863	2
FDB001473	6-Methylscutellarein	COC1=C(O)C2=C(OC(=CC2=O)C2=CC=C(O)C=C2)C=C1O	InChI=1S/C16H12O6/c1-21-16-11(19)7-13-14(15(16)20)10(18)6-12(22-13)8-2-4-9(17)5-3-8/h2-7,17,19-20H,1H3	IHFBPDAQLQOCBX-UHFFFAOYSA-N	COc1c(O)cc2oc(-c3ccc(O)cc3)cc(=O)c2c1O	-9.159	-1.07	300.2672	170.575133	3
FDB001486	Eutypine	CC(=C)C#CC1=CC(C=O)=CC=C1O	InChI=1S/C12H10O2/c1-9(2)3-5-11-7-10(8-13)4-6-12(11)14/h4,6-8,14H,1H2,2H3	SFCYVTIQMNZUCZ-UHFFFAOYSA-N	C=C(C)C#Cc1cc(C=O)ccc1O	-9.016	-0.77	186.2098	189.979353	1
FDB001507	2,8-Dihydroxy-3,4,7-trimethoxy-dibenzofuran	COC1=C(O)C=C2C(OC3=C(OC)C(OC)=C(O)C=C23)=C1	InChI=1S/C15H14O6/c1-18-12-6-11-7(4-9(12)16)8-5-10(17)14(19-2)15(20-3)13(8)21-11/h4-6,16-17H,1-3H3	BUJOWQKLLDUNTC-UHFFFAOYSA-N	COc1cc2oc3c(OC)c(OC)c(O)cc3c2cc1O	-8.32	-0.698	290.272	167.881963	2
FDB001508	Alloimperatorin	CC(C)=CCC1=C2C=COC2=C(O)C2=C1C=CC(=O)O2	InChI=1S/C16H14O4/c1-9(2)3-4-10-11-5-6-13(17)20-16(11)14(18)15-12(10)7-8-19-15/h3,5-8,18H,4H2,1-2H3	KDXVVZMYSLWJMA-UHFFFAOYSA-N	CC(C)=CCc1c2ccoc2c(O)c2oc(=O)ccc12	-8.714	-1.137	270.2842	180.848973	1
FDB001511	Anhydroglycinol	OC1=CC=C2C3=C(OC2=C1)C1=CC=C(O)C=C1OC3	InChI=1S/C15H10O4/c16-8-2-4-11-13(5-8)18-7-12-10-3-1-9(17)6-14(10)19-15(11)12/h1-6,16-17H,7H2	WYIDBNAGSMCMET-UHFFFAOYSA-N	Oc1ccc2c(c1)OCc1c-2oc2cc(O)ccc12	-8.238	-0.748	254.2416	171.069143	2
FDB001512	1,2-Benzenediol	OC1=CC=CC=C1O	InChI=1S/C6H6O2/c7-5-3-1-2-4-6(5)8/h1-4,7-8H	YCIMNLLNPGFGHC-UHFFFAOYSA-N	Oc1ccccc1O	-8.814	-0.055	110.1122	188.955433	2
FDB001513	Coniferyl aldehyde	[H]\C(C=O)=C(\[H])C1=CC(OC)=C(O)C=C1	InChI=1S/C10H10O3/c1-13-10-7-8(3-2-6-11)4-5-9(10)12/h2-7,12H,1H3/b3-2+	DKZBBWMURDFHNE-NSCUHMNNSA-N	COc1cc(/C=C/C=O)ccc1O	-8.769	-0.778	178.1872	184.512033	1
FDB001514	1,5-Dicaffeoylquinic acid	O[C@@H]1C[C@](C[C@@H](OC(=O)\C=C\C2=CC=C(O)C(O)=C2)[C@H]1O)(OC(=O)\C=C\C1=CC=C(O)C(O)=C1)C(O)=O	InChI=1S/C25H24O12/c26-15-5-1-13(9-17(15)28)3-7-21(31)36-20-12-25(24(34)35,11-19(30)23(20)33)37-22(32)8-4-14-2-6-16(27)18(29)10-14/h1-10,19-20,23,26-30,33H,11-12H2,(H,34,35)/b7-3+,8-4+/t19-,20-,23+,25-/m1/s1	YDDUMTOHNYZQPO-RVXRWRFUSA-N	O=C(/C=C/c1ccc(O)c(O)c1)O[C@@H]1C[C@@](OC(=O)/C=C/c2ccc(O)c(O)c2)(C(=O)O)C[C@@H](O)[C@@H]1O	-9.157	-1.313	516.4574	187.345083	4
FDB001515	Sinapaldehyde	COC1=CC(\C=C\C=O)=CC(OC)=C1O	InChI=1S/C11H12O4/c1-14-9-6-8(4-3-5-12)7-10(15-2)11(9)13/h3-7,13H,1-2H3/b4-3+	CDICDSOGTRCHMG-ONEGZZNKSA-N	COc1cc(/C=C/C=O)cc(OC)c1O	-8.649	-0.871	208.2134	178.335313	1
FDB001536	7,4'-Dihydroxyflavone	OC1=CC=C(C=C1)C1=CC(=O)C2=C(O1)C=C(O)C=C2	InChI=1S/C15H10O4/c16-10-3-1-9(2-4-10)14-8-13(18)12-6-5-11(17)7-15(12)19-14/h1-8,16-17H	LCAWNFIFMLXZPQ-UHFFFAOYSA-N	O=c1cc(-c2ccc(O)cc2)oc2cc(O)ccc12	-9.411	-0.917	254.2416	194.763353	2
FDB001537	Cirsimaritin	COC1=C(OC)C(O)=C2C(=O)C=C(OC2=C1)C1=CC=C(O)C=C1	InChI=1S/C17H14O6/c1-21-14-8-13-15(16(20)17(14)22-2)11(19)7-12(23-13)9-3-5-10(18)6-4-9/h3-8,18,20H,1-2H3	ZIIAJIWLQUVGHB-UHFFFAOYSA-N	COc1cc2oc(-c3ccc(O)cc3)cc(=O)c2c(O)c1OC	-8.931	-0.999	314.294	163.293853	2
FDB001539	Eupatorin	COC1=CC=C(C=C1O)C1=CC(=O)C2=C(O)C(OC)=C(OC)C=C2O1	InChI=1S/C18H16O7/c1-22-12-5-4-9(6-10(12)19)13-7-11(20)16-14(25-13)8-15(23-2)18(24-3)17(16)21/h4-8,19,21H,1-3H3	KLAOKWJLUQKWIF-UHFFFAOYSA-N	COc1ccc(-c2cc(=O)c3c(O)c(OC)c(OC)cc3o2)cc1O	-8.917	-0.995	344.3202	188.052523	2
FDB001540	Apigenin 7-(6''-malonylglucoside)	O[C@H]1[C@H](O)[C@@H](COC(=O)CC(O)=O)O[C@@H](OC2=CC(O)=C3C(OC(=C(O)C3=O)C3=CC=C(O)C=C3)=C2)[C@@H]1O	InChI=1S/C24H22O14/c25-10-3-1-9(2-4-10)23-21(33)19(31)17-12(26)5-11(6-13(17)37-23)36-24-22(34)20(32)18(30)14(38-24)8-35-16(29)7-15(27)28/h1-6,14,18,20,22,24-26,30,32-34H,7-8H2,(H,27,28)/t14-,18-,20+,22-,24-/m1/s1	FIVFPODHFQLHTO-ZQIGZIPLSA-N	O=C(O)CC(=O)OC[C@H]1O[C@@H](Oc2cc(O)c3c(=O)c(O)c(-c4ccc(O)cc4)oc3c2)[C@H](O)[C@@H](O)[C@@H]1O	-8.89	-1.114	534.4294	166.581843	3
FDB001541	Luteolin 7-(2''-apiosylglucoside)	OC[C@H]1O[C@@H](OC2=CC3=C(C(O)=C2)C(=O)C=C(O3)C2=CC(O)=C(O)C=C2)[C@H](O[C@@H]2OC[C@](O)(CO)[C@H]2O)[C@@H](O)[C@@H]1O	InChI=1S/C26H28O15/c27-7-18-20(33)21(34)22(41-25-23(35)26(36,8-28)9-37-25)24(40-18)38-11-4-14(31)19-15(32)6-16(39-17(19)5-11)10-1-2-12(29)13(30)3-10/h1-6,18,20-25,27-31,33-36H,7-9H2/t18-,20-,21+,22-,23+,24-,25+,26-/m1/s1	YSXNEFJASLJGTK-YRCFQSNFSA-N	O=c1cc(-c2ccc(O)c(O)c2)oc2cc(O[C@@H]3O[C@H](CO)[C@@H](O)[C@H](O)[C@H]3O[C@@H]3OC[C@](O)(CO)[C@H]3O)cc(O)c12	-9.38	-1.218	580.4982	204.435623	3
FDB001545	5,7-Dihydroxy-3,6-dimethoxyflavone	COC1=C(O)C=C2OC(=C(OC)C(=O)C2=C1O)C1=CC=CC=C1	InChI=1S/C17H14O6/c1-21-16-10(18)8-11-12(13(16)19)14(20)17(22-2)15(23-11)9-6-4-3-5-7-9/h3-8,18-19H,1-2H3	RVOWLPGDGHUGHV-UHFFFAOYSA-N	COc1c(O)cc2oc(-c3ccccc3)c(OC)c(=O)c2c1O	-8.715	-0.73	314.294	179.612553	2
FDB001546	Artemetin	COC1=CC2=C(C(O)=C1OC)C(=O)C(OC)=C(O2)C1=CC(OC)=C(OC)C=C1	InChI=1S/C20H20O8/c1-23-11-7-6-10(8-12(11)24-2)18-20(27-5)17(22)15-13(28-18)9-14(25-3)19(26-4)16(15)21/h6-9,21H,1-5H3	RIGYMJVFEJNCKD-UHFFFAOYSA-N	COc1ccc(-c2oc3cc(OC)c(OC)c(O)c3c(=O)c2OC)cc1OC	-8.634	-0.845	388.3732	172.096023	1
FDB001547	3,3',4',7,8-Pentamethylgossypetin	COC1=C(OC)C=C(C=C1)C1=C(OC)C(=O)C2=C(O1)C(OC)=C(OC)C=C2O	InChI=1S/C20H20O8/c1-23-12-7-6-10(8-13(12)24-2)17-20(27-5)16(22)15-11(21)9-14(25-3)18(26-4)19(15)28-17/h6-9,21H,1-5H3	NPMMYTVKEWLZKD-UHFFFAOYSA-N	COc1ccc(-c2oc3c(OC)c(OC)cc(O)c3c(=O)c2OC)cc1OC	-8.249	-0.544	388.3732	165.321913	1
FDB001548	5,3',4'-Trihydroxy-3-methoxy-6,7-methylenedioxyflavone	COC1=C(OC2=CC3=C(OCO3)C(O)=C2C1=O)C1=CC=C(O)C(O)=C1	InChI=1S/C17H12O8/c1-22-17-14(21)12-10(5-11-16(13(12)20)24-6-23-11)25-15(17)7-2-3-8(18)9(19)4-7/h2-5,18-20H,6H2,1H3	BBZORTSKYSEICL-UHFFFAOYSA-N	COc1c(-c2ccc(O)c(O)c2)oc2cc3c(c(O)c2c1=O)OCO3	-8.769	-1.139	344.277	175.024063	3
FDB001549	Isorhamnetin 3-vicianoside	COC1=C(O)C=CC(=C1)C1=C(O[C@@H]2O[C@H](CO[C@@H]3OC[C@H](O)[C@@H](O)[C@H]3O)[C@@H](O)[C@H](O)[C@H]2O)C(=O)C2=C(O1)C=C(O)C=C2O	InChI=1S/C27H30O16/c1-38-14-4-9(2-3-11(14)29)24-25(20(34)17-12(30)5-10(28)6-15(17)41-24)43-27-23(37)21(35)19(33)16(42-27)8-40-26-22(36)18(32)13(31)7-39-26/h2-6,13,16,18-19,21-23,26-33,35-37H,7-8H2,1H3/t13-,16+,18+,19+,21-,22+,23+,26-,27-/m0/s1	HIRWMGZVIYIRJM-ROVRKGIZSA-N	COc1cc(-c2oc3cc(O)cc(O)c3c(=O)c2O[C@@H]2O[C@H](CO[C@@H]3OC[C@H](O)[C@@H](O)[C@H]3O)[C@@H](O)[C@H](O)[C@H]2O)ccc1O	-9.068	-1.188	610.5244	176.647413	3
FDB001550	5,3',4'-Trihydroxy-3-methoxy-6,7-methylenedioxyflavone 4'-glucuronide	COC1=C(OC2=CC3=C(OCO3)C(O)=C2C1=O)C1=CC(O)=C(O[C@@H]2O[C@@H]([C@@H](O)[C@H](O)[C@H]2O)C(O)=O)C=C1	InChI=1S/C23H20O14/c1-32-20-14(26)12-10(5-11-19(13(12)25)34-6-33-11)35-18(20)7-2-3-9(8(24)4-7)36-23-17(29)15(27)16(28)21(37-23)22(30)31/h2-5,15-17,21,23-25,27-29H,6H2,1H3,(H,30,31)/t15-,16-,17+,21-,23+/m0/s1	CHIQYVBCRPLTQS-QJAHINBCSA-N	COc1c(-c2ccc(O[C@@H]3O[C@H](C(=O)O)[C@@H](O)[C@H](O)[C@H]3O)c(O)c2)oc2cc3c(c(O)c2c1=O)OCO3	-8.755	-1.131	520.4026	173.596523	2
FDB001551	5,4'-Dihydroxy-3,3'-dimethoxy-6,7-methylenedioxyflavone 4'-glucuronide	COC1=C(O[C@@H]2O[C@@H]([C@@H](O)[C@H](O)[C@H]2O)C(O)=O)C=CC(=C1)C1=C(OC)C(=O)C2=C(O)C3=C(OCO3)C=C2O1	InChI=1S/C24H22O14/c1-32-10-5-8(3-4-9(10)37-24-18(29)16(27)17(28)22(38-24)23(30)31)19-21(33-2)15(26)13-11(36-19)6-12-20(14(13)25)35-7-34-12/h3-6,16-18,22,24-25,27-29H,7H2,1-2H3,(H,30,31)/t16-,17-,18+,22-,24+/m0/s1	SYRSHYBWNZNHHW-NKUGBYDDSA-N	COc1cc(-c2oc3cc4c(c(O)c3c(=O)c2OC)OCO4)ccc1O[C@@H]1O[C@H](C(=O)O)[C@@H](O)[C@H](O)[C@H]1O	-8.918	-1.262	534.4294	172.030113	1
FDB001552	Kaempferol 3-(2'''-(E)-caffeylsophoroside)-7-glucoside	[H]C(=C([H])C1=CC(O)=C(O)C=C1)C(=O)OC1([H])[C@]([H])(OC2([H])[C@]([H])(OC3=C(OC4=CC(O[C@]5([H])O[C@@]([H])(CO)[C@@]([H])(O)C([H])(O)C5([H])O)=CC(O)=C4C3=O)C3=CC=C(O)C=C3)OC([H])(CO)[C@@]([H])(O)[C@]2([H])O)OC([H])(CO)[C@@]([H])(O)C1([H])O	InChI=1S/C42H46O24/c43-12-23-28(51)32(55)35(58)40(61-23)59-18-10-21(49)27-22(11-18)60-36(16-3-5-17(46)6-4-16)37(31(27)54)65-42-39(34(57)30(53)25(14-45)63-42)66-41-38(33(56)29(52)24(13-44)62-41)64-26(50)8-2-15-1-7-19(47)20(48)9-15/h1-11,23-25,28-30,32-35,38-49,51-53,55-58H,12-14H2/b8-2+/t23-,24?,25?,28+,29+,30+,32?,33?,34-,35?,38?,39?,40+,41-,42-/m0/s1	VJUZSHIQLQQUEB-ANNTUHIASA-N	O=C(C=Cc1ccc(O)c(O)c1)OC1C(O)[C@H](O)C(CO)O[C@H]1OC1[C@H](Oc2c(-c3ccc(O)cc3)oc3cc(O[C@@H]4O[C@@H](CO)[C@@H](O)C(O)C4O)cc(O)c3c2=O)OC(CO)[C@@H](O)[C@@H]1O	-8.914	-1.373	934.811	182.817373	4
FDB001553	Quercetin 3-(6''''-p-coumarylsophorotrioside)	OC[C@H]1O[C@@H](O[C@@H]2[C@@H](O)[C@H](O)[C@@H](CO)O[C@H]2OC2=C(OC3=CC(O)=CC(O)=C3C2=O)C2=CC(O)=C(O)C=C2)[C@H](O[C@@H]2O[C@H](COC(=O)\C=C\C3=CC=C(O)C=C3)[C@@H](O)[C@H](O)[C@H]2O)[C@@H](O)[C@@H]1O	InChI=1S/C42H46O24/c43-12-23-29(52)34(57)39(41(61-23)64-37-31(54)27-21(49)10-18(46)11-22(27)60-36(37)16-4-7-19(47)20(48)9-16)66-42-38(33(56)28(51)24(13-44)62-42)65-40-35(58)32(55)30(53)25(63-40)14-59-26(50)8-3-15-1-5-17(45)6-2-15/h1-11,23-25,28-30,32-35,38-49,51-53,55-58H,12-14H2/b8-3+/t23-,24-,25-,28-,29-,30-,32+,33+,34+,35-,38-,39-,40+,41+,42+/m1/s1	FMSINIOOEFEVRZ-XVWMUIDLSA-N	O=C(/C=C/c1ccc(O)cc1)OC[C@H]1O[C@@H](O[C@H]2[C@H](O[C@H]3[C@H](Oc4c(-c5ccc(O)c(O)c5)oc5cc(O)cc(O)c5c4=O)O[C@H](CO)[C@@H](O)[C@@H]3O)O[C@H](CO)[C@@H](O)[C@@H]2O)[C@H](O)[C@@H](O)[C@@H]1O	-9.202	-1.116	934.811	194.654853	5
FDB001554	Quercetin 3-(6''''-caffeylsophorotrioside)	OC[C@H]1O[C@@H](O[C@@H]2[C@@H](O)[C@H](O)[C@@H](CO)O[C@H]2OC2=C(OC3=CC(O)=CC(O)=C3C2=O)C2=CC(O)=C(O)C=C2)[C@H](O[C@@H]2O[C@H](COC(=O)\C=C\C3=CC(O)=C(O)C=C3)[C@@H](O)[C@H](O)[C@H]2O)[C@@H](O)[C@@H]1O	InChI=1S/C42H46O25/c43-11-23-29(53)34(58)39(41(62-23)65-37-31(55)27-21(50)9-16(45)10-22(27)61-36(37)15-3-5-18(47)20(49)8-15)67-42-38(33(57)28(52)24(12-44)63-42)66-40-35(59)32(56)30(54)25(64-40)13-60-26(51)6-2-14-1-4-17(46)19(48)7-14/h1-10,23-25,28-30,32-35,38-50,52-54,56-59H,11-13H2/b6-2+/t23-,24-,25-,28-,29-,30-,32+,33+,34+,35-,38-,39-,40+,41+,42+/m1/s1	XXCKFJNPDRDYOK-CSMFWIJVSA-N	O=C(/C=C/c1ccc(O)c(O)c1)OC[C@H]1O[C@@H](O[C@H]2[C@H](O[C@H]3[C@H](Oc4c(-c5ccc(O)c(O)c5)oc5cc(O)cc(O)c5c4=O)O[C@H](CO)[C@@H](O)[C@@H]3O)O[C@H](CO)[C@@H](O)[C@@H]2O)[C@H](O)[C@@H](O)[C@@H]1O	-8.799	-0.999	950.8104	165.322593	6
FDB001555	Quercetin 3-(6''''-ferulylsophorotrioside)	COC1=C(O)C=CC(\C=C\C(=O)OC[C@H]2O[C@@H](O[C@H]3[C@H](O[C@H]4[C@H](OC5=C(OC6=CC(O)=CC(O)=C6C5=O)C5=CC(O)=C(O)C=C5)O[C@H](CO)[C@@H](O)[C@@H]4O)O[C@H](CO)[C@@H](O)[C@@H]3O)[C@H](O)[C@@H](O)[C@@H]2O)=C1	InChI=1S/C43H48O25/c1-60-22-8-15(2-5-19(22)48)3-7-27(51)61-14-26-31(54)33(56)36(59)41(65-26)67-39-34(57)29(52)25(13-45)64-43(39)68-40-35(58)30(53)24(12-44)63-42(40)66-38-32(55)28-21(50)10-17(46)11-23(28)62-37(38)16-4-6-18(47)20(49)9-16/h2-11,24-26,29-31,33-36,39-50,52-54,56-59H,12-14H2,1H3/b7-3+/t24-,25-,26-,29-,30-,31-,33+,34+,35+,36-,39-,40-,41+,42+,43+/m1/s1	AZGSHRDQKXNYSL-BTTGAAGASA-N	COc1cc(/C=C/C(=O)OC[C@H]2O[C@@H](O[C@H]3[C@H](O[C@H]4[C@H](Oc5c(-c6ccc(O)c(O)c6)oc6cc(O)cc(O)c6c5=O)O[C@H](CO)[C@@H](O)[C@@H]4O)O[C@H](CO)[C@@H](O)[C@@H]3O)[C@H](O)[C@@H](O)[C@@H]2O)ccc1O	-8.97	-1.107	964.8372	175.788833	5
FDB001556	Quercetin 3-(6''''-sinapylsophorotrioside)	COC1=CC(\C=C\C(=O)OC[C@H]2O[C@@H](O[C@H]3[C@H](O[C@H]4[C@H](OC5=C(OC6=CC(O)=CC(O)=C6C5=O)C5=CC(O)=C(O)C=C5)O[C@H](CO)[C@@H](O)[C@@H]4O)O[C@H](CO)[C@@H](O)[C@@H]3O)[C@H](O)[C@@H](O)[C@@H]2O)=CC(OC)=C1O	InChI=1S/C44H50O26/c1-61-22-7-15(8-23(62-2)29(22)52)3-6-27(51)63-14-26-32(55)34(57)37(60)42(67-26)69-40-35(58)30(53)25(13-46)66-44(40)70-41-36(59)31(54)24(12-45)65-43(41)68-39-33(56)28-20(50)10-17(47)11-21(28)64-38(39)16-4-5-18(48)19(49)9-16/h3-11,24-26,30-32,34-37,40-50,52-55,57-60H,12-14H2,1-2H3/b6-3+/t24-,25-,26-,30-,31-,32-,34+,35+,36+,37-,40-,41-,42+,43+,44+/m1/s1	XGPMZWIBBAEMRZ-LMMWVLHISA-N	COc1cc(/C=C/C(=O)OC[C@H]2O[C@@H](O[C@H]3[C@H](O[C@H]4[C@H](Oc5c(-c6ccc(O)c(O)c6)oc6cc(O)cc(O)c6c5=O)O[C@H](CO)[C@@H](O)[C@@H]4O)O[C@H](CO)[C@@H](O)[C@@H]3O)[C@H](O)[C@@H](O)[C@@H]2O)cc(OC)c1O	-8.758	-1.364	994.8634	186.765463	5
FDB001557	3'-Deoxyderhamnosylmaysin	C[C@@H]1OC([C@H](O)[C@H](O)C1=O)C1=C(O)C=C2OC(=CC(=O)C2=C1O)C1=CC=C(O)C=C1	InChI=1S/C21H18O9/c1-8-17(25)19(27)20(28)21(29-8)16-12(24)7-14-15(18(16)26)11(23)6-13(30-14)9-2-4-10(22)5-3-9/h2-8,19-22,24,26-28H,1H3/t8-,19+,20+,21?/m0/s1	FBACKRBXYOUJQQ-PFQBAWLCSA-N	C[C@@H]1OC(c2c(O)cc3oc(-c4ccc(O)cc4)cc(=O)c3c2O)[C@H](O)[C@H](O)C1=O	-9.587	-1.236	414.3678	199.588913	3
FDB001558	Carlinoside	OC[C@H]1O[C@H]([C@H](O)[C@@H](O)[C@@H]1O)C1=C(O)C([C@@H]2OC[C@H](O)[C@H](O)[C@H]2O)=C2OC(=CC(=O)C2=C1O)C1=CC=C(O)C(O)=C1	InChI=1S/C26H28O15/c27-5-13-18(33)21(36)23(38)26(41-13)15-19(34)14-10(30)4-12(7-1-2-8(28)9(29)3-7)40-24(14)16(20(15)35)25-22(37)17(32)11(31)6-39-25/h1-4,11,13,17-18,21-23,25-29,31-38H,5-6H2/t11-,13+,17-,18+,21-,22+,23+,25-,26-/m0/s1	XBGYTZHKGMCEGE-VYUBKLCTSA-N	O=c1cc(-c2ccc(O)c(O)c2)oc2c([C@@H]3OC[C@H](O)[C@H](O)[C@H]3O)c(O)c([C@@H]3O[C@H](CO)[C@@H](O)[C@H](O)[C@H]3O)c(O)c12	-9.329	-1.207	580.4982	194.644013	4
FDB001560	Isoswertisin 4'-rhamnoside	COC1=CC(O)=C2C(=O)C=C(OC2=C1[C@@H]1O[C@H](CO)[C@@H](O)[C@H](O)[C@H]1O)C1=CC=C(O[C@@H]2O[C@@H](C)[C@H](O)[C@@H](O)[C@H]2O)C=C1	InChI=1S/C28H32O14/c1-10-20(32)22(34)25(37)28(39-10)40-12-5-3-11(4-6-12)15-7-13(30)18-14(31)8-16(38-2)19(26(18)41-15)27-24(36)23(35)21(33)17(9-29)42-27/h3-8,10,17,20-25,27-29,31-37H,9H2,1-2H3/t10-,17+,20-,21+,22+,23-,24+,25+,27-,28-/m0/s1	UBQFTUKECDKZPS-UBCYTGTBSA-N	COc1cc(O)c2c(=O)cc(-c3ccc(O[C@@H]4O[C@@H](C)[C@H](O)[C@@H](O)[C@H]4O)cc3)oc2c1[C@@H]1O[C@H](CO)[C@@H](O)[C@H](O)[C@H]1O	-9.44	-0.875	592.5524	186.237823	1
FDB001561	Derhamnosylmaysin	C[C@@H]1O[C@@H]([C@@H](O)[C@H](O)C1=O)C1=C(O)C=C2OC(=CC(=O)C2=C1O)C1=CC(O)=C(O)C=C1	InChI=1S/C21H18O10/c1-7-17(26)19(28)20(29)21(30-7)16-12(25)6-14-15(18(16)27)11(24)5-13(31-14)8-2-3-9(22)10(23)4-8/h2-7,19-23,25,27-29H,1H3/t7-,19+,20-,21+/m0/s1	WDPQNSQNFBXQCI-IMQBRNHPSA-N	C[C@@H]1O[C@H](c2c(O)cc3oc(-c4ccc(O)c(O)c4)cc(=O)c3c2O)[C@@H](O)[C@H](O)C1=O	-9.403	-1.258	430.3672	194.724903	4
FDB001562	3'-O-Methylderhamnosylmaysin	COC1=C(O)C=CC(=C1)C1=CC(=O)C2=C(O)C(C3O[C@@H](C)C(=O)[C@@H](O)[C@H]3O)=C(O)C=C2O1	InChI=1S/C22H20O10/c1-8-18(26)20(28)21(29)22(31-8)17-12(25)7-15-16(19(17)27)11(24)6-13(32-15)9-3-4-10(23)14(5-9)30-2/h3-8,20-23,25,27-29H,1-2H3/t8-,20+,21+,22?/m0/s1	ZXKDFTZACWMRCV-QHXVAADCSA-N	COc1cc(-c2cc(=O)c3c(O)c(C4O[C@@H](C)C(=O)[C@@H](O)[C@H]4O)c(O)cc3o2)ccc1O	-9.197	-1.101	444.394	191.488783	3
FDB001563	6,8-Di-C-beta-D-arabinopyranosylapigenin	O[C@@H]1CO[C@H]([C@@H](O)[C@@H]1O)C1=C(O)C2=C(OC(=CC2=O)C2=CC=C(O)C=C2)C([C@@H]2OC[C@@H](O)[C@@H](O)[C@@H]2O)=C1O	InChI=1S/C25H26O13/c26-9-3-1-8(2-4-9)13-5-10(27)14-19(32)15(24-21(34)17(30)11(28)6-36-24)20(33)16(23(14)38-13)25-22(35)18(31)12(29)7-37-25/h1-5,11-12,17-18,21-22,24-26,28-35H,6-7H2/t11-,12-,17-,18-,21+,22+,24+,25+/m1/s1	LDVNKZYMYPZDAI-DSSHJQBISA-N	O=c1cc(-c2ccc(O)cc2)oc2c([C@@H]3OC[C@@H](O)[C@@H](O)[C@@H]3O)c(O)c([C@@H]3OC[C@@H](O)[C@@H](O)[C@@H]3O)c(O)c12	-9.372	-1.183	534.4726	183.747153	3
FDB001597	Cerasidin	COC1=CC=C(\C=C\C(=O)C2=C(OC)C=C(OC)C=C2O)C(OC)=C1	InChI=1S/C19H20O6/c1-22-13-7-5-12(17(10-13)24-3)6-8-15(20)19-16(21)9-14(23-2)11-18(19)25-4/h5-11,21H,1-4H3/b8-6+	IAUDUEQNUVKNBT-SOFGYWHQSA-N	COc1ccc(/C=C/C(=O)c2c(O)cc(OC)cc2OC)c(OC)c1	-8.663	-0.237	344.3634	175.468133	1
FDB001598	4-Hydroxyderricin	COC1=CC=C(C(=O)\C=C\C2=CC=C(O)C=C2)C(O)=C1CC=C(C)C	InChI=1S/C21H22O4/c1-14(2)4-10-18-20(25-3)13-11-17(21(18)24)19(23)12-7-15-5-8-16(22)9-6-15/h4-9,11-13,22,24H,10H2,1-3H3/b12-7+	XDKYBPGIBVMHHB-KPKJPENVSA-N	COc1ccc(C(=O)/C=C/c2ccc(O)cc2)c(O)c1CC=C(C)C	-8.92	-0.844	338.4024	180.663143	2
FDB001599	Xanthoangelol D	COC1=CC=C(C(=O)\C=C\C2=CC=C(O)C=C2)C(O)=C1CC(O)C(C)=C	InChI=1S/C21H22O5/c1-13(2)19(24)12-17-20(26-3)11-9-16(21(17)25)18(23)10-6-14-4-7-15(22)8-5-14/h4-11,19,22,24-25H,1,12H2,2-3H3/b10-6+	YSOKENZJQWPLRA-UXBLZVDNSA-N	C=C(C)C(O)Cc1c(OC)ccc(C(=O)/C=C/c2ccc(O)cc2)c1O	-9.246	-0.731	354.4018	192.476203	2
FDB001600	Xanthoangelol E	COC1=C(CC(OO)C(C)=C)C(O)=C(C=C1)C(=O)\C=C\C1=CC=C(O)C=C1	InChI=1S/C21H22O6/c1-13(2)20(27-25)12-17-19(26-3)11-9-16(21(17)24)18(23)10-6-14-4-7-15(22)8-5-14/h4-11,20,22,24-25H,1,12H2,2-3H3/b10-6+	AJERVVHSERWGFL-UXBLZVDNSA-N	C=C(C)C(Cc1c(OC)ccc(C(=O)/C=C/c2ccc(O)cc2)c1O)OO	-9.19	-1.001	370.4012	192.732313	2
FDB001601	Xanthoangelol	CC(C)=CCC\C(C)=C\CC1=C(O)C(=CC=C1O)C(=O)\C=C\C1=CC=C(O)C=C1	InChI=1S/C25H28O4/c1-17(2)5-4-6-18(3)7-13-21-24(28)16-14-22(25(21)29)23(27)15-10-19-8-11-20(26)12-9-19/h5,7-12,14-16,26,28-29H,4,6,13H2,1-3H3/b15-10+,18-7+	LRSMBOSQWGHYCW-MDGZPELGSA-N	CC(C)=CCC/C(C)=C/Cc1c(O)ccc(C(=O)/C=C/c2ccc(O)cc2)c1O	-9.155	-0.885	392.4938	191.100183	3
FDB001602	Xanthoangelol B	CC(=C)C(O)CC\C(C)=C\CC1=C(O)C=CC(C(=O)\C=C\C2=CC=C(O)C=C2)=C1O	InChI=1S/C25H28O5/c1-16(2)22(27)13-5-17(3)4-11-20-24(29)15-12-21(25(20)30)23(28)14-8-18-6-9-19(26)10-7-18/h4,6-10,12,14-15,22,26-27,29-30H,1,5,11,13H2,2-3H3/b14-8+,17-4+	NCHZAFAGBAEJJJ-BAYITLGHSA-N	C=C(C)C(O)CC/C(C)=C/Cc1c(O)ccc(C(=O)/C=C/c2ccc(O)cc2)c1O	-8.926	-0.897	408.4932	179.226993	3
FDB001603	Xanthoangelol C	C\C(CCC=O)=C/CC1=C(O)C=CC(C(=O)\C=C\C2=CC=C(O)C=C2)=C1O	InChI=1S/C22H22O5/c1-15(3-2-14-23)4-10-18-21(26)13-11-19(22(18)27)20(25)12-7-16-5-8-17(24)9-6-16/h4-9,11-14,24,26-27H,2-3,10H2,1H3/b12-7+,15-4+	SXDGLCCGJJGJRY-FEUCYYSJSA-N	C/C(=C\Cc1c(O)ccc(C(=O)/C=C/c2ccc(O)cc2)c1O)CCC=O	-9.165	-0.887	366.4128	190.243703	3
FDB001604	Xanthosine	OCC1OC(C(O)C1O)N1C=NC2=C1N=C(O)N=C2O	InChI=1S/C10H12N4O6/c15-1-3-5(16)6(17)9(20-3)14-2-11-4-7(14)12-10(19)13-8(4)18/h2-3,5-6,9,15-17H,1H2,(H2,12,13,18,19)	UBORTCNDUKBEOP-UHFFFAOYSA-N	OCC1OC(n2cnc3c(O)nc(O)nc32)C(O)C1O	-9.801	-0.971	284.228	204.262453	2
FDB001608	4-Coumaroyl-CoA	OC(C(C)(C)COP(O)(=O)OP(O)(=O)OC[C@H]1O[C@H]([C@H](O)[C@@H]1OP(O)(O)=O)N1C=NC2=C1N=CN=C2N)C(=O)NCCC(=O)NCCSC(=O)\C=C\C1=CC=C(O)C=C1	InChI=1S/C30H42N7O18P3S/c1-30(2,25(42)28(43)33-10-9-20(39)32-11-12-59-21(40)8-5-17-3-6-18(38)7-4-17)14-52-58(49,50)55-57(47,48)51-13-19-24(54-56(44,45)46)23(41)29(53-19)37-16-36-22-26(31)34-15-35-27(22)37/h3-8,15-16,19,23-25,29,38,41-42H,9-14H2,1-2H3,(H,32,39)(H,33,43)(H,47,48)(H,49,50)(H2,31,34,35)(H2,44,45,46)/b8-5+/t19-,23-,24-,25?,29-/m1/s1	DMZOKBALNZWDKI-AZKRPDILSA-N	CC(C)(COP(=O)(O)OP(=O)(O)OC[C@H]1O[C@@H](n2cnc3c(N)ncnc32)[C@H](O)[C@@H]1OP(=O)(O)O)C(O)C(=O)NCCC(=O)NCCSC(=O)/C=C/c1ccc(O)cc1	-9.137	-1.279	913.6792	176.886473	1
FDB001630	Aromadendrin 3-galactoside	OC[C@H]1O[C@@H](OC2C(OC3=C(C(O)=CC(O)=C3)C2=O)C2=CC=C(O)C=C2)[C@H](O)[C@@H](O)[C@H]1O	InChI=1S/C21H22O11/c22-7-13-15(26)17(28)18(29)21(31-13)32-20-16(27)14-11(25)5-10(24)6-12(14)30-19(20)8-1-3-9(23)4-2-8/h1-6,13,15,17-26,28-29H,7H2/t13-,15+,17+,18-,19?,20?,21+/m1/s1	VWBWQPAZMNABMR-NOVPTQFRSA-N	O=C1c2c(O)cc(O)cc2OC(c2ccc(O)cc2)C1O[C@@H]1O[C@H](CO)[C@H](O)[C@H](O)[C@H]1O	-9.296	-0.865	450.3982	195.373643	3
FDB001632	Gallocatechin 3'-gallate	O[C@H]1CC2=C(O)C=C(O)C=C2O[C@@H]1C1=CC(OC(=O)C2=CC(O)=C(O)C(O)=C2)=C(O)C(O)=C1	InChI=1S/C22H18O11/c23-10-5-12(24)11-7-16(28)21(32-17(11)6-10)8-1-15(27)20(30)18(4-8)33-22(31)9-2-13(25)19(29)14(26)3-9/h1-6,16,21,23-30H,7H2/t16-,21+/m0/s1	CCCILYAHJRZUQN-HRAATJIYSA-N	O=C(Oc1cc([C@H]2Oc3cc(O)cc(O)c3C[C@@H]2O)cc(O)c1O)c1cc(O)c(O)c(O)c1	-9.159	-1.015	458.3776	196.848343	7
FDB001634	Epigallocatechin 3-caffeate	OC1=CC2=C(C[C@@H](OC(=O)\C=C\C3=CC(O)=C(O)C=C3)[C@H](O2)C2=CC(O)=C(O)C(O)=C2)C(O)=C1	InChI=1S/C24H20O10/c25-13-8-16(27)14-10-21(33-22(31)4-2-11-1-3-15(26)17(28)5-11)24(34-20(14)9-13)12-6-18(29)23(32)19(30)7-12/h1-9,21,24-30,32H,10H2/b4-2+/t21-,24-/m1/s1	BNLVODKLELGOBT-WEDYXYFPSA-N	O=C(/C=C/c1ccc(O)c(O)c1)O[C@@H]1Cc2c(O)cc(O)cc2O[C@@H]1c1cc(O)c(O)c(O)c1	-8.96	-0.923	468.416	184.112243	7
FDB001635	Catechin-(4alpha->8)-gallocatechin-(4alpha->8)-gallocatechin	O[C@H]1CC2=C(O[C@@H]1C1=CC(O)=C(O)C(O)=C1)C([C@H]1C(O)[C@H](OC3=C1C(O)=CC(O)=C3[C@H]1[C@H](O)[C@H](OC3=C1C(O)=CC(O)=C3)C1=CC(O)=C(O)C=C1)C1=CC(O)=C(O)C(O)=C1)=C(O)C=C2O	InChI=1S/C45H38O20/c46-16-8-21(50)31-30(9-16)63-42(13-1-2-18(47)20(49)3-13)39(61)35(31)33-23(52)12-24(53)34-36(40(62)43(65-45(33)34)15-6-27(56)38(60)28(57)7-15)32-22(51)11-19(48)17-10-29(58)41(64-44(17)32)14-4-25(54)37(59)26(55)5-14/h1-9,11-12,29,35-36,39-43,46-62H,10H2/t29-,35-,36+,39-,40?,41+,42+,43+/m0/s1	RBFUQMMJTXKBOG-WVKVEKBISA-N	Oc1cc(O)c2c(c1)O[C@H](c1ccc(O)c(O)c1)[C@@H](O)[C@@H]2c1c(O)cc(O)c2c1O[C@H](c1cc(O)c(O)c(O)c1)C(O)[C@@H]2c1c(O)cc(O)c2c1O[C@H](c1cc(O)c(O)c(O)c1)[C@@H](O)C2	-8.509	-0.569	898.7832	172.850673	14
FDB001636	Epicatechin-(4beta->6)-catechin 3-gallate	OC1CC2=C(O[C@@H]1C1=CC(O)=C(O)C=C1)C=C(O)C([C@@H]1[C@@H](OC(=O)C3=CC(O)=C(O)C(O)=C3)[C@H](OC3=CC(O)=CC(O)=C13)C1=CC(O)=C(O)C=C1)=C2O	InChI=1S/C37H30O16/c38-16-9-22(43)29-28(10-16)52-35(14-2-4-19(40)21(42)6-14)36(53-37(50)15-7-24(45)33(49)25(46)8-15)31(29)30-23(44)12-27-17(32(30)48)11-26(47)34(51-27)13-1-3-18(39)20(41)5-13/h1-10,12,26,31,34-36,38-49H,11H2/t26?,31-,34-,35-,36-/m1/s1	TVPXEVSMCUYBHB-OEOLRUAKSA-N	O=C(O[C@@H]1[C@@H](c2c(O)cc3c(c2O)CC(O)[C@@H](c2ccc(O)c(O)c2)O3)c2c(O)cc(O)cc2O[C@@H]1c1ccc(O)c(O)c1)c1cc(O)c(O)c(O)c1	-8.923	-0.834	730.6344	185.771743	11
FDB001637	Procyanidin B2 3-gallate	O[C@@H]1CC2=C(O[C@@H]1C1=CC=C(O)C(O)=C1)C([C@@H]1[C@@H](OC(=O)C3=CC(O)=C(O)C(O)=C3)[C@H](OC3=CC(O)=CC(O)=C13)C1=CC(O)=C(O)C=C1)=C(O)C=C2O	InChI=1S/C37H30O16/c38-16-9-23(44)29-28(10-16)51-34(14-2-4-19(40)22(43)6-14)36(53-37(50)15-7-25(46)32(49)26(47)8-15)31(29)30-24(45)12-20(41)17-11-27(48)33(52-35(17)30)13-1-3-18(39)21(42)5-13/h1-10,12,27,31,33-34,36,38-49H,11H2/t27-,31-,33-,34-,36-/m1/s1	BXWABJPTCUDBMM-QOCBQNCISA-N	O=C(O[C@@H]1[C@@H](c2c(O)cc(O)c3c2O[C@H](c2ccc(O)c(O)c2)[C@H](O)C3)c2c(O)cc(O)cc2O[C@@H]1c1ccc(O)c(O)c1)c1cc(O)c(O)c(O)c1	-8.771	-0.837	730.6344	173.540033	11
FDB001638	Catechin-(4alpha->8)-epicatechin 3'-gallate	O[C@@H]1[C@H](OC2=C([C@H]1C1=C(O)C=C(O)C3=C1O[C@@H]([C@@H](C3)OC(=O)C1=CC(O)=C(O)C(O)=C1)C1=CC(O)=C(O)C=C1)C(O)=CC(O)=C2)C1=CC(O)=C(O)C=C1	InChI=1S/C37H30O16/c38-16-9-23(44)29-27(10-16)51-35(14-2-4-19(40)22(43)6-14)33(49)31(29)30-24(45)12-20(41)17-11-28(52-37(50)15-7-25(46)32(48)26(47)8-15)34(53-36(17)30)13-1-3-18(39)21(42)5-13/h1-10,12,28,31,33-35,38-49H,11H2/t28-,31+,33+,34-,35-/m1/s1	VLFKNLZNDSEVBZ-GUFPFSRMSA-N	O=C(O[C@@H]1Cc2c(O)cc(O)c([C@@H]3c4c(O)cc(O)cc4O[C@H](c4ccc(O)c(O)c4)[C@H]3O)c2O[C@@H]1c1ccc(O)c(O)c1)c1cc(O)c(O)c(O)c1	-8.907	-0.38	730.6344	175.556773	11
FDB001639	Epicatechin-(4beta->8)-catechin 3-gallate	O[C@H]1CC2=C(O[C@@H]1C1=CC(O)=C(O)C=C1)C([C@@H]1[C@@H](OC(=O)C3=CC(O)=C(O)C(O)=C3)[C@H](OC3=CC(O)=CC(O)=C13)C1=CC(O)=C(O)C=C1)=C(O)C=C2O	InChI=1S/C37H30O16/c38-16-9-23(44)29-28(10-16)51-34(14-2-4-19(40)22(43)6-14)36(53-37(50)15-7-25(46)32(49)26(47)8-15)31(29)30-24(45)12-20(41)17-11-27(48)33(52-35(17)30)13-1-3-18(39)21(42)5-13/h1-10,12,27,31,33-34,36,38-49H,11H2/t27-,31+,33+,34+,36+/m0/s1	BXWABJPTCUDBMM-NNJCKQBNSA-N	O=C(O[C@@H]1[C@@H](c2c(O)cc(O)c3c2O[C@H](c2ccc(O)c(O)c2)[C@@H](O)C3)c2c(O)cc(O)cc2O[C@@H]1c1ccc(O)c(O)c1)c1cc(O)c(O)c(O)c1	-8.917	-1.052	730.6344	181.264333	11
FDB001640	Epicatechin-(4beta->8)-epicatechin 3'-gallate	O[C@H]1[C@H](OC2=CC(O)=CC(O)=C2[C@@H]1C1=C(O)C=C(O)C2=C1O[C@@H]([C@@H](C2)OC(=O)C1=CC(O)=C(O)C(O)=C1)C1=CC=C(O)C(O)=C1)C1=CC(O)=C(O)C=C1	InChI=1S/C37H30O16/c38-16-9-23(44)29-27(10-16)51-35(14-2-4-19(40)22(43)6-14)33(49)31(29)30-24(45)12-20(41)17-11-28(52-37(50)15-7-25(46)32(48)26(47)8-15)34(53-36(17)30)13-1-3-18(39)21(42)5-13/h1-10,12,28,31,33-35,38-49H,11H2/t28-,31-,33-,34-,35-/m1/s1	VLFKNLZNDSEVBZ-BTWXELLASA-N	O=C(O[C@@H]1Cc2c(O)cc(O)c([C@H]3c4c(O)cc(O)cc4O[C@H](c4ccc(O)c(O)c4)[C@@H]3O)c2O[C@@H]1c1ccc(O)c(O)c1)c1cc(O)c(O)c(O)c1	-8.613	-0.651	730.6344	178.564583	11
FDB001641	[Epicatechin-(4beta->8)]2-epicatechin 3'''-gallate	O[C@H]1[C@H](OC2=C([C@@H]1C1=C(O)C=C(O)C3=C1O[C@@H]([C@H](O)[C@H]3C1=C(O)C=C(O)C3=C1O[C@@H]([C@@H](C3)OC(=O)C1=CC(O)=C(O)C(O)=C1)C1=CC(O)=C(O)C=C1)C1=CC(O)=C(O)C=C1)C(O)=CC(O)=C2)C1=CC(O)=C(O)C=C1	InChI=1S/C52H42O22/c53-21-12-30(61)38-36(13-21)71-48(18-2-5-24(55)28(59)8-18)45(68)42(38)40-32(63)16-33(64)41-43(46(69)49(74-51(40)41)19-3-6-25(56)29(60)9-19)39-31(62)15-26(57)22-14-37(72-52(70)20-10-34(65)44(67)35(66)11-20)47(73-50(22)39)17-1-4-23(54)27(58)7-17/h1-13,15-16,37,42-43,45-49,53-69H,14H2/t37-,42-,43+,45-,46-,47-,48-,49-/m1/s1	FYNOPTDFZIWSDG-SRPXDWQMSA-N	O=C(O[C@@H]1Cc2c(O)cc(O)c([C@H]3c4c(O)cc(O)c([C@H]5c6c(O)cc(O)cc6O[C@H](c6ccc(O)c(O)c6)[C@@H]5O)c4O[C@H](c4ccc(O)c(O)c4)[C@@H]3O)c2O[C@@H]1c1ccc(O)c(O)c1)c1cc(O)c(O)c(O)c1	-8.664	-0.74	1018.8906	181.540303	15
FDB001642	Epicatechin-(4beta->8)-epicatechin-(4beta->8)-catechin 3''-gallate	O[C@H]1CC2=C(O[C@@H]1C1=CC=C(O)C(O)=C1)C([C@@H]1[C@@H](OC(=O)C3=CC(O)=C(O)C(O)=C3)[C@H](OC3=C1C(O)=CC(O)=C3[C@@H]1[C@@H](O)[C@H](OC3=C1C(O)=CC(O)=C3)C1=CC(O)=C(O)C=C1)C1=CC=C(O)C(O)=C1)=C(O)C=C2O	InChI=1S/C52H42O22/c53-21-12-30(61)38-37(13-21)71-47(18-2-5-24(55)28(59)8-18)45(69)42(38)39-32(63)16-33(64)41-43(40-31(62)15-26(57)22-14-36(67)46(72-49(22)40)17-1-4-23(54)27(58)7-17)51(74-52(70)20-10-34(65)44(68)35(66)11-20)48(73-50(39)41)19-3-6-25(56)29(60)9-19/h1-13,15-16,36,42-43,45-48,51,53-69H,14H2/t36-,42+,43-,45+,46+,47+,48+,51+/m0/s1	XLGRDEOFHNGKLV-OKJFZLKJSA-N	O=C(O[C@@H]1[C@@H](c2c(O)cc(O)c3c2O[C@H](c2ccc(O)c(O)c2)[C@@H](O)C3)c2c(O)cc(O)c([C@H]3c4c(O)cc(O)cc4O[C@H](c4ccc(O)c(O)c4)[C@@H]3O)c2O[C@@H]1c1ccc(O)c(O)c1)c1cc(O)c(O)c(O)c1	-8.694	-0.846	1018.8906	183.732773	15
FDB001643	ent-Epiafzelechin-(2alpha->7,4alpha->8)-catechin	O[C@H]1CC2=C(O[C@@H]1C1=CC(O)=C(O)C=C1)C1=C(O[C@]3(OC4=C(C1[C@@H]3O)C(O)=CC(O)=C4)C1=CC=C(O)C=C1)C=C2O	InChI=1S/C30H24O11/c31-14-4-2-13(3-5-14)30-29(38)26(24-20(36)8-15(32)9-22(24)40-30)25-23(41-30)11-18(34)16-10-21(37)27(39-28(16)25)12-1-6-17(33)19(35)7-12/h1-9,11,21,26-27,29,31-38H,10H2/t21-,26?,27+,29-,30+/m0/s1	MXKKFADFYXJREN-YBYURAQPSA-N	Oc1ccc([C@@]23Oc4cc(O)cc(O)c4C(c4c(cc(O)c5c4O[C@H](c4ccc(O)c(O)c4)[C@@H](O)C5)O2)[C@@H]3O)cc1	-8.952	-0.204	560.513	185.327013	6
FDB001645	Epicatechin-(2beta->7,4beta->8)-epicatechin-(4beta->8)-epicatechin-(4beta->6)-catechin	O[C@H]1CC2=C(O[C@@H]1C1=CC(O)=C(O)C=C1)C=C(O)C([C@@H]1[C@@H](O)[C@H](OC3=C1C(O)=CC(O)=C3[C@@H]1[C@@H](O)[C@H](OC3=C1C(O)=CC1=C3[C@@H]3[C@@H](O)[C@@](OC4=C3C(O)=CC(O)=C4)(O1)C1=CC(O)=C(O)C=C1)C1=CC(O)=C(O)C=C1)C1=CC=C(O)C(O)=C1)=C2O	InChI=1S/C60H48O24/c61-23-13-33(70)42-40(14-23)83-60(22-4-8-28(65)32(69)12-22)59(79)50(42)47-41(84-60)18-37(74)46-49(53(78)56(82-58(46)47)21-3-7-27(64)31(68)11-21)45-35(72)16-34(71)44-48(52(77)55(81-57(44)45)20-2-6-26(63)30(67)10-20)43-36(73)17-39-24(51(43)76)15-38(75)54(80-39)19-1-5-25(62)29(66)9-19/h1-14,16-18,38,48-50,52-56,59,61-79H,15H2/t38-,48-,49-,50+,52+,53+,54+,55+,56+,59+,60-/m0/s1	MXENSMNZEQDMKS-NPOLXKJOSA-N	Oc1cc(O)c2c(c1)O[C@@]1(c3ccc(O)c(O)c3)Oc3cc(O)c4c(c3[C@@H]2[C@H]1O)O[C@H](c1ccc(O)c(O)c1)[C@H](O)[C@H]4c1c(O)cc(O)c2c1O[C@H](c1ccc(O)c(O)c1)[C@H](O)[C@H]2c1c(O)cc2c(c1O)C[C@H](O)[C@@H](c1ccc(O)c(O)c1	-8.851	-0.524	1153.0248	178.771833	15
FDB001646	Epicatechin-(2beta->7,4beta->8)-[epicatechin-(4beta->8)]2-catechin	O[C@H]1CC2=C(O[C@@H]1C1=CC=C(O)C(O)=C1)C([C@@H]1[C@@H](O)[C@H](OC3=C1C(O)=CC(O)=C3[C@@H]1[C@@H](O)[C@H](OC3=C1C(O)=CC1=C3[C@@H]3[C@@H](O)[C@@](OC4=C3C(O)=CC(O)=C4)(O1)C1=CC(O)=C(O)C=C1)C1=CC(O)=C(O)C=C1)C1=CC=C(O)C(O)=C1)=C(O)C=C2O	InChI=1S/C60H48O24/c61-23-13-34(71)42-40(14-23)83-60(22-4-8-28(65)33(70)12-22)59(79)50(42)47-41(84-60)18-38(75)46-49(52(78)55(82-58(46)47)21-3-7-27(64)32(69)11-21)45-37(74)17-36(73)44-48(51(77)54(81-57(44)45)20-2-6-26(63)31(68)10-20)43-35(72)16-29(66)24-15-39(76)53(80-56(24)43)19-1-5-25(62)30(67)9-19/h1-14,16-18,39,48-55,59,61-79H,15H2/t39-,48-,49-,50+,51+,52+,53+,54+,55+,59+,60-/m0/s1	ZFOZLANYTWCMKZ-ZQUBELEPSA-N	Oc1cc(O)c2c(c1)O[C@@]1(c3ccc(O)c(O)c3)Oc3cc(O)c4c(c3[C@@H]2[C@H]1O)O[C@H](c1ccc(O)c(O)c1)[C@H](O)[C@H]4c1c(O)cc(O)c2c1O[C@H](c1ccc(O)c(O)c1)[C@H](O)[C@H]2c1c(O)cc(O)c2c1O[C@H](c1ccc(O)c(O)c1)[C@@H](O	-8.688	-0.457	1153.0248	177.046523	15
FDB001647	ent-Epicatechin-(2alpha->7,4alpha->8)-epicatechin 3-arabinoside	O[C@H]1CO[C@@H](O[C@H]2[C@H]3C4=C(O[C@@]2(OC2=C3C3=C(C[C@@H](O)[C@H](O3)C3=CC=C(O)C(O)=C3)C(O)=C2)C2=CC=C(O)C(O)=C2)C=C(O)C=C4O)[C@H](O)[C@H]1O	InChI=1S/C35H32O16/c36-14-7-21(42)26-24(8-14)50-35(13-2-4-17(38)20(41)6-13)33(49-34-30(46)29(45)23(44)11-47-34)28(26)27-25(51-35)10-18(39)15-9-22(43)31(48-32(15)27)12-1-3-16(37)19(40)5-12/h1-8,10,22-23,28-31,33-34,36-46H,9,11H2/t22-,23+,28+,29+,30-,31-,33+,34+,35-/m1/s1	SFVJFSIQKBXNPZ-MIWZTYSMSA-N	Oc1cc(O)c2c(c1)O[C@]1(c3ccc(O)c(O)c3)Oc3cc(O)c4c(c3[C@H]2[C@@H]1O[C@@H]1OC[C@H](O)[C@H](O)[C@H]1O)O[C@H](c1ccc(O)c(O)c1)[C@H](O)C4	-8.992	-0.329	708.6282	193.999223	7
FDB001648	ent-Epicatechin-(2alpha->7,4alpha->8)-epicatechin 3-galactoside	OC[C@H]1O[C@@H](O[C@H]2C3C4=C(O[C@@]2(OC2=C3C3=C(C[C@@H](O)[C@H](O3)C3=CC=C(O)C(O)=C3)C(O)=C2)C2=CC(O)=C(O)C=C2)C=C(O)C=C4O)[C@H](O)[C@@H](O)[C@H]1O	InChI=1S/C36H34O17/c37-11-25-29(46)30(47)31(48)35(49-25)51-34-28-26-21(44)7-14(38)8-23(26)52-36(34,13-2-4-17(40)20(43)6-13)53-24-10-18(41)15-9-22(45)32(50-33(15)27(24)28)12-1-3-16(39)19(42)5-12/h1-8,10,22,25,28-32,34-35,37-48H,9,11H2/t22-,25-,28?,29+,30+,31-,32-,34+,35+,36-/m1/s1	JUIIUJBWZYKSEP-QLBYNWDUSA-N	OC[C@H]1O[C@@H](O[C@H]2C3c4c(O)cc(O)cc4O[C@]2(c2ccc(O)c(O)c2)Oc2cc(O)c4c(c23)O[C@H](c2ccc(O)c(O)c2)[C@H](O)C4)[C@H](O)[C@@H](O)[C@H]1O	-8.929	-0.438	738.6544	189.595023	7
FDB001649	Eugenigrandin A	[H][C@]1(O)CC2=C(O[C@]1([H])C1=CC(O)=C(O)C(O)=C1)C(=C(O)C=C2O)[C@@]1([H])C2=C(O)C(O)=C(O)C3=C2C(=O)O[C@@]1([H])[C@@]1([H])OC(=O)C2=C(C(O)=C(O)C(O)=C32)C2=C(O)C(O)=C(O)C=C2C(=O)O[C@]2([H])COC(=O)C3=CC(O)=C(O)C(O)=C3C3=C(O)C(O)=C(O)C=C3C(=O)O[C@]12[H]	InChI=1S/C56H38O32/c57-14-7-15(58)26(48-10(14)3-21(64)47(85-48)9-1-16(59)34(65)17(60)2-9)31-30-33-29(43(74)46(77)44(30)75)28-32-27(41(72)45(76)42(28)73)25-13(6-20(63)37(68)40(25)71)53(79)84-22-8-83-52(78)11-4-18(61)35(66)38(69)23(11)24-12(5-19(62)36(67)39(24)70)54(80)86-49(22)51(88-56(32)82)50(31)87-55(33)81/h1-2,4-7,21-22,31,47,49-51,57-77H,3,8H2/t21-,22+,31?,47+,49-,50+,51-/m0/s1	RAGDRWAJGDFGKH-KTHDUAEYSA-N	O=C1OC[C@H]2OC(=O)c3cc(O)c(O)c(O)c3-c3c(O)c(O)c(O)c4c3C(=O)O[C@H]([C@@H]3OC(=O)c5c-4c(O)c(O)c(O)c5[C@@H]3c3c(O)cc(O)c4c3O[C@H](c3cc(O)c(O)c(O)c3)[C@@H](O)C4)[C@H]2OC(=O)c2cc(O)c(O)c(O)c2-c2c1cc(O)c(O	-8.908	-1.21	1222.897	174.166203	20
FDB001650	5-O-Methylgenistein	COC1=CC(O)=CC2=C1C(=O)C(=CO2)C1=CC=C(O)C=C1	InChI=1S/C16H12O5/c1-20-13-6-11(18)7-14-15(13)16(19)12(8-21-14)9-2-4-10(17)5-3-9/h2-8,17-18H,1H3	YSINCDVRUMTOPK-UHFFFAOYSA-N	COc1cc(O)cc2occ(-c3ccc(O)cc3)c(=O)c12	-8.93	-0.621	284.2678	181.081353	2
FDB001652	7,8,2',4'-Tetrahydroxyisoflavone	OC1=CC(O)=C(C=C1)C1=COC2=C(C=CC(O)=C2O)C1=O	InChI=1S/C15H10O6/c16-7-1-2-8(12(18)5-7)10-6-21-15-9(13(10)19)3-4-11(17)14(15)20/h1-6,16-18,20H	MMEMQPVSEZVECO-UHFFFAOYSA-N	O=c1c(-c2ccc(O)cc2O)coc2c(O)c(O)ccc12	-8.663	-0.705	286.2404	179.398283	4
FDB001653	(+)-Dihydrowighteone	CC(C)=CCC1=C(O)C2=C(OCC(C2=O)C2=CC=C(O)C=C2)C=C1O	InChI=1S/C20H20O5/c1-11(2)3-8-14-16(22)9-17-18(19(14)23)20(24)15(10-25-17)12-4-6-13(21)7-5-12/h3-7,9,15,21-23H,8,10H2,1-2H3	UYDQKAKPHFFLDY-UHFFFAOYSA-N	CC(C)=CCc1c(O)cc2c(c1O)C(=O)C(c1ccc(O)cc1)CO2	-9.097	-0.507	340.375	188.459433	3
FDB001654	3'-Dimethylallylkievitone	CC(C)=CCC1=C(O)C=CC(C2COC3=C(CC=C(C)C)C(O)=CC(O)=C3C2=O)=C1O	InChI=1S/C25H28O6/c1-13(2)5-7-16-19(26)10-9-15(23(16)29)18-12-31-25-17(8-6-14(3)4)20(27)11-21(28)22(25)24(18)30/h5-6,9-11,18,26-29H,7-8,12H2,1-4H3	FSHPJPOJLGCQOJ-UHFFFAOYSA-N	CC(C)=CCc1c(O)ccc(C2COc3c(CC=C(C)C)c(O)cc(O)c3C2=O)c1O	-8.917	-0.228	424.4926	180.398833	4
FDB001655	2-Prenyl-6alpha-hydroxyphaseollidin	CC(C)=CCC1=CC2=C(OCC3(O)C2OC2=C(CC=C(C)C)C(O)=CC=C32)C=C1O	InChI=1S/C25H28O5/c1-14(2)5-7-16-11-18-22(12-21(16)27)29-13-25(28)19-9-10-20(26)17(8-6-15(3)4)23(19)30-24(18)25/h5-6,9-12,24,26-28H,7-8,13H2,1-4H3	ZAAKSBRPXNODLV-UHFFFAOYSA-N	CC(C)=CCc1cc2c(cc1O)OCC1(O)c3ccc(O)c(CC=C(C)C)c3OC21	-8.778	0.057	408.4932	178.936013	2
FDB001656	Demethyltexasin 4'-O-glucoside	OC[C@H]1O[C@@H](OC2=CC=C(C=C2)C2=COC3=C(C=C(O)C(O)=C3)C2=O)[C@H](O)[C@@H](O)[C@@H]1O	InChI=1S/C21H20O10/c22-7-16-18(26)19(27)20(28)21(31-16)30-10-3-1-9(2-4-10)12-8-29-15-6-14(24)13(23)5-11(15)17(12)25/h1-6,8,16,18-24,26-28H,7H2/t16-,18-,19+,20-,21-/m1/s1	ZWSNUPOSLDAWJS-QNDFHXLGSA-N	O=c1c(-c2ccc(O[C@@H]3O[C@H](CO)[C@@H](O)[C@H](O)[C@H]3O)cc2)coc2cc(O)c(O)cc12	-8.946	-0.905	432.383	181.858423	2
FDB001666	trans-p-Feruloyl-beta-D-glucopyranoside	COC1=C(O)C=CC(\C=C\C(=O)O[C@@H]2O[C@H](CO)[C@@H](O)[C@H](O)[C@H]2O)=C1	InChI=1S/C16H20O9/c1-23-10-6-8(2-4-9(10)18)3-5-12(19)25-16-15(22)14(21)13(20)11(7-17)24-16/h2-6,11,13-18,20-22H,7H2,1H3/b5-3+/t11-,13-,14+,15-,16+/m1/s1	JWRQVQWBNRGGPK-PMQCXRHVSA-N	COc1cc(/C=C/C(=O)O[C@@H]2O[C@H](CO)[C@@H](O)[C@H](O)[C@H]2O)ccc1O	-9.053	-1.006	356.3286	183.463543	1
FDB001668	Luteolin 7-O-(2-apiofuranosyl-4-glucopyranosyl-6-malonyl)glucopyranoside	[H][C@@]1(OC2([H])[C@]([H])(OC3=CC(O)=C4C(=O)C=C(OC4=C3)C3=CC(O)=C(O)C=C3)OC([H])(COC(=O)CC(O)=O)[C@@]([H])(O[C@]3([H])OC([H])(CO)[C@@]([H])(O)[C@]([H])(O)C3([H])O)[C@]2([H])O)OCC(O)(CO)[C@]1([H])O	InChI=1S/C35H40O23/c36-8-20-25(45)26(46)27(47)32(55-20)57-29-21(9-51-23(44)7-22(42)43)56-33(30(28(29)48)58-34-31(49)35(50,10-37)11-52-34)53-13-4-16(40)24-17(41)6-18(54-19(24)5-13)12-1-2-14(38)15(39)3-12/h1-6,20-21,25-34,36-40,45-50H,7-11H2,(H,42,43)/t20?,21?,25-,26+,27?,28+,29-,30?,31-,32+,33-,34+,35?/m1/s1	UAGBVLJNVRPERW-GGBSEEMMSA-N	O=C(O)CC(=O)OCC1O[C@@H](Oc2cc(O)c3c(=O)cc(-c4ccc(O)c(O)c4)oc3c2)C(O[C@@H]2OCC(O)(CO)[C@@H]2O)[C@@H](O)[C@@H]1O[C@@H]1OC(CO)[C@@H](O)[C@H](O)C1O	-9.215	-1.056	828.6872	187.691003	3
FDB001677	Luteolin 7-glucoside 3'-glucuronide	[H]C1(CO)O[C@@]([H])(OC2=CC(O)=C3C(=O)C=C(OC3=C2)C2=CC(O[C@]3([H])OC([H])(C(O)=O)[C@@]([H])(O)[C@]([H])(O)C3([H])O)=C(O)C=C2)C([H])(O)[C@@]([H])(O)[C@]1([H])O	InChI=1S/C27H28O17/c28-7-16-18(32)19(33)22(36)26(43-16)40-9-4-11(30)17-12(31)6-13(41-15(17)5-9)8-1-2-10(29)14(3-8)42-27-23(37)20(34)21(35)24(44-27)25(38)39/h1-6,16,18-24,26-30,32-37H,7H2,(H,38,39)/t16?,18-,19+,20+,21+,22?,23?,24?,26-,27-/m1/s1	XSWBHFPDOTXBBV-ZXJFBCABSA-N	O=C(O)C1O[C@@H](Oc2cc(-c3cc(=O)c4c(O)cc(O[C@@H]5OC(CO)[C@@H](O)[C@H](O)C5O)cc4o3)ccc2O)C(O)[C@@H](O)[C@@H]1O	-9.217	-0.986	624.508	192.893613	2
FDB001678	Kaempferol 3-alpha-D-arabinopyranoside	[H][C@@]1(O)CO[C@@]([H])(OC2=C(OC3=CC(O)=CC(O)=C3C2=O)C2=CC=C(O)C=C2)[C@@]([H])(O)[C@@]1([H])O	InChI=1S/C20H18O10/c21-9-3-1-8(2-4-9)18-19(30-20-17(27)15(25)12(24)7-28-20)16(26)14-11(23)5-10(22)6-13(14)29-18/h1-6,12,15,17,20-25,27H,7H2/t12-,15+,17+,20+/m1/s1	RNVUDWOQYYWXBJ-ZMQFRBSTSA-N	O=c1c(O[C@@H]2OC[C@@H](O)[C@H](O)[C@@H]2O)c(-c2ccc(O)cc2)oc2cc(O)cc(O)c12	-9.287	-1.169	418.3562	182.717233	3
FDB001679	Kaempferol 3-rhamnosyl-(1->3)-rhamnosyl-(1->6)-glucoside	[H]C1(C)O[C@@]([H])(OC2([H])[C@@]([H])(O)C([H])(C)O[C@@]([H])(OCC3([H])O[C@@]([H])(OC4=C(OC5=CC(O)=CC(O)=C5C4=O)C4=CC=C(O)C=C4)C([H])(O)[C@@]([H])(O)[C@]3([H])O)[C@@]2([H])O)[C@@]([H])(O)C([H])(O)[C@@]1([H])O	InChI=1S/C33H40O19/c1-10-19(37)23(41)25(43)32(48-10)51-29-20(38)11(2)47-31(27(29)45)46-9-17-21(39)24(42)26(44)33(50-17)52-30-22(40)18-15(36)7-14(35)8-16(18)49-28(30)12-3-5-13(34)6-4-12/h3-8,10-11,17,19-21,23-27,29,31-39,41-45H,9H2,1-2H3/t10?,11?,17?,19-,20-,21+,23?,24-,25-,26?,27-,29?,31+,32-,33-/m0/s1	UYVBMGULWGRDQT-XRCHGPKSSA-N	CC1O[C@@H](OC2[C@@H](O)C(C)O[C@@H](OCC3O[C@@H](Oc4c(-c5ccc(O)cc5)oc5cc(O)cc(O)c5c4=O)C(O)[C@@H](O)[C@@H]3O)[C@H]2O)[C@@H](O)C(O)[C@H]1O	-9.384	-1.358	740.6676	187.148653	3
FDB001680	Kaempferol 7-(3G-glucosylgentiobioside)	[H]C1(CO)O[C@@]([H])(OCC2([H])O[C@@]([H])(OC3=CC(O)=C4C(=O)C(O)=C(OC4=C3)C3=CC=C(O)C=C3)C([H])(O)[C@@]([H])(O[C@]3([H])OC([H])(CO)[C@@]([H])(O)[C@]([H])(O)C3([H])O)[C@]2([H])O)C([H])(O)[C@@]([H])(O)[C@]1([H])O	InChI=1S/C33H40O21/c34-7-15-19(38)23(42)26(45)31(51-15)48-9-17-21(40)30(54-32-27(46)24(43)20(39)16(8-35)52-32)28(47)33(53-17)49-12-5-13(37)18-14(6-12)50-29(25(44)22(18)41)10-1-3-11(36)4-2-10/h1-6,15-17,19-21,23-24,26-28,30-40,42-47H,7-9H2/t15?,16?,17?,19-,20-,21-,23+,24+,26?,27?,28?,30+,31-,32+,33-/m1/s1	UOYDGTLOICLFRN-NBWFVKCCSA-N	O=c1c(O)c(-c2ccc(O)cc2)oc2cc(O[C@@H]3OC(CO[C@@H]4OC(CO)[C@@H](O)[C@H](O)C4O)[C@@H](O)[C@H](O[C@@H]4OC(CO)[C@@H](O)[C@H](O)C4O)C3O)cc(O)c12	-8.809	-1.016	772.6664	173.193073	3
FDB001682	Kaempferol 3-(2''-(E)-feruloylgalactosyl-(1->4)-glucoside)	[H]C(=C([H])C1=CC(OC)=C(O)C=C1)C(=O)OC1([H])[C@]([H])(O[C@]2([H])C([H])(CO)O[C@@]([H])(OC3=C(OC4=CC(O)=CC(O)=C4C3=O)C3=CC=C(O)C=C3)C([H])(O)[C@@]2([H])O)OC([H])(CO)[C@]([H])(O)[C@]1([H])O	InChI=1S/C37H38O19/c1-50-21-10-15(2-8-19(21)42)3-9-25(44)54-35-29(47)27(45)23(13-38)52-37(35)55-33-24(14-39)53-36(31(49)30(33)48)56-34-28(46)26-20(43)11-18(41)12-22(26)51-32(34)16-4-6-17(40)7-5-16/h2-12,23-24,27,29-31,33,35-43,45,47-49H,13-14H2,1H3/b9-3+/t23?,24?,27-,29-,30+,31?,33+,35?,36-,37-/m0/s1	YVMXOWMAJXNETB-PPFWDYGCSA-N	COc1cc(C=CC(=O)OC2[C@H](O[C@@H]3C(CO)O[C@@H](Oc4c(-c5ccc(O)cc5)oc5cc(O)cc(O)c5c4=O)C(O)[C@H]3O)OC(CO)[C@H](O)[C@@H]2O)ccc1O	-8.863	-0.935	786.6958	183.447293	4
FDB001683	Kaempferol 3-rhamnosyl-(1->3)(4'''-acetylrhamnosyl)(1->6)-glucoside	[H]C1(C)O[C@@]([H])(OC2([H])[C@]([H])(O)[C@]([H])(OCC3([H])O[C@@]([H])(OC4=C(OC5=CC(O)=CC(O)=C5C4=O)C4=CC=C(O)C=C4)C([H])(O)[C@@]([H])(O)[C@]3([H])O)OC([H])(C)[C@]2([H])OC(C)=O)[C@@]([H])(O)C([H])(O)[C@@]1([H])O	InChI=1S/C35H42O20/c1-11-21(40)24(43)26(45)34(49-11)55-32-28(47)33(50-12(2)29(32)51-13(3)36)48-10-19-22(41)25(44)27(46)35(53-19)54-31-23(42)20-17(39)8-16(38)9-18(20)52-30(31)14-4-6-15(37)7-5-14/h4-9,11-12,19,21-22,24-29,32-35,37-41,43-47H,10H2,1-3H3/t11?,12?,19?,21-,22+,24?,25-,26-,27?,28-,29-,32?,33+,34-,35-/m0/s1	QLIZRNPMFYPDOG-NEWYKKOOSA-N	CC(=O)O[C@H]1C(C)O[C@@H](OCC2O[C@@H](Oc3c(-c4ccc(O)cc4)oc4cc(O)cc(O)c4c3=O)C(O)[C@@H](O)[C@@H]2O)[C@@H](O)C1O[C@@H]1OC(C)[C@H](O)C(O)[C@@H]1O	-9.326	-1.29	782.7048	184.103473	3
FDB001684	Kaempferol 3-glucosyl-(1->2)-(6''-acetylgalactoside)-7-glucoside	[H]C1(CO)O[C@@]([H])(OC2=CC(O)=C3C(=O)C(O[C@]4([H])OC([H])(COC(C)=O)[C@]([H])(O)[C@]([H])(O)C4([H])O[C@]4([H])OC([H])(CO)[C@@]([H])(O)[C@]([H])(O)C4([H])O)=C(OC3=C2)C2=CC=C(O)C=C2)C([H])(O)[C@@]([H])(O)[C@]1([H])O	InChI=1S/C35H42O22/c1-11(38)50-10-19-23(43)27(47)32(57-34-29(49)26(46)22(42)18(9-37)54-34)35(55-19)56-31-24(44)20-15(40)6-14(51-33-28(48)25(45)21(41)17(8-36)53-33)7-16(20)52-30(31)12-2-4-13(39)5-3-12/h2-7,17-19,21-23,25-29,32-37,39-43,45-49H,8-10H2,1H3/t17?,18?,19?,21-,22-,23+,25+,26+,27+,28?,29?,32?,33-,34+,35+/m1/s1	DQCLINUMJUZKAR-DTRLZUIWSA-N	CC(=O)OCC1O[C@@H](Oc2c(-c3ccc(O)cc3)oc3cc(O[C@@H]4OC(CO)[C@@H](O)[C@H](O)C4O)cc(O)c3c2=O)C(O[C@@H]2OC(CO)[C@@H](O)[C@H](O)C2O)[C@@H](O)[C@H]1O	-9.318	-1.166	814.7036	182.452523	2
FDB001686	Quercetin 3-glucosyl-(1->2)-galactoside 7-glucoside	[H][C@@]1(CO)O[C@@]([H])(OC2=CC(O)=C3C(=O)C(O[C@]4([H])O[C@@]([H])(CO)[C@]([H])(O)[C@]([H])(O)[C@@]4([H])O[C@]4([H])O[C@]([H])(CO)[C@@]([H])(O)[C@]([H])(O)[C@@]4([H])O)=C(OC3=C2)C2=CC(O)=C(O)C=C2)[C@]([H])(O)[C@@]([H])(O)[C@]1([H])O	InChI=1S/C33H40O22/c34-6-15-19(40)23(44)26(47)31(51-15)49-10-4-13(39)18-14(5-10)50-28(9-1-2-11(37)12(38)3-9)29(22(18)43)54-33-30(25(46)21(42)17(8-36)53-33)55-32-27(48)24(45)20(41)16(7-35)52-32/h1-5,15-17,19-21,23-27,30-42,44-48H,6-8H2/t15-,16+,17-,19+,20+,21-,23-,24-,25-,26+,27+,30+,31+,32-,33-/m0/s1	MSUZWPXKWROYDK-UVDSTHNXSA-N	O=c1c(O[C@@H]2O[C@@H](CO)[C@H](O)[C@H](O)[C@H]2O[C@@H]2O[C@H](CO)[C@@H](O)[C@H](O)[C@H]2O)c(-c2ccc(O)c(O)c2)oc2cc(O[C@@H]3O[C@@H](CO)[C@@H](O)[C@H](O)[C@H]3O)cc(O)c12	-9.051	-1.229	788.6658	177.457053	3
FDB001688	3,4'-Dimethyquercetin 7-[alpha-L-arabinofuranosyl-(1->6)-glucoside]	COC1=C(O)C=C(C=C1)C1=C(OC)C(=O)C2=C(O1)C=C(O[C@@H]1O[C@H](CO[C@@H]3O[C@@H](CO)[C@H](O)[C@H]3O)[C@@H](O)[C@H](O)[C@H]1O)C=C2O	InChI=1S/C28H32O16/c1-38-14-4-3-10(5-12(14)30)25-26(39-2)21(34)18-13(31)6-11(7-15(18)42-25)41-28-24(37)22(35)20(33)17(44-28)9-40-27-23(36)19(32)16(8-29)43-27/h3-7,16-17,19-20,22-24,27-33,35-37H,8-9H2,1-2H3/t16-,17+,19-,20+,22-,23+,24+,27+,28+/m0/s1	UPISBTVRUJGIRH-HNANJHLJSA-N	COc1ccc(-c2oc3cc(O[C@@H]4O[C@H](CO[C@@H]5O[C@@H](CO)[C@H](O)[C@H]5O)[C@@H](O)[C@H](O)[C@H]4O)cc(O)c3c(=O)c2OC)cc1O	-8.795	-0.995	624.5512	175.492613	2
FDB001691	5,4'-Dihydrox-3-methoxy-6,7-methylenedioxyflavone 4'-glucuronide	COC1=C(OC2=CC3=C(OCO3)C(O)=C2C1=O)C1=CC=C(O[C@@H]2O[C@@H]([C@@H](O)[C@H](O)[C@H]2O)C(O)=O)C=C1	InChI=1S/C23H20O13/c1-31-20-14(25)12-10(6-11-19(13(12)24)33-7-32-11)35-18(20)8-2-4-9(5-3-8)34-23-17(28)15(26)16(27)21(36-23)22(29)30/h2-6,15-17,21,23-24,26-28H,7H2,1H3,(H,29,30)/t15-,16-,17+,21-,23+/m0/s1	QZRLCSNTKHSVAP-QJAHINBCSA-N	COc1c(-c2ccc(O[C@@H]3O[C@H](C(=O)O)[C@@H](O)[C@H](O)[C@H]3O)cc2)oc2cc3c(c(O)c2c1=O)OCO3	-8.754	-1.073	504.4032	172.794513	1
FDB001692	Cucumerin B	CC(C1=CC=C(O)C=C1)C1=C(O)C(C2O[C@H](CO)[C@@H](O)[C@H](O)[C@H]2O)=C(O)C2=C1OC(=CC2=O)C1=CC=C(O)C=C1	InChI=1S/C29H28O11/c1-12(13-2-6-15(31)7-3-13)20-24(35)22(29-27(38)26(37)23(34)19(11-30)40-29)25(36)21-17(33)10-18(39-28(20)21)14-4-8-16(32)9-5-14/h2-10,12,19,23,26-27,29-32,34-38H,11H2,1H3/t12?,19-,23-,26+,27-,29?/m1/s1	AEQPLRPDNSGKQU-GCOOXHSISA-N	CC(c1ccc(O)cc1)c1c(O)c(C2O[C@H](CO)[C@@H](O)[C@H](O)[C@H]2O)c(O)c2c(=O)cc(-c3ccc(O)cc3)oc12	-8.873	-0.949	552.5336	184.210973	4
FDB001693	Cucumerin A	CC(C1=CC=C(O)C=C1)C1=C(O)C([C@@H]2O[C@H](CO)[C@@H](O)[C@H](O)[C@H]2O)=C2OC(=CC(=O)C2=C1O)C1=CC=C(O)C=C1	InChI=1S/C29H28O11/c1-12(13-2-6-15(31)7-3-13)20-24(35)21-17(33)10-18(14-4-8-16(32)9-5-14)39-28(21)22(25(20)36)29-27(38)26(37)23(34)19(11-30)40-29/h2-10,12,19,23,26-27,29-32,34-38H,11H2,1H3/t12?,19-,23-,26+,27-,29+/m1/s1	VAVVYQGVFZBLHB-YHDBAIQYSA-N	CC(c1ccc(O)cc1)c1c(O)c([C@@H]2O[C@H](CO)[C@@H](O)[C@H](O)[C@H]2O)c2oc(-c3ccc(O)cc3)cc(=O)c2c1O	-8.801	-1.265	552.5336	182.348903	4
FDB001694	6-C-beta-D-Glucopyranosyl-5,7,2',4',5'-pentahydroxyflavone	OC[C@H]1OC([C@H](O)[C@@H](O)[C@@H]1O)C1=C(O)C=C2OC(=CC(=O)C2=C1O)C1=CC(O)=C(O)C=C1O	InChI=1S/C21H20O12/c22-5-14-17(28)19(30)20(31)21(33-14)16-11(27)4-13-15(18(16)29)10(26)3-12(32-13)6-1-8(24)9(25)2-7(6)23/h1-4,14,17,19-25,27-31H,5H2/t14-,17-,19+,20-,21?/m1/s1	VGWBNVOKYXNHPW-JWFOYSBNSA-N	O=c1cc(-c2cc(O)c(O)cc2O)oc2cc(O)c(C3O[C@H](CO)[C@@H](O)[C@H](O)[C@H]3O)c(O)c12	-9.339	-1.359	464.3818	193.991343	5
FDB001696	Isovitexin 6''-rhamnoside	C[C@@H]1O[C@@H](OC[C@H]2O[C@H]([C@H](O)[C@@H](O)[C@@H]2O)C2=C(O)C=C3OC(=CC(=O)C3=C2O)C2=CC=C(O)C=C2)[C@H](O)[C@H](O)[C@H]1O	InChI=1S/C27H30O14/c1-9-19(31)22(34)25(37)27(39-9)38-8-16-20(32)23(35)24(36)26(41-16)18-13(30)7-15-17(21(18)33)12(29)6-14(40-15)10-2-4-11(28)5-3-10/h2-7,9,16,19-20,22-28,30-37H,8H2,1H3/t9-,16+,19-,20+,22+,23-,24+,25+,26-,27+/m0/s1	FESGFDALJOTSAP-JQSIJGRPSA-N	C[C@@H]1O[C@@H](OC[C@H]2O[C@@H](c3c(O)cc4oc(-c5ccc(O)cc5)cc(=O)c4c3O)[C@H](O)[C@@H](O)[C@@H]2O)[C@H](O)[C@H](O)[C@H]1O	-9.582	-1.311	578.5256	200.410473	3
FDB001697	Isoorientin 2''-arabinoside	OC[C@H]1O[C@H]([C@H](O[C@@H]2OC[C@H](O)[C@H](O)[C@H]2O)[C@@H](O)[C@@H]1O)C1=C(O)C2=C(OC(=CC2=O)C2=CC=C(O)C(O)=C2)C=C1O	InChI=1S/C26H28O15/c27-6-16-20(34)22(36)25(41-26-23(37)19(33)13(32)7-38-26)24(40-16)18-12(31)5-15-17(21(18)35)11(30)4-14(39-15)8-1-2-9(28)10(29)3-8/h1-5,13,16,19-20,22-29,31-37H,6-7H2/t13-,16+,19-,20+,22-,23+,24-,25+,26-/m0/s1	FGYOJUYXCCFUMF-XAYOXWHSSA-N	O=c1cc(-c2ccc(O)c(O)c2)oc2cc(O)c([C@@H]3O[C@H](CO)[C@@H](O)[C@H](O)[C@H]3O[C@@H]3OC[C@H](O)[C@H](O)[C@H]3O)c(O)c12	-9.47	-1.342	580.4982	198.002033	4
FDB001698	2''-O-alpha-L-Rhamnosyl-6-C-fucosyl-luteolin	C[C@@H]1O[C@@H](O[C@@H]2[C@H](O)[C@H](O)[C@H](C)OC2C2=C(O)C=C3OC(=CC(=O)C3=C2O)C2=CC=C(O)C(O)=C2)[C@H](O)[C@H](O)[C@H]1O	InChI=1S/C27H30O14/c1-8-20(33)23(36)26(41-27-24(37)22(35)19(32)9(2)39-27)25(38-8)18-14(31)7-16-17(21(18)34)13(30)6-15(40-16)10-3-4-11(28)12(29)5-10/h3-9,19-20,22-29,31-37H,1-2H3/t8-,9-,19-,20+,22+,23+,24+,25?,26+,27-/m0/s1	QXHHBGFIPDPRAX-KWOAECNISA-N	C[C@@H]1O[C@@H](O[C@H]2C(c3c(O)cc4oc(-c5ccc(O)c(O)c5)cc(=O)c4c3O)O[C@@H](C)[C@@H](O)[C@H]2O)[C@H](O)[C@H](O)[C@H]1O	-9.38	-1.254	578.5256	195.828273	4
FDB001699	2''-O-alpha-L-Rhamnosyl-6-C-quinovopyranosyl-luteolin	C[C@@H]1O[C@@H](O[C@@H]2[C@H](O)[C@@H](O)[C@H](C)OC2C2=C(O)C=C3OC(=CC(=O)C3=C2O)C2=CC=C(O)C(O)=C2)[C@H](O)[C@H](O)[C@H]1O	InChI=1S/C27H30O14/c1-8-20(33)23(36)26(41-27-24(37)22(35)19(32)9(2)39-27)25(38-8)18-14(31)7-16-17(21(18)34)13(30)6-15(40-16)10-3-4-11(28)12(29)5-10/h3-9,19-20,22-29,31-37H,1-2H3/t8-,9-,19-,20-,22+,23+,24+,25?,26+,27-/m0/s1	QXHHBGFIPDPRAX-WLOFNNONSA-N	C[C@@H]1O[C@@H](O[C@H]2C(c3c(O)cc4oc(-c5ccc(O)c(O)c5)cc(=O)c4c3O)O[C@@H](C)[C@H](O)[C@H]2O)[C@H](O)[C@H](O)[C@H]1O	-9.381	-1.242	578.5256	199.186823	4
FDB001700	2''-O-alpha-L-Rhamnosyl-6-C-fucosyl-3'-methoxyluteolin	COC1=CC(=CC=C1O)C1=CC(=O)C2=C(O)C(C3O[C@@H](C)[C@@H](O)[C@@H](O)[C@H]3O[C@@H]3O[C@@H](C)[C@H](O)[C@@H](O)[C@H]3O)=C(O)C=C2O1	InChI=1S/C28H32O14/c1-9-21(33)24(36)27(42-28-25(37)23(35)20(32)10(2)40-28)26(39-9)19-14(31)8-17-18(22(19)34)13(30)7-15(41-17)11-4-5-12(29)16(6-11)38-3/h4-10,20-21,23-29,31-37H,1-3H3/t9-,10-,20-,21+,23+,24+,25+,26?,27+,28-/m0/s1	KLULJHGQHYLYGV-FASCCRMCSA-N	COc1cc(-c2cc(=O)c3c(O)c(C4O[C@@H](C)[C@@H](O)[C@@H](O)[C@H]4O[C@@H]4O[C@@H](C)[C@H](O)[C@@H](O)[C@H]4O)c(O)cc3o2)ccc1O	-9.181	-1.024	592.5524	190.872153	3
FDB001701	Isovitexin 7-(6'''-(E)-p-coumaroylglucoside)	OC[C@H]1O[C@H]([C@H](O)[C@@H](O)[C@@H]1O)C1=C(O)C2=C(OC(=CC2=O)C2=CC=C(O)C=C2)C=C1O[C@@H]1O[C@H](COC(=O)\C=C\C2=CC=C(O)C=C2)[C@@H](O)[C@H](O)[C@H]1O	InChI=1S/C36H36O17/c37-13-23-28(42)31(45)33(47)35(51-23)27-22(12-21-26(30(27)44)19(40)11-20(50-21)16-4-8-18(39)9-5-16)52-36-34(48)32(46)29(43)24(53-36)14-49-25(41)10-3-15-1-6-17(38)7-2-15/h1-12,23-24,28-29,31-39,42-48H,13-14H2/b10-3+/t23-,24-,28-,29-,31+,32+,33-,34-,35+,36-/m1/s1	NUFCZKSATPHTRO-RPWCKPLOSA-N	O=C(/C=C/c1ccc(O)cc1)OC[C@H]1O[C@@H](Oc2cc3oc(-c4ccc(O)cc4)cc(=O)c3c(O)c2[C@@H]2O[C@H](CO)[C@@H](O)[C@H](O)[C@H]2O)[C@H](O)[C@@H](O)[C@@H]1O	-9.298	-1.26	740.6702	197.723313	3
FDB001702	Isovitexin 7-(6'''-(E)-p-feruloylglucoside)	COC1=CC(\C=C\C(=O)OC[C@H]2OC(OC3=CC4=C(C(=O)C=C(O4)C4=CC=C(O)C=C4)C(O)=C3[C@@H]3O[C@H](CO)[C@@H](O)[C@H](O)[C@H]3O)[C@H](O)[C@@H](O)[C@@H]2O)=CC=C1O	InChI=1S/C37H38O18/c1-50-21-10-15(2-8-18(21)40)3-9-26(42)51-14-25-30(44)33(47)35(49)37(55-25)54-23-12-22-27(19(41)11-20(52-22)16-4-6-17(39)7-5-16)31(45)28(23)36-34(48)32(46)29(43)24(13-38)53-36/h2-12,24-25,29-30,32-40,43-49H,13-14H2,1H3/b9-3+/t24-,25-,29-,30-,32+,33+,34-,35-,36+,37?/m1/s1	QPRAHMMZLWQOGS-IZJKNMPVSA-N	COc1cc(/C=C/C(=O)OC[C@H]2OC(Oc3cc4oc(-c5ccc(O)cc5)cc(=O)c4c(O)c3[C@@H]3O[C@H](CO)[C@@H](O)[C@H](O)[C@H]3O)[C@H](O)[C@@H](O)[C@@H]2O)ccc1O	-9.079	-1.213	770.6964	191.578593	3
FDB001703	Isovitexin 2''-(6'''-(E)-p-coumaroylglucoside)	OC[C@H]1O[C@H]([C@H](O[C@@H]2O[C@H](COC(=O)\C=C\C3=CC=C(O)C=C3)[C@@H](O)[C@H](O)[C@H]2O)[C@@H](O)[C@@H]1O)C1=C(O)C2=C(OC(=CC2=O)C2=CC=C(O)C=C2)C=C1O	InChI=1S/C36H36O17/c37-13-23-28(43)32(47)35(53-36-33(48)31(46)29(44)24(52-36)14-49-25(42)10-3-15-1-6-17(38)7-2-15)34(51-23)27-20(41)12-22-26(30(27)45)19(40)11-21(50-22)16-4-8-18(39)9-5-16/h1-12,23-24,28-29,31-39,41,43-48H,13-14H2/b10-3+/t23-,24-,28-,29-,31+,32+,33-,34+,35-,36+/m1/s1	RECLDAGWBWVMCW-FLVHHGMVSA-N	O=C(/C=C/c1ccc(O)cc1)OC[C@H]1O[C@@H](O[C@@H]2[C@@H](O)[C@H](O)[C@@H](CO)O[C@H]2c2c(O)cc3oc(-c4ccc(O)cc4)cc(=O)c3c2O)[C@H](O)[C@@H](O)[C@@H]1O	-9.138	-1.203	740.6702	189.616663	4
FDB001704	Isovitexin 2''-(6'''-(E)-p-coumaroylglucoside) 4'-glucoside	OC[C@H]1O[C@@H](OC2=CC=C(C=C2)C2=CC(=O)C3=C(O2)C=C(O)C([C@@H]2O[C@H](CO)[C@@H](O)[C@H](O)[C@H]2O[C@@H]2O[C@H](COC(=O)\C=C\C4=CC=C(O)C=C4)[C@@H](O)[C@H](O)[C@H]2O)=C3O)[C@H](O)[C@@H](O)[C@@H]1O	InChI=1S/C42H46O22/c43-13-24-31(50)36(55)40(64-42-38(57)35(54)32(51)26(63-42)15-58-27(48)10-3-16-1-6-18(45)7-2-16)39(61-24)29-21(47)12-23-28(33(29)52)20(46)11-22(60-23)17-4-8-19(9-5-17)59-41-37(56)34(53)30(49)25(14-44)62-41/h1-12,24-26,30-32,34-45,47,49-57H,13-15H2/b10-3+/t24-,25-,26-,30-,31-,32-,34+,35+,36+,37-,38-,39+,40-,41-,42+/m1/s1	QYVCMCHTBHFWCZ-RGXJHXSYSA-N	O=C(/C=C/c1ccc(O)cc1)OC[C@H]1O[C@@H](O[C@@H]2[C@@H](O)[C@H](O)[C@@H](CO)O[C@H]2c2c(O)cc3oc(-c4ccc(O[C@@H]5O[C@H](CO)[C@@H](O)[C@H](O)[C@H]5O)cc4)cc(=O)c3c2O)[C@H](O)[C@@H](O)[C@@H]1O	-9.271	-1.054	902.8122	182.705323	3
FDB001705	Isovitexin 2''-(6'''-(E)-feruloylglucoside) 4'-glucoside	COC1=C(O)C=CC(\C=C\C(=O)OC[C@H]2O[C@@H](O[C@@H]3[C@@H](O)[C@H](O)[C@@H](CO)O[C@H]3C3=C(O)C4=C(OC(=CC4=O)C4=CC=C(O[C@@H]5O[C@H](CO)[C@@H](O)[C@H](O)[C@H]5O)C=C4)C=C3O)[C@H](O)[C@@H](O)[C@@H]2O)=C1	InChI=1S/C43H48O23/c1-59-23-10-16(2-8-19(23)46)3-9-28(49)60-15-27-33(52)36(55)39(58)43(65-27)66-41-37(56)32(51)25(13-44)63-40(41)30-21(48)12-24-29(34(30)53)20(47)11-22(62-24)17-4-6-18(7-5-17)61-42-38(57)35(54)31(50)26(14-45)64-42/h2-12,25-27,31-33,35-46,48,50-58H,13-15H2,1H3/b9-3+/t25-,26-,27-,31-,32-,33-,35+,36+,37+,38-,39-,40+,41-,42-,43+/m1/s1	NKQNBGQKLCZRCJ-DWUJRBQCSA-N	COc1cc(/C=C/C(=O)OC[C@H]2O[C@@H](O[C@@H]3[C@@H](O)[C@H](O)[C@@H](CO)O[C@H]3c3c(O)cc4oc(-c5ccc(O[C@@H]6O[C@H](CO)[C@@H](O)[C@H](O)[C@H]6O)cc5)cc(=O)c4c3O)[C@H](O)[C@@H](O)[C@@H]2O)ccc1O	-9.033	-1.074	932.8384	190.111823	3
FDB001706	Vitexin 6''-O-malonyl 2''-O-xyloside	OC[C@H]1O[C@H]([C@H](O)[C@@H](O)[C@@H]1O)C1=C2OC(=CC(=O)C2=C(O)C=C1O)C1=CC=C(O)C=C1	InChI=1S/C21H20O10/c22-7-14-17(27)18(28)19(29)21(31-14)16-11(25)5-10(24)15-12(26)6-13(30-20(15)16)8-1-3-9(23)4-2-8/h1-6,14,17-19,21-25,27-29H,7H2/t14-,17-,18+,19-,21+/m1/s1	SGEWCQFRYRRZDC-VPRICQMDSA-N	O=c1cc(-c2ccc(O)cc2)oc2c([C@@H]3O[C@H](CO)[C@@H](O)[C@H](O)[C@H]3O)c(O)cc(O)c12	-9.474	-1.088	432.383	199.073913	3
FDB001707	Isoorientin 7-O-(6'''-O-(E)-feruloyl)glucoside	OC[C@H]1O[C@H]([C@H](O)[C@@H](O)[C@@H]1O)C1=C(O)C2=C(OC(=CC2=O)C2=CC(O)=C(O)C=C2)C=C1O	InChI=1S/C21H20O11/c22-6-14-17(27)19(29)20(30)21(32-14)16-11(26)5-13-15(18(16)28)10(25)4-12(31-13)7-1-2-8(23)9(24)3-7/h1-5,14,17,19-24,26-30H,6H2/t14-,17-,19+,20-,21+/m1/s1	ODBRNZZJSYPIDI-VJXVFPJBSA-N	O=c1cc(-c2ccc(O)c(O)c2)oc2cc(O)c([C@@H]3O[C@H](CO)[C@@H](O)[C@H](O)[C@H]3O)c(O)c12	-9.375	-1.216	448.3824	196.131473	4
FDB001708	Isoscoparin 4'-glucoside	COC1=CC(=CC=C1O[C@@H]1O[C@H](CO)[C@@H](O)[C@H](O)[C@H]1O)C1=CC(=O)C2=C(O1)C=C(O)C([C@@H]1O[C@H](CO)[C@@H](O)[C@H](O)[C@H]1O)=C2O	InChI=1S/C28H32O16/c1-40-14-4-9(2-3-12(14)43-28-26(39)24(37)21(34)17(8-30)44-28)13-5-10(31)18-15(41-13)6-11(32)19(22(18)35)27-25(38)23(36)20(33)16(7-29)42-27/h2-6,16-17,20-21,23-30,32-39H,7-8H2,1H3/t16-,17-,20-,21-,23+,24+,25-,26-,27+,28-/m1/s1	VAOOAPRSEDZAEV-JFECCKQBSA-N	COc1cc(-c2cc(=O)c3c(O)c([C@@H]4O[C@H](CO)[C@@H](O)[C@H](O)[C@H]4O)c(O)cc3o2)ccc1O[C@@H]1O[C@H](CO)[C@@H](O)[C@H](O)[C@H]1O	-9.302	-1.312	624.5512	189.458513	2
FDB001709	Isosakuranetin 7-[arabinosyl-(1->6)-glucoside]	COC1=CC=C(C=C1)C1CC(=O)C2=C(O1)C=C(O[C@@H]1O[C@H](CO[C@@H]3O[C@@H](CO)[C@H](O)[C@H]3O)[C@@H](O)[C@H](O)[C@H]1O)C=C2O	InChI=1S/C27H32O14/c1-36-12-4-2-11(3-5-12)16-8-15(30)20-14(29)6-13(7-17(20)39-16)38-27-25(35)23(33)22(32)19(41-27)10-37-26-24(34)21(31)18(9-28)40-26/h2-7,16,18-19,21-29,31-35H,8-10H2,1H3/t16?,18-,19+,21-,22+,23-,24+,25+,26+,27+/m0/s1	DVGAUVZPQOOYFU-BLFWKTEASA-N	COc1ccc(C2CC(=O)c3c(O)cc(O[C@@H]4O[C@H](CO[C@@H]5O[C@@H](CO)[C@H](O)[C@H]5O)[C@@H](O)[C@H](O)[C@H]4O)cc3O2)cc1	-9.131	-0.565	580.5414	177.518813	1
FDB001710	5,6,7,4'-Tetrahydroxyflavanone 6,7-diglucoside	OC[C@H]1O[C@@H](OC2=CC3=C(C(=O)CC(O3)C3=CC=C(O)C=C3)C(O)=C2O[C@@H]2O[C@H](CO)[C@@H](O)[C@H](O)[C@H]2O)[C@H](O)[C@@H](O)[C@@H]1O	InChI=1S/C27H32O16/c28-7-15-18(32)21(35)23(37)26(41-15)40-14-6-13-17(11(31)5-12(39-13)9-1-3-10(30)4-2-9)20(34)25(14)43-27-24(38)22(36)19(33)16(8-29)42-27/h1-4,6,12,15-16,18-19,21-24,26-30,32-38H,5,7-8H2/t12?,15-,16-,18-,19-,21+,22+,23-,24-,26-,27+/m1/s1	YIVXUBJSZSRYMU-BPQPTMSLSA-N	O=C1CC(c2ccc(O)cc2)Oc2cc(O[C@@H]3O[C@H](CO)[C@@H](O)[C@H](O)[C@H]3O)c(O[C@@H]3O[C@H](CO)[C@@H](O)[C@H](O)[C@H]3O)c(O)c21	-9.425	-0.941	612.5402	205.441793	2
FDB001713	Xanthoangelol F	COC1=CC=C(C(=O)\C=C\C2=CC=C(O)C=C2)C(O)=C1C\C=C(/C)CCC=C(C)C	InChI=1S/C26H30O4/c1-18(2)6-5-7-19(3)8-14-23-25(30-4)17-15-22(26(23)29)24(28)16-11-20-9-12-21(27)13-10-20/h6,8-13,15-17,27,29H,5,7,14H2,1-4H3/b16-11+,19-8+	XBFSDEKOTLYPJU-SXZUIPJJSA-N	COc1ccc(C(=O)/C=C/c2ccc(O)cc2)c(O)c1C/C=C(\C)CCC=C(C)C	-8.789	-0.803	406.5206	179.835193	2
FDB001714	Xanthoangelol G	COC1=CC=C(C(=O)\C=C\C2=CC=C(O)C=C2)C(O)=C1C\C=C(/C)CCC(O)C(C)=C	InChI=1S/C26H30O5/c1-17(2)23(28)14-6-18(3)5-12-22-25(31-4)16-13-21(26(22)30)24(29)15-9-19-7-10-20(27)11-8-19/h5,7-11,13,15-16,23,27-28,30H,1,6,12,14H2,2-4H3/b15-9+,18-5+	NYGYGFOLOACYGB-NKUGMWFWSA-N	C=C(C)C(O)CC/C(C)=C/Cc1c(OC)ccc(C(=O)/C=C/c2ccc(O)cc2)c1O	-9.04	-0.897	422.52	184.394263	2
FDB001715	Xanthoangelol H	COC1=C2CC(O)C(C)(C)OC2=C(C=C1)C(=O)\C=C\C1=CC=C(O)C=C1	InChI=1S/C21H22O5/c1-21(2)19(24)12-16-18(25-3)11-9-15(20(16)26-21)17(23)10-6-13-4-7-14(22)8-5-13/h4-11,19,22,24H,12H2,1-3H3/b10-6+	BLZMHRPUJFCGIJ-UXBLZVDNSA-N	COc1ccc(C(=O)/C=C/c2ccc(O)cc2)c2c1CC(O)C(C)(C)O2	-8.834	-0.458	354.4018	182.679003	1
FDB001717	2'-Hydroxy-4'-methoxydihydrochalcone	COC1=CC(O)=C(C=C1)C(=O)CCC1=CC=CC=C1	InChI=1S/C16H16O3/c1-19-13-8-9-14(16(18)11-13)15(17)10-7-12-5-3-2-4-6-12/h2-6,8-9,11,18H,7,10H2,1H3	FQCZZYGBJVMLOG-UHFFFAOYSA-N	COc1ccc(C(=O)CCc2ccccc2)c(O)c1	-9.167	-0.438	256.3006	184.807273	1
FDB001718	2'-Methoxy-4'-hydroxydihydrochalcone	COC1=C(C=CC(O)=C1)C(=O)CCC1=CC=CC=C1	InChI=1S/C16H16O3/c1-19-16-11-13(17)8-9-14(16)15(18)10-7-12-5-3-2-4-6-12/h2-6,8-9,11,17H,7,10H2,1H3	CSEOFFVAVSWEAR-UHFFFAOYSA-N	COc1cc(O)ccc1C(=O)CCc1ccccc1	-9.327	-0.403	256.3006	175.510203	1
FDB001743	3-Hydroxy-4-isopentenyl-5-methoxybibenzyl-2-carboxylic acid	COC1=CC(CCC2=CC=CC=C2)=C(C(O)=O)C(O)=C1CC=C(C)C	InChI=1S/C21H24O4/c1-14(2)9-12-17-18(25-3)13-16(19(20(17)22)21(23)24)11-10-15-7-5-4-6-8-15/h4-9,13,22H,10-12H2,1-3H3,(H,23,24)	CTNFTPUIYFUXBE-UHFFFAOYSA-N	COc1cc(CCc2ccccc2)c(C(=O)O)c(O)c1CC=C(C)C	-8.892	-0.405	340.4182	182.156283	1
FDB001744	3-Hydroxy-5-methoxystilbene-2-carboxylic acid	COC1=CC(O)=C(C(O)=O)C(\C=C\C2=CC=CC=C2)=C1	InChI=1S/C16H14O4/c1-20-13-9-12(15(16(18)19)14(17)10-13)8-7-11-5-3-2-4-6-11/h2-10,17H,1H3,(H,18,19)/b8-7+	PICDNGANOHNCPT-BQYQJAHWSA-N	COc1cc(O)c(C(=O)O)c(/C=C/c2ccccc2)c1	-9.215	-0.594	270.2842	179.827303	1
FDB001747	3-Isopentadienyl-3',4,5'-trihydroxystilbene	CC(=C)\C=C\C1=C(O)C=CC(\C=C\C2=CC(O)=CC(O)=C2)=C1	InChI=1S/C19H18O3/c1-13(2)3-7-16-9-14(6-8-19(16)22)4-5-15-10-17(20)12-18(21)11-15/h3-12,20-22H,1H2,2H3/b5-4+,7-3+	MNTCXQWBUINPSP-JLVHPEPXSA-N	C=C(C)/C=C/c1cc(/C=C/c2cc(O)cc(O)c2)ccc1O	-8.777	-0.527	294.3494	180.210523	3
FDB001752	(+)-2,3-Dihydro-9-hydroxy-2[1-(6-sinapinoyl)beta-D-glucosyloxy-1-methylethyl]-7H-furo[3,2-g][1]benzopyran-7-one	COC1=CC(\C=C\C(=O)OC[C@H]2O[C@@H](OC(C)(C)[C@H]3CC4=CC5=C(OC(=O)C=C5)C(O)=C4O3)[C@H](O)[C@@H](O)[C@@H]2O)=CC(OC)=C1O	InChI=1S/C31H34O14/c1-31(2,20-12-16-11-15-6-8-22(33)44-28(15)27(38)29(16)43-20)45-30-26(37)25(36)24(35)19(42-30)13-41-21(32)7-5-14-9-17(39-3)23(34)18(10-14)40-4/h5-11,19-20,24-26,30,34-38H,12-13H2,1-4H3/b7-5+/t19-,20-,24-,25+,26-,30+/m1/s1	IVHSSCUMYDHEGB-XRTQGIEQSA-N	COc1cc(/C=C/C(=O)OC[C@H]2O[C@@H](OC(C)(C)[C@H]3Cc4cc5ccc(=O)oc5c(O)c4O3)[C@H](O)[C@@H](O)[C@@H]2O)cc(OC)c1O	-8.664	-1.093	630.6012	175.965223	2
FDB001783	3-Methoxy-4-hydroxyphenylacetic acid	COC1=CC(CC(O)=O)=CC=C1O	InChI=1S/C9H10O4/c1-13-8-4-6(5-9(11)12)2-3-7(8)10/h2-4,10H,5H2,1H3,(H,11,12)	QRMZSPFSDQBLIX-UHFFFAOYSA-N	COc1cc(CC(=O)O)ccc1O	-8.756	-0.118	182.1756	184.682293	1
FDB001788	Chakaflavonoside A	C[C@@H]1O[C@@H](OC[C@H]2O[C@@H](OC3C(OC4=C(C(O)=CC(O)=C4)C3=O)C3=CC=C(O)C=C3)[C@H](OC(=O)\C=C\C3=CC=C(O)C=C3)[C@@H](O[C@@H]3O[C@H](CO)[C@@H](O)[C@H](O)[C@H]3O)[C@@H]2O)[C@H](O)[C@H](O[C@@H]2O[C@H](CO)[C@@H](O)[C@H](O)[C@H]2O)[C@H]1O	InChI=1S/C48H58O27/c1-17-30(56)41(73-46-37(63)35(61)31(57)25(14-49)69-46)39(65)45(67-17)66-16-27-33(59)42(74-47-38(64)36(62)32(58)26(15-50)70-47)44(72-28(55)11-4-18-2-7-20(51)8-3-18)48(71-27)75-43-34(60)29-23(54)12-22(53)13-24(29)68-40(43)19-5-9-21(52)10-6-19/h2-13,17,25-27,30-33,35-54,56-59,61-65H,14-16H2,1H3/b11-4+/t17-,25+,26+,27+,30-,31+,32+,33+,35-,36-,37+,38+,39+,40?,41+,42-,43?,44+,45+,46-…	CIKCLUGAOKEOQY-BVVCZVLZSA-N	C[C@@H]1O[C@@H](OC[C@H]2O[C@@H](OC3C(=O)c4c(O)cc(O)cc4OC3c3ccc(O)cc3)[C@H](OC(=O)/C=C/c3ccc(O)cc3)[C@@H](O[C@@H]3O[C@H](CO)[C@@H](O)[C@H](O)[C@H]3O)[C@@H]2O)[C@H](O)[C@H](O[C@@H]2O[C@H](CO)[C@@H](O)[	-9.255	-1.119	1066.97	189.377293	4
FDB001794	Chakasaponin VI	CC(C)=CCC1=CC(\C=C\C(=O)C2=CC=C(O)C=C2O)=CC(CC=C(C)C)=C1O	InChI=1S/C25H28O4/c1-16(2)5-8-19-13-18(14-20(25(19)29)9-6-17(3)4)7-12-23(27)22-11-10-21(26)15-24(22)28/h5-7,10-15,26,28-29H,8-9H2,1-4H3/b12-7+	PEKZTKWPHQWTIM-KPKJPENVSA-N	CC(C)=CCc1cc(/C=C/C(=O)c2ccc(O)cc2O)cc(CC=C(C)C)c1O	-8.833	-0.817	392.4938	180.553693	3
FDB001807	Diarctigenin	COC1=CC(C[C@@H]2[C@@H](CC3=CC(OC)=C(OC)C=C3)COC2=O)=CC(=C1O)C1=C(O)C(OC)=CC(C[C@@H]2[C@@H](CC3=CC(OC)=C(OC)C=C3)COC2=O)=C1	InChI=1S/C42H46O12/c1-47-33-9-7-23(17-35(33)49-3)11-27-21-53-41(45)29(27)13-25-15-31(39(43)37(19-25)51-5)32-16-26(20-38(52-6)40(32)44)14-30-28(22-54-42(30)46)12-24-8-10-34(48-2)36(18-24)50-4/h7-10,15-20,27-30,43-44H,11-14,21-22H2,1-6H3/t27-,28-,29+,30+/m0/s1	XYMRYKOVQDOJFH-VZNYXHRGSA-N	COc1ccc(C[C@H]2COC(=O)[C@@H]2Cc2cc(OC)c(O)c(-c3cc(C[C@H]4C(=O)OC[C@@H]4Cc4ccc(OC)c(OC)c4)cc(OC)c3O)c2)cc1OC	-8.55	-0.404	742.8182	174.592823	2
FDB001820	Isolappaol C	COC1=C(O)C=CC(CC2OCC(=O)[C@@H]2CC2=CC(OC)=C(O)C(=C2)C(CO)C(O)C2=CC(OC)=C(O)C=C2)=C1	InChI=1S/C30H34O10/c1-37-26-11-16(4-6-22(26)32)10-25-20(24(34)15-40-25)9-17-8-19(30(36)28(12-17)39-3)21(14-31)29(35)18-5-7-23(33)27(13-18)38-2/h4-8,11-13,20-21,25,29,31-33,35-36H,9-10,14-15H2,1-3H3/t20-,21?,25?,29?/m0/s1	VATSUWAZXUGJHK-ZVNSVDPLSA-N	COc1cc(CC2OCC(=O)[C@@H]2Cc2cc(OC)c(O)c(C(CO)C(O)c3ccc(O)c(OC)c3)c2)ccc1O	-8.616	-0.208	554.5926	175.685043	3
FDB001821	Lappaol D	COC1=CC(C[C@H]2COC(=O)[C@@H]2CC2=CC=C(O)C(OC)=C2)=CC2=C1O[C@@H]([C@H]2CO)C1=CC(OC)=C(O)C=C1	InChI=1S/C30H32O9/c1-35-25-11-16(4-6-23(25)32)9-20-19(15-38-30(20)34)8-17-10-21-22(14-31)28(39-29(21)27(12-17)37-3)18-5-7-24(33)26(13-18)36-2/h4-7,10-13,19-20,22,28,31-33H,8-9,14-15H2,1-3H3/t19-,20+,22-,28+/m0/s1	PYLYQTVVQXPBIJ-OUZJQUPYSA-N	COc1cc(C[C@H]2C(=O)OC[C@@H]2Cc2cc(OC)c3c(c2)[C@H](CO)[C@@H](c2ccc(O)c(OC)c2)O3)ccc1O	-8.419	-0.119	536.5774	181.333123	2
FDB001822	Lappaol F	COC1=C2O[C@@H]([C@@H](CO)C2=CC(C[C@H]2COC(=O)[C@@H]2CC2=CC(OC)=C3O[C@@H]([C@@H](CO)C3=C2)C2=CC=C(O)C(OC)=C2)=C1)C1=CC(OC)=C(O)C=C1	InChI=1S/C40H42O12/c1-46-32-15-22(5-7-30(32)43)36-28(17-41)26-11-20(13-34(48-3)38(26)51-36)9-24-19-50-40(45)25(24)10-21-12-27-29(18-42)37(52-39(27)35(14-21)49-4)23-6-8-31(44)33(16-23)47-2/h5-8,11-16,24-25,28-29,36-37,41-44H,9-10,17-19H2,1-4H3/t24-,25+,28-,29-,36+,37+/m0/s1	YXNKOCZXAVTXTG-NYGVLQSXSA-N	COc1cc([C@H]2Oc3c(OC)cc(C[C@H]4COC(=O)[C@@H]4Cc4cc(OC)c5c(c4)[C@H](CO)[C@@H](c4ccc(O)c(OC)c4)O5)cc3[C@@H]2CO)ccc1O	-8.521	-0.25	714.7646	158.034213	2
FDB001823	Methyl ferulate	COC(=O)C=CC1=CC(OC)=C(O)C=C1	InChI=1S/C11H12O4/c1-14-10-7-8(3-5-9(10)12)4-6-11(13)15-2/h3-7,12H,1-2H3	AUJXJFHANFIVKH-UHFFFAOYSA-N	COC(=O)C=Cc1ccc(O)c(OC)c1	-8.797	-0.76	208.2134	184.670673	1
FDB001825	Methyl p-coumarate	COC(=O)C=CC1=CC=C(O)C=C1	InChI=1S/C10H10O3/c1-13-10(12)7-4-8-2-5-9(11)6-3-8/h2-7,11H,1H3	NITWSHWHQAQBAW-UHFFFAOYSA-N	COC(=O)C=Cc1ccc(O)cc1	-9.273	-0.812	178.1872	195.900573	1
FDB001840	Theasaponin F1	CC1=C(C(O)=O)C(O)=CC2=CC3=C(C(O)=C12)C(=O)C1=C(O)C=C(O)C=C1C3	InChI=1S/C20H14O7/c1-7-14-10(5-12(22)15(7)20(26)27)3-8-2-9-4-11(21)6-13(23)16(9)19(25)17(8)18(14)24/h3-6,21-24H,2H2,1H3,(H,26,27)	BJSNGVYBQJIGRT-UHFFFAOYSA-N	Cc1c(C(=O)O)c(O)cc2cc3c(c(O)c12)C(=O)c1c(O)cc(O)cc1C3	-8.959	-1.187	366.3264	182.365123	4
FDB001841	Theasaponin F2	CC(=O)C1=C(O)C2=C(CC3=CC(O)=CC(O)=C3C2=O)C=C1\C=C(/O)CC(O)=O	InChI=1S/C20H16O8/c1-8(21)16-10(4-13(23)7-15(25)26)2-9-3-11-5-12(22)6-14(24)17(11)20(28)18(9)19(16)27/h2,4-6,22-24,27H,3,7H2,1H3,(H,25,26)/b13-4-	OVIPDYYHLHEFDF-PQMHYQBVSA-N	CC(=O)c1c(/C=C(\O)CC(=O)O)cc2c(c1O)C(=O)c1c(O)cc(O)cc1C2	-9.559	-1.325	384.3416	198.738723	3
FDB001845	trans-p-Coumaroyl beta-D-glucopyranoside	OC[C@H]1O[C@@H](OC(=O)\C=C\C2=CC=C(O)C=C2)[C@H](O)[C@@H](O)[C@@H]1O	InChI=1S/C15H18O8/c16-7-10-12(19)13(20)14(21)15(22-10)23-11(18)6-3-8-1-4-9(17)5-2-8/h1-6,10,12-17,19-21H,7H2/b6-3+/t10-,12-,13+,14-,15+/m1/s1	DSNCQKUYZOSARM-QVLXMGEUSA-N	O=C(/C=C/c1ccc(O)cc1)O[C@@H]1O[C@H](CO)[C@@H](O)[C@H](O)[C@H]1O	-9.515	-1.235	326.3024	198.436373	1
FDB001846	(2R)-Naringenin 8-C-alpha-L-rhamnopyranosyl-(1->2)-beta-D-glucopyranoside	[H][C@@]1(O[C@@H]2[C@@H](O)[C@H](O)[C@@H](CO)O[C@H]2C2=C(O)C=C(O)C3=C2O[C@H](CC3=O)C2=CC=C(O)C=C2)O[C@@H](O)[C@H](O)[C@@H](O)[C@H]1O	InChI=1S/C26H30O15/c27-7-14-17(32)19(34)24(40-26-21(36)18(33)20(35)25(37)41-26)23(39-14)16-11(30)5-10(29)15-12(31)6-13(38-22(15)16)8-1-3-9(28)4-2-8/h1-5,13-14,17-21,23-30,32-37H,6-7H2/t13-,14-,17-,18-,19+,20-,21-,23+,24-,25-,26-/m1/s1	RSOASCRBGDBQFY-VCLDZDMQSA-N	O=C1C[C@H](c2ccc(O)cc2)Oc2c1c(O)cc(O)c2[C@@H]1O[C@H](CO)[C@@H](O)[C@H](O)[C@H]1O[C@@H]1O[C@@H](O)[C@H](O)[C@@H](O)[C@H]1O	-9.4	-0.668	582.514	193.063393	3
FDB001847	(2S)-Naringenin 8-C-alpha-L-rhamnopyranosyl-(1->2)-beta-D-glucopyranoside	[H][C@@]1(O[C@@H]2[C@@H](O)[C@H](O)[C@@H](CO)O[C@H]2C2=C(O)C=C(O)C3=C2O[C@@H](CC3=O)C2=CC=C(O)C=C2)O[C@@H](C)[C@H](O)[C@@H](O)[C@H]1O	InChI=1S/C27H32O14/c1-9-19(33)21(35)23(37)27(38-9)41-26-22(36)20(34)16(8-28)40-25(26)18-13(31)6-12(30)17-14(32)7-15(39-24(17)18)10-2-4-11(29)5-3-10/h2-6,9,15-16,19-23,25-31,33-37H,7-8H2,1H3/t9-,15-,16+,19-,20+,21+,22-,23+,25-,26+,27-/m0/s1	LCTOQECBRZFOCD-SSAHSMSHSA-N	C[C@@H]1O[C@@H](O[C@@H]2[C@@H](O)[C@H](O)[C@@H](CO)O[C@H]2c2c(O)cc(O)c3c2O[C@H](c2ccc(O)cc2)CC3=O)[C@H](O)[C@H](O)[C@H]1O	-9.358	-0.575	580.5414	196.149103	3
FDB001848	1-O-Feruloyl-beta-D-glucopyranose	COC1=CC=C(\C=C\C(=O)O[C@@H]2O[C@H](CO)[C@@H](O)[C@H](O)[C@H]2O)C=C1O	InChI=1S/C16H20O9/c1-23-10-4-2-8(6-9(10)18)3-5-12(19)25-16-15(22)14(21)13(20)11(7-17)24-16/h2-6,11,13-18,20-22H,7H2,1H3/b5-3+/t11-,13-,14+,15-,16+/m1/s1	RFTKPXQZIVKVOP-PMQCXRHVSA-N	COc1ccc(/C=C/C(=O)O[C@@H]2O[C@H](CO)[C@@H](O)[C@H](O)[C@H]2O)cc1O	-9.049	-1.196	356.3286	188.211943	1
FDB001849	4-O-p-Coumaroylquinic acid	O[C@@H]1C[C@](O)(C(O)=O)C[C@@H](O)[C@H]1OC(=O)\C=C\C1=CC=C(O)C=C1	InChI=1S/C16H18O8/c17-10-4-1-9(2-5-10)3-6-13(20)24-14-11(18)7-16(23,15(21)22)8-12(14)19/h1-6,11-12,14,17-19,23H,7-8H2,(H,21,22)/b6-3+/t11-,12-,14-,16+/m1/s1	XWRHBGVVCOSNKO-OTCYKTEZSA-N	O=C(/C=C/c1ccc(O)cc1)O[C@H]1[C@H](O)C[C@](O)(C(=O)O)C[C@H]1O	-9.366	-1.032	338.3134	196.783793	1
FDB001861	p-Hydroxymandelonitrile	OC(C#N)C1=CC=C(O)C=C1	InChI=1S/C8H7NO2/c9-5-8(11)6-1-3-7(10)4-2-6/h1-4,8,10-11H	HOOOPXDSCKBLFG-UHFFFAOYSA-N	N#CC(O)c1ccc(O)cc1	-9.71	-0.486	149.1488	204.236693	1
FDB001863	Rapalexin B	COC1=C2C(NC=C2N=C=S)=CC=C1O	InChI=1S/C10H8N2O2S/c1-14-10-8(13)3-2-6-9(10)7(4-11-6)12-5-15/h2-4,11,13H,1H3	RIANPHYYVJUMIF-UHFFFAOYSA-N	COc1c(O)ccc2[nH]cc(N=C=S)c12	-7.966	-0.707	220.2454	167.721283	1
FDB001867	Foeniculoside X	COC(=O)C1=C(C)C2=C(O)C3=C(C=C2C=C1OC)C(=O)[C@@]1(O)[C@H](O)C(OC)=CC(=O)[C@@]1(OC)C3=O	InChI=1S/C24H22O11/c1-9-15-10(7-12(32-2)16(9)22(30)34-4)6-11-17(18(15)26)21(29)24(35-5)14(25)8-13(33-3)20(28)23(24,31)19(11)27/h6-8,20,26,28,31H,1-5H3/t20-,23-,24-/m1/s1	QSPIPUXWSNFXCK-AGILITTLSA-N	COC(=O)c1c(OC)cc2cc3c(c(O)c2c1C)C(=O)[C@]1(OC)C(=O)C=C(OC)[C@@H](O)[C@]1(O)C3=O	-9.161	-1.397	486.4312	186.824953	1
FDB001868	Foeniculoside XI	OC[C@H]1O[C@@H](OC2=CC3=C(C([C@H](O3)C3=CC=C(O)C=C3)C3=CC(O)=CC4=C3[C@H]([C@@H](O4)C3=CC=C(O)C=C3)C3=CC(O)=CC(O[C@@H]4O[C@H](CO)[C@@H](O)[C@H](O)[C@H]4O)=C3)C(\C=C/C3=CC=C(O)C=C3)=C2)[C@H](O)[C@@H](O)[C@@H]1O	InChI=1S/C54H52O19/c55-22-39-45(62)47(64)49(66)53(72-39)68-34-17-28(15-32(60)18-34)42-43-36(19-33(61)20-37(43)70-51(42)25-5-11-30(58)12-6-25)44-41-27(4-1-24-2-9-29(57)10-3-24)16-35(69-54-50(67)48(65)46(63)40(23-56)73-54)21-38(41)71-52(44)26-7-13-31(59)14-8-26/h1-21,39-40,42,44-67H,22-23H2/b4-1-/t39-,40-,42-,44?,45-,46-,47+,48+,49-,50-,51+,52-,53-,54-/m1/s1	VKKUIYOSAFMZQL-ATENSZRGSA-N	OC[C@H]1O[C@@H](Oc2cc(O)cc([C@@H]3c4c(cc(O)cc4C4c5c(/C=C\c6ccc(O)cc6)cc(O[C@@H]6O[C@H](CO)[C@@H](O)[C@H](O)[C@H]6O)cc5O[C@@H]4c4ccc(O)cc4)O[C@H]3c3ccc(O)cc3)c2)[C@H](O)[C@@H](O)[C@@H]1O	-8.987	-0.422	1004.9934	175.420963	5
FDB001885	[12]-Shogaol	CCCCCCCCCCC\C=C\C(=O)CCC1=CC=C(O)C(OC)=C1	InChI=1S/C23H36O3/c1-3-4-5-6-7-8-9-10-11-12-13-14-21(24)17-15-20-16-18-22(25)23(19-20)26-2/h13-14,16,18-19,25H,3-12,15,17H2,1-2H3/b14-13+	WCQFXNQALHURHS-BUHFOSPRSA-N	CCCCCCCCCCC/C=C/C(=O)CCc1ccc(O)c(OC)c1	-8.711	0.045	360.5356	177.646493	1
FDB001886	[4]-Gingerol	CCC[C@H](O)CC(=O)CCC1=CC(OC)=C(O)C=C1	InChI=1S/C15H22O4/c1-3-4-12(16)10-13(17)7-5-11-6-8-14(18)15(9-11)19-2/h6,8-9,12,16,18H,3-5,7,10H2,1-2H3/t12-/m0/s1	GDRKZARFCIYVCI-LBPRGKRZSA-N	CCC[C@H](O)CC(=O)CCc1ccc(O)c(OC)c1	-8.581	0.192	266.3364	172.873583	1
FDB001887	[4]-Isogingerol	CCCC(=O)CC(O)CCC1=CC(OC)=C(O)C=C1	InChI=1S/C15H22O4/c1-3-4-12(16)10-13(17)7-5-11-6-8-14(18)15(9-11)19-2/h6,8-9,13,17-18H,3-5,7,10H2,1-2H3	RGSRPNZPGBVHPU-UHFFFAOYSA-N	CCCC(=O)CC(O)CCc1ccc(O)c(OC)c1	-8.761	-0.039	266.3364	172.415523	1
FDB001888	[4]-Shogaol	CCC\C=C\C(=O)CCC1=CC(OC)=C(O)C=C1	InChI=1S/C15H20O3/c1-3-4-5-6-13(16)9-7-12-8-10-14(17)15(11-12)18-2/h5-6,8,10-11,17H,3-4,7,9H2,1-2H3/b6-5+	PHHDVGGCTAPBHF-AATRIKPKSA-N	CCC/C=C/C(=O)CCc1ccc(O)c(OC)c1	-8.627	0.012	248.3212	177.366703	1
FDB001889	[7]-Gingerol	CCCCCCC(O)CC(=O)CCC1=CC=C(O)C(OC)=C1	InChI=1S/C18H28O4/c1-3-4-5-6-7-15(19)13-16(20)10-8-14-9-11-17(21)18(12-14)22-2/h9,11-12,15,19,21H,3-8,10,13H2,1-2H3	BJUICGMKNZDPOT-UHFFFAOYSA-N	CCCCCCC(O)CC(=O)CCc1ccc(O)c(OC)c1	-8.677	0.094	308.4168	175.794093	1
FDB001890	[8]-Gingerdiol	CCCCCCCC(CC(CCC1=CC=C(O)C(OC)=C1)OC(C)=O)OC(C)=O	InChI=1S/C23H36O6/c1-5-6-7-8-9-10-20(28-17(2)24)16-21(29-18(3)25)13-11-19-12-14-22(26)23(15-19)27-4/h12,14-15,20-21,26H,5-11,13,16H2,1-4H3	BUACOWOGXVQEBF-UHFFFAOYSA-N	CCCCCCCC(CC(CCc1ccc(O)c(OC)c1)OC(C)=O)OC(C)=O	-8.477	0.359	408.5338	176.023053	1
FDB001891	1-Dehydro-[10]-gingerdione	CCCCCCCCCC(=O)CC(=O)\C=C\C1=CC=C(O)C(OC)=C1	InChI=1S/C21H30O4/c1-3-4-5-6-7-8-9-10-18(22)16-19(23)13-11-17-12-14-20(24)21(15-17)25-2/h11-15,24H,3-10,16H2,1-2H3/b13-11+	QJDGTTCAEQPSJA-ACCUITESSA-N	CCCCCCCCCC(=O)CC(=O)/C=C/c1ccc(O)c(OC)c1	-8.978	-0.79	346.4656	182.034493	1
FDB001892	1-Dehydro-[6]-gingerdione	CCCCC\C(O)=C\C(=O)\C=C\C1=CC(OC)=C(O)C=C1	InChI=1S/C17H22O4/c1-3-4-5-6-14(18)12-15(19)9-7-13-8-10-16(20)17(11-13)21-2/h7-12,18,20H,3-6H2,1-2H3/b9-7+,14-12-	GPNSDXAINXYRNZ-YYKRUEADSA-N	CCCCC/C(O)=C/C(=O)/C=C/c1ccc(O)c(OC)c1	-8.764	-0.62	290.3584	182.181233	1
FDB001893	1-Dehydro-[8]-gingerdione	CCCCCCCC(=O)CC(=O)\C=C\C1=CC(OC)=C(O)C=C1	InChI=1S/C19H26O4/c1-3-4-5-6-7-8-16(20)14-17(21)11-9-15-10-12-18(22)19(13-15)23-2/h9-13,22H,3-8,14H2,1-2H3/b11-9+	QOJHXMDTWFYFRL-PKNBQFBNSA-N	CCCCCCCC(=O)CC(=O)/C=C/c1ccc(O)c(OC)c1	-8.875	-0.887	318.412	181.913183	1
FDB001895	Dehydrogingerdione	CCCCCC(=O)\C=C(/O)\C=C/C1=CC(OC)=C(O)C=C1	InChI=1S/C17H22O4/c1-3-4-5-6-14(18)12-15(19)9-7-13-8-10-16(20)17(11-13)21-2/h7-12,19-20H,3-6H2,1-2H3/b9-7-,15-12-	FZWNRFAUDBWSKY-YUKZMVOFSA-N	CCCCCC(=O)/C=C(O)/C=C\c1ccc(O)c(OC)c1	-8.916	-0.739	290.3584	182.312773	1
FDB001897	Hexahydrocurcumin	COC1=C(O)C=CC(CCC(O)CC(=O)CCC2=CC(OC)=C(O)C=C2)=C1	InChI=1S/C21H26O6/c1-26-20-11-14(5-9-18(20)24)3-7-16(22)13-17(23)8-4-15-6-10-19(25)21(12-15)27-2/h5-6,9-12,16,22,24-25H,3-4,7-8,13H2,1-2H3	RSAHICAPUYTWHW-UHFFFAOYSA-N	COc1cc(CCC(=O)CC(O)CCc2ccc(O)c(OC)c2)ccc1O	-8.612	-0.007	374.4328	179.932053	2
FDB001905	Neosilyhermin A	COC1=C(O)C=CC(=C1)C1OC2=C(O)C=CC(C3CC(=O)C4=C(O)C=C(O)C=C4O3)=C2C1CO	InChI=1S/C25H22O9/c1-32-20-6-11(2-4-15(20)28)24-14(10-26)22-13(3-5-16(29)25(22)34-24)19-9-18(31)23-17(30)7-12(27)8-21(23)33-19/h2-8,14,19,24,26-30H,9-10H2,1H3	ODFCTVKAFKIYJI-UHFFFAOYSA-N	COc1cc(C2Oc3c(O)ccc(C4CC(=O)c5c(O)cc(O)cc5O4)c3C2CO)ccc1O	-8.777	-0.685	466.4434	181.922723	4
FDB001910	Celerin	COC1=C(O)C2=C(C=CC(=O)O2)C(=C1)C(C)(C)C=C	InChI=1S/C15H16O4/c1-5-15(2,3)10-8-11(18-4)13(17)14-9(10)6-7-12(16)19-14/h5-8,17H,1H2,2-4H3	KATNIMBVOAPAGX-UHFFFAOYSA-N	C=CC(C)(C)c1cc(OC)c(O)c2oc(=O)ccc12	-8.708	-1.029	260.289	179.245023	1
FDB001912	Homoferreirin	COC1=CC(OC)=C(C=C1)C1COC2=CC(O)=CC(O)=C2C1=O	InChI=1S/C17H16O6/c1-21-10-3-4-11(14(7-10)22-2)12-8-23-15-6-9(18)5-13(19)16(15)17(12)20/h3-7,12,18-19H,8H2,1-2H3	LMLDNMHDNFCNCW-UHFFFAOYSA-N	COc1ccc(C2COc3cc(O)cc(O)c3C2=O)c(OC)c1	-8.913	-0.472	316.3098	192.100453	2
FDB001913	Kuwanon J	CC(C)=CCC1=C(O)C=CC(C(=O)C2C(CC(C)=CC2C2=C(O)C=CC(C(=O)\C=C\C3=C(O)C=C(O)C=C3)=C2O)C2=C(O)C=C(O)C=C2)=C1O	InChI=1S/C40H38O10/c1-20(2)4-9-26-32(44)14-12-28(38(26)48)40(50)36-29(25-10-8-24(42)19-35(25)47)16-21(3)17-30(36)37-33(45)15-11-27(39(37)49)31(43)13-6-22-5-7-23(41)18-34(22)46/h4-8,10-15,17-19,29-30,36,41-42,44-49H,9,16H2,1-3H3/b13-6+	KBAPHKOHTBBCTO-AWNIVKPZSA-N	CC(C)=CCc1c(O)ccc(C(=O)C2C(c3c(O)ccc(C(=O)/C=C/c4ccc(O)cc4O)c3O)C=C(C)CC2c2ccc(O)cc2O)c1O	-8.802	-0.788	678.7342	186.698723	8
FDB001947	Isosojagol	CC(C)=CCC1=C(O)C=CC2=C1OC1=C2C(=O)OC2=C1C=CC(O)=C2	InChI=1S/C20H16O5/c1-10(2)3-5-12-15(22)8-7-14-17-19(25-18(12)14)13-6-4-11(21)9-16(13)24-20(17)23/h3-4,6-9,21-22H,5H2,1-2H3	MQKLGUOASGICKG-UHFFFAOYSA-N	CC(C)=CCc1c(O)ccc2c1oc1c3ccc(O)cc3oc(=O)c21	-8.606	-1.198	336.3434	178.781783	2
FDB001960	3,5-Dihydroxy-4-methoxybenzoic acid	COC1=C(O)C=C(C=C1O)C(O)=O	InChI=1S/C8H8O5/c1-13-7-5(9)2-4(8(11)12)3-6(7)10/h2-3,9-10H,1H3,(H,11,12)	UBXDWYFLYYJQFR-UHFFFAOYSA-N	COc1c(O)cc(C(=O)O)cc1O	-9.213	-0.845	184.1482	192.157353	2
FDB001970	5-Hydroxy-3,3',4',6,7,8-hexamethoxyflavone	COC1=C(OC)C=C(C=C1)C1=C(OC)C(=O)C2=C(O)C(OC)=C(OC)C(OC)=C2O1	InChI=1S/C21H22O9/c1-24-11-8-7-10(9-12(11)25-2)16-18(26-3)14(22)13-15(23)19(27-4)21(29-6)20(28-5)17(13)30-16/h7-9,23H,1-6H3	JDVPHCLYMGBZLE-UHFFFAOYSA-N	COc1ccc(-c2oc3c(OC)c(OC)c(OC)c(O)c3c(=O)c2OC)cc1OC	-8.501	-0.849	418.3994	168.806303	1
FDB001975	Euglobal III	CC(C)CC1C2CC\C(C)=C/C3C(CCC2(C)OC2=C(C=O)C(O)=C(C=O)C(O)=C12)C3(C)C	InChI=1S/C28H38O5/c1-15(2)11-17-20-8-7-16(3)12-22-21(27(22,4)5)9-10-28(20,6)33-26-19(14-30)24(31)18(13-29)25(32)23(17)26/h12-15,17,20-22,31-32H,7-11H2,1-6H3/b16-12-	AGTXIGWLMDUUMQ-VBKFSLOCSA-N	C/C1=C/C2C(CCC3(C)Oc4c(C=O)c(O)c(C=O)c(O)c4C(CC(C)C)C3CC1)C2(C)C	-9.228	-0.554	454.6052	187.601803	2
FDB001979	Cytarabine	OCC1OC(C(O)C1O)N1C=CC(=N)N=C1O	InChI=1S/C9H13N3O5/c10-5-1-2-12(9(16)11-5)8-7(15)6(14)4(3-13)17-8/h1-2,4,6-8,13-15H,3H2,(H2,10,11,16)	UHDGCWIWMRVCDJ-UHFFFAOYSA-N	N=c1ccn(C2OC(CO)C(O)C2O)c(O)n1	-8.997	-0.03	243.2188	183.610413	1
FDB001983	Taxifolin 3-xyloside	OC1COC(OC2C(OC3=CC(O)=CC(O)=C3C2=O)C2=CC(O)=C(O)C=C2)C(O)C1O	InChI=1S/C20H20O11/c21-8-4-11(24)14-13(5-8)30-18(7-1-2-9(22)10(23)3-7)19(16(14)27)31-20-17(28)15(26)12(25)6-29-20/h1-5,12,15,17-26,28H,6H2	UKSPRKDZNYSFRL-UHFFFAOYSA-N	O=C1c2c(O)cc(O)cc2OC(c2ccc(O)c(O)c2)C1OC1OCC(O)C(O)C1O	-8.853	-0.897	436.3714	197.104873	4
FDB002000	(S)-Isocorydine	[H][C@@]12CC3=CC=C(OC)C(O)=C3C3=C(OC)C(OC)=CC(CCN1C)=C23	InChI=1S/C20H23NO4/c1-21-8-7-12-10-15(24-3)20(25-4)18-16(12)13(21)9-11-5-6-14(23-2)19(22)17(11)18/h5-6,10,13,22H,7-9H2,1-4H3/t13-/m0/s1	QELDJEKNFOQJOY-ZDUSSCGKSA-N	COc1ccc2c(c1O)-c1c(OC)c(OC)cc3c1[C@H](C2)N(C)CC3	-8.2	-0.194	341.406	161.037883	1
FDB002014	Fagopyrine	CC1=CC(O)=C2C(=O)C3=C(O)C(C4CCCCN4)=C(O)C4=C3C3=C2C1=C1C(C)=CC(O)=C2C(=O)C5=C(O)C(C6CCCCN6)=C(O)C4=C5C3=C12	InChI=1S/C40H34N2O8/c1-13-11-17(43)23-25-19(13)20-14(2)12-18(44)24-26(20)28-27(25)29-31(35(45)21(15-7-3-5-9-41-15)37(47)33(29)39(23)49)32-30(28)34(40(24)50)38(48)22(36(32)46)16-8-4-6-10-42-16/h11-12,15-16,41-48H,3-10H2,1-2H3	ROFJUMITFMRBRF-UHFFFAOYSA-N	Cc1cc(O)c2c(=O)c3c(O)c(C4CCCCN4)c(O)c4c5c(O)c(C6CCCCN6)c(O)c6c(=O)c7c(O)cc(C)c8c1c2c(c34)c(c78)c65	-8.206	-1.977	670.7172	159.326893	6
FDB002030	Laudanine	COC1=C(O)C=C(CC2N(C)CCC3=CC(OC)=C(OC)C=C23)C=C1	InChI=1S/C20H25NO4/c1-21-8-7-14-11-19(24-3)20(25-4)12-15(14)16(21)9-13-5-6-18(23-2)17(22)10-13/h5-6,10-12,16,22H,7-9H2,1-4H3	MPYHGNAJOKCMAQ-UHFFFAOYSA-N	COc1ccc(CC2c3cc(OC)c(OC)cc3CCN2C)cc1O	-8.178	0.016	343.4218	168.698753	1
FDB002036	Launobine	COC1=C(O)C2=C(CC3NCCC4=CC5=C(OCO5)C2=C34)C=C1	InChI=1S/C18H17NO4/c1-21-12-3-2-9-6-11-14-10(4-5-19-11)7-13-18(23-8-22-13)16(14)15(9)17(12)20/h2-3,7,11,19-20H,4-6,8H2,1H3	JIFBCUOVFPCZEW-UHFFFAOYSA-N	COc1ccc2c(c1O)-c1c3c(cc4c1C(C2)NCC4)OCO3	-8.421	-0.413	311.3366	174.591183	1
FDB002039	Laurotetanine	COC1=C(O)C=C2CC3NCCC4=CC(OC)=C(OC)C(C2=C1)=C34	InChI=1S/C19H21NO4/c1-22-15-9-12-11(7-14(15)21)6-13-17-10(4-5-20-13)8-16(23-2)19(24-3)18(12)17/h7-9,13,20-21H,4-6H2,1-3H3	GVVXPMORGFYVOO-UHFFFAOYSA-N	COc1cc2c(cc1O)CC1NCCc3cc(OC)c(OC)c-2c31	-8.136	-0.284	327.3792	165.744273	1
FDB002059	Syzyginin A	OC(=O)C1=C(OC2=C(O)C3=C(C=C2O)C(=O)OC[C@H]2O[C@@H](OC(=O)C4=CC(O)=C(O)C(O)=C4)[C@H](OC(=O)C4=CC(O)=C(O)C(O)=C4)[C@@H](OC(=O)C4=CC(O)=C(O)C(O)=C4)[C@@H]2OC(=O)C2=CC(O)=C(O)C(O)=C32)C(O)=C(O)C(O)=C1	InChI=1S/C48H34O31/c49-17-1-11(2-18(50)29(17)58)43(68)77-40-39-26(74-48(79-45(70)13-5-21(53)31(60)22(54)6-13)41(40)78-44(69)12-3-19(51)30(59)20(52)4-12)10-73-46(71)14-8-25(57)38(75-37-16(42(66)67)9-24(56)33(62)36(37)65)35(64)28(14)27-15(47(72)76-39)7-23(55)32(61)34(27)63/h1-9,26,39-41,48-65H,10H2,(H,66,67)/t26-,39-,40+,41-,48+/m1/s1	HYXQWPAKDBAJLB-DQLQDYHGSA-N	O=C(O[C@@H]1O[C@@H]2COC(=O)c3cc(O)c(Oc4c(C(=O)O)cc(O)c(O)c4O)c(O)c3-c3c(cc(O)c(O)c3O)C(=O)O[C@H]2[C@H](OC(=O)c2cc(O)c(O)c(O)c2)[C@H]1OC(=O)c1cc(O)c(O)c(O)c1)c1cc(O)c(O)c(O)c1	-8.865	-1.219	1106.778	176.981663	17
FDB002060	Syzyginin B	O[C@@H]1O[C@@H]2COC(=O)C3=C(C4=C(OC5=C(O4)C=C(O)C(O)=C5O)C(O)=C3)C3=C(O)C(O)=C(O)C=C3C(=O)O[C@H]2[C@H](OC(=O)C2=CC(O)=C(O)C(O)=C2)[C@H]1O	InChI=1S/C33H24O21/c34-10-1-7(2-11(35)19(10)39)30(45)54-29-24(44)33(48)51-16-6-49-31(46)9-4-14(38)25-28(50-15-5-13(37)21(41)23(43)26(15)52-25)18(9)17-8(32(47)53-27(16)29)3-12(36)20(40)22(17)42/h1-5,16,24,27,29,33-44,48H,6H2/t16-,24-,27-,29-,33-/m1/s1	MAXKGPWNOZDAPO-PMLMINKNSA-N	O=C(O[C@@H]1[C@@H](O)[C@H](O)O[C@@H]2COC(=O)c3cc(O)c4c(c3-c3c(cc(O)c(O)c3O)C(=O)O[C@@H]12)Oc1cc(O)c(O)c(O)c1O4)c1cc(O)c(O)c(O)c1	-8.467	-0.918	756.54	173.609373	10
FDB002072	(S)-Norisocorydine	COC1=C(O)C2=C(CC3NCCC4=CC(OC)=C(OC)C2=C34)C=C1	InChI=1S/C19H21NO4/c1-22-13-5-4-10-8-12-15-11(6-7-20-12)9-14(23-2)19(24-3)17(15)16(10)18(13)21/h4-5,9,12,20-21H,6-8H2,1-3H3	OHDQLTAYHMLRBA-UHFFFAOYSA-N	COc1ccc2c(c1O)-c1c(OC)c(OC)cc3c1C(C2)NCC3	-8.236	-0.362	327.3792	161.643443	1
FDB002075	Oripavine	COC1=CC=C2C3CC4=C5C(OC1C25CCN3C)=C(O)C=C4	InChI=1S/C18H19NO3/c1-19-8-7-18-11-4-6-14(21-2)17(18)22-16-13(20)5-3-10(15(16)18)9-12(11)19/h3-6,12,17,20H,7-9H2,1-2H3	ZKLXUUYLEHCAMF-UHFFFAOYSA-N	COC1=CC=C2C3Cc4ccc(O)c5c4C2(CCN3C)C1O5	-8.489	-0.059	297.353	162.461993	1
FDB002089	(S)-Reticuline	COC1=C(O)C=C(CC2N(C)CCC3=CC(OC)=C(O)C=C23)C=C1	InChI=1S/C19H23NO4/c1-20-7-6-13-10-19(24-3)17(22)11-14(13)15(20)8-12-4-5-18(23-2)16(21)9-12/h4-5,9-11,15,21-22H,6-8H2,1-3H3	BHLYRWXGMIUIHG-UHFFFAOYSA-N	COc1ccc(CC2c3cc(O)c(OC)cc3CCN2C)cc1O	-8.469	0.139	329.395	163.456283	2
FDB002096	Boldine	COC1=C(O)C=C2CC3N(C)CCC4=CC(O)=C(OC)C(C2=C1)=C34	InChI=1S/C19H21NO4/c1-20-5-4-10-7-15(22)19(24-3)18-12-9-16(23-2)14(21)8-11(12)6-13(20)17(10)18/h7-9,13,21-22H,4-6H2,1-3H3	LZJRNLRASBVRRX-UHFFFAOYSA-N	COc1cc2c(cc1O)CC1c3c(cc(O)c(OC)c3-2)CCN1C	-8.15	-0.384	327.3792	164.393173	2
FDB002121	Coreximine	COC1=C(O)C=C2C3CC4=CC(O)=C(OC)C=C4CN3CCC2=C1	InChI=1S/C19H21NO4/c1-23-18-7-11-3-4-20-10-13-8-19(24-2)16(21)6-12(13)5-15(20)14(11)9-17(18)22/h6-9,15,21-22H,3-5,10H2,1-2H3	BWUQAWCUJMATJS-UHFFFAOYSA-N	COc1cc2c(cc1O)CC1c3cc(O)c(OC)cc3CCN1C2	-8.347	0.092	327.3792	177.772173	2
FDB002122	(S)-Corydine	[H][C@]12CC3=CC=C(OC)C(OC)=C3C3=C1C(CCN2C)=CC(OC)=C3O	InChI=1S/C20H23NO4/c1-21-8-7-12-10-15(24-3)19(22)18-16(12)13(21)9-11-5-6-14(23-2)20(25-4)17(11)18/h5-6,10,13,22H,7-9H2,1-4H3/t13-/m0/s1	IDQUPXZJURZAGF-ZDUSSCGKSA-N	COc1cc2c3c(c1O)-c1c(ccc(OC)c1OC)C[C@@H]3N(C)CC2	-8.231	-0.179	341.406	156.957253	1
FDB002124	Muricinine	COC1=C(O)C2=C(CC3NCCC4=CC(OC)=C(O)C2=C34)C=C1	InChI=1S/C18H19NO4/c1-22-12-4-3-9-7-11-14-10(5-6-19-11)8-13(23-2)18(21)16(14)15(9)17(12)20/h3-4,8,11,19-21H,5-7H2,1-2H3	POIRVLZGTSWEMG-UHFFFAOYSA-N	COc1ccc2c(c1O)-c1c(O)c(OC)cc3c1C(C2)NCC3	-8.42	-0.342	313.3524	170.208333	2
FDB002150	Floribundine	COC1=C(O)C=C2CCN(C)C3CC4=CC=CC=C4C1=C23	InChI=1S/C18H19NO2/c1-19-8-7-12-10-15(20)18(21-2)17-13-6-4-3-5-11(13)9-14(19)16(12)17/h3-6,10,14,20H,7-9H2,1-2H3	AKXOIHNFHOEPHN-UHFFFAOYSA-N	COc1c(O)cc2c3c1-c1ccccc1CC3N(C)CC2	-8.646	-0.403	281.3536	164.359063	1
FDB002151	Thesinine	OC1=CC=C(\C=C\C(=O)OCC2CCN3CCCC23)C=C1	InChI=1S/C17H21NO3/c19-15-6-3-13(4-7-15)5-8-17(20)21-12-14-9-11-18-10-1-2-16(14)18/h3-8,14,16,19H,1-2,9-12H2/b8-5+	FQVNMXZPGWLUFZ-VMPITWQZSA-N	O=C(/C=C/c1ccc(O)cc1)OCC1CCN2CCCC12	-8.82	-0.766	287.3578	166.663323	1
FDB002177	2-Feruloyl-1-sinapoylgentiobiose	COC1=CC(\C=C\C(=O)OC2OC(COC3OC(CO)C(O)C(O)C3O)C(O)C(O)C2OC(=O)\C=C\C2=CC(OC)=C(O)C=C2)=CC(OC)=C1O	InChI=1S/C33H40O18/c1-44-18-10-15(4-7-17(18)35)5-8-23(36)50-31-29(42)27(40)22(14-47-32-30(43)28(41)26(39)21(13-34)48-32)49-33(31)51-24(37)9-6-16-11-19(45-2)25(38)20(12-16)46-3/h4-12,21-22,26-35,38-43H,13-14H2,1-3H3/b8-5+,9-6+	QYKVHEQRAXPEEL-XVYDYJIPSA-N	COc1cc(/C=C/C(=O)OC2C(OC(=O)/C=C/c3cc(OC)c(O)c(OC)c3)OC(COC3OC(CO)C(O)C(O)C3O)C(O)C2O)ccc1O	-8.645	-0.973	724.6682	176.211673	2
FDB002178	1,2-Disinapoylgentiobiose	COC1=CC(\C=C\C(=O)OC2OC(COC3OC(CO)C(O)C(O)C3O)C(O)C(O)C2OC(=O)\C=C\C2=CC(OC)=C(O)C(OC)=C2)=CC(OC)=C1O	InChI=1S/C34H42O19/c1-45-17-9-15(10-18(46-2)25(17)38)5-7-23(36)52-32-30(43)28(41)22(14-49-33-31(44)29(42)27(40)21(13-35)50-33)51-34(32)53-24(37)8-6-16-11-19(47-3)26(39)20(12-16)48-4/h5-12,21-22,27-35,38-44H,13-14H2,1-4H3/b7-5+,8-6+	MBGNTECDWBKCKH-KQQUZDAGSA-N	COc1cc(/C=C/C(=O)OC2OC(COC3OC(CO)C(O)C(O)C3O)C(O)C(O)C2OC(=O)/C=C/c2cc(OC)c(O)c(OC)c2)cc(OC)c1O	-8.659	-0.901	754.6944	172.370763	2
FDB002179	2-Feruloyl-1,2'-disinapoylgentiobiose	COC1=CC(\C=C\C(=O)OC2OC(COC3OC(CO)C(O)C(O)C3OC(=O)\C=C\C3=CC(OC)=C(O)C(OC)=C3)C(O)C(O)C2OC(=O)\C=C\C2=CC(OC)=C(O)C=C2)=CC(OC)=C1O	InChI=1S/C44H50O22/c1-56-25-14-21(6-10-24(25)46)7-11-32(47)65-42-40(55)38(53)31(63-44(42)66-34(49)13-9-23-17-28(59-4)36(51)29(18-23)60-5)20-61-43-41(39(54)37(52)30(19-45)62-43)64-33(48)12-8-22-15-26(57-2)35(50)27(16-22)58-3/h6-18,30-31,37-46,50-55H,19-20H2,1-5H3/b11-7+,12-8+,13-9+	AZUSMVXIHUPOCX-UQYOVKQCSA-N	COc1cc(/C=C/C(=O)OC2C(OC(=O)/C=C/c3cc(OC)c(O)c(OC)c3)OC(COC3OC(CO)C(O)C(O)C3OC(=O)/C=C/c3cc(OC)c(O)c(OC)c3)C(O)C2O)ccc1O	-8.517	-1.387	930.8658	174.008433	3
FDB002192	Actinodaphnine	COC1=C(O)C=C2CC3NCCC4=C3C(=C3OCOC3=C4)C2=C1	InChI=1S/C18H17NO4/c1-21-14-7-11-10(5-13(14)20)4-12-16-9(2-3-19-12)6-15-18(17(11)16)23-8-22-15/h5-7,12,19-20H,2-4,8H2,1H3	VYJUHRAQPIBWNV-UHFFFAOYSA-N	COc1cc2c(cc1O)CC1NCCc3cc4c(c-2c31)OCO4	-8.229	-0.488	311.3366	170.760093	1
FDB002201	Asimilobine	COC1=C(O)C=C2CCNC3CC4=CC=CC=C4C1=C23	InChI=1S/C17H17NO2/c1-20-17-14(19)9-11-6-7-18-13-8-10-4-2-3-5-12(10)16(17)15(11)13/h2-5,9,13,18-19H,6-8H2,1H3	NBDNEUOVIJYCGZ-UHFFFAOYSA-N	COc1c(O)cc2c3c1-c1ccccc1CC3NCC2	-8.668	-0.362	267.3268	170.953713	1
FDB002222	Citrusinine II	COC1=C(O)C=C(O)C2=C1N(C)C1=C(C=CC=C1O)C2=O	InChI=1S/C15H13NO5/c1-16-12-7(4-3-5-8(12)17)14(20)11-9(18)6-10(19)15(21-2)13(11)16/h3-6,17-19H,1-2H3	QEGXAAUCDUFHPJ-UHFFFAOYSA-N	COc1c(O)cc(O)c2c(=O)c3cccc(O)c3n(C)c12	-8.368	-0.883	287.2714	172.338923	3
FDB002223	Citrusinine I	COC1=C(OC)C2=C(C(O)=C1)C(=O)C1=C(N2C)C(O)=CC=C1	InChI=1S/C16H15NO5/c1-17-13-8(5-4-6-9(13)18)15(20)12-10(19)7-11(21-2)16(22-3)14(12)17/h4-7,18-19H,1-3H3	UTEAJHNFBCLZHN-UHFFFAOYSA-N	COc1cc(O)c2c(=O)c3cccc(O)c3n(C)c2c1OC	-8.167	-0.758	301.2982	161.458113	2
FDB002224	Citracridone I	COC1=C(O)C=CC2=C1N(C)C1=C(C(O)=CC3=C1C=CC(C)(C)O3)C2=O	InChI=1S/C20H19NO5/c1-20(2)8-7-10-14(26-20)9-13(23)15-16(10)21(3)17-11(18(15)24)5-6-12(22)19(17)25-4/h5-9,22-23H,1-4H3	DIDVBISMWJGFOF-UHFFFAOYSA-N	COc1c(O)ccc2c(=O)c3c(O)cc4c(c3n(C)c12)C=CC(C)(C)O4	-8.327	-0.674	353.3738	168.295533	2
FDB002225	(S)-Isoboldine	COC1=CC2=C(CC3N(C)CCC4=C3C2=C(O)C(OC)=C4)C=C1O	InChI=1S/C19H21NO4/c1-20-5-4-10-8-16(24-3)19(22)18-12-9-15(23-2)14(21)7-11(12)6-13(20)17(10)18/h7-9,13,21-22H,4-6H2,1-3H3	LINHZVMHXABQLB-UHFFFAOYSA-N	COc1cc2c(cc1O)CC1c3c(cc(OC)c(O)c3-2)CCN1C	-8.021	-0.297	327.3792	165.681243	2
FDB002226	(S)-Isowillardiine	NC(CN1C(O)=NC=CC1=O)C(O)=O	InChI=1S/C7H9N3O4/c8-4(6(12)13)3-10-5(11)1-2-9-7(10)14/h1-2,4H,3,8H2,(H,9,14)(H,12,13)	AZSWUZQIIMMKOZ-UHFFFAOYSA-N	NC(Cn1c(O)nccc1=O)C(=O)O	-9.827	-0.758	199.1658	193.385063	1
FDB002265	Armillaripin	COC1=CC(O)=C(C(=O)OC2CC3(C)C2C(C=O)=CC2(O)CC(C)(C)CC32)C(C)=C1	InChI=1S/C24H30O6/c1-13-6-15(29-5)7-16(26)19(13)21(27)30-17-9-23(4)18-10-22(2,3)12-24(18,28)8-14(11-25)20(17)23/h6-8,11,17-18,20,26,28H,9-10,12H2,1-5H3	BGKXQRPQNIXIMH-UHFFFAOYSA-N	COc1cc(C)c(C(=O)OC2CC3(C)C2C(C=O)=CC2(O)CC(C)(C)CC23)c(O)c1	-9.277	-0.375	414.4974	180.222163	1
FDB002300	Emblicanin B	OC1=CC2=C(C(O)=C1O)C1=C(O)C(O)=C(O)C=C1C(=O)O[C@@H]1[C@@H](COC2=O)OC(=O)C2=C1OC(=O)C1=C(C(O)=C(O)C(O)=C1)C1=C(O)C(O)=C(O)C=C1C(=O)O2	InChI=1S/C34H20O22/c35-10-1-6-15(23(43)19(10)39)16-7(2-11(36)20(40)24(16)44)31(48)54-27-14(5-52-30(6)47)53-34(51)29-28(27)55-32(49)8-3-12(37)21(41)25(45)17(8)18-9(33(50)56-29)4-13(38)22(42)26(18)46/h1-4,14,27,35-46H,5H2/t14-,27-/m1/s1	JNSDMRUXOVAXNP-LOKFHWFJSA-N	O=C1OC[C@H]2OC(=O)c3oc(=O)c4cc(O)c(O)c(O)c4c4c(O)c(O)c(O)cc4c(=O)oc3[C@@H]2OC(=O)c2cc(O)c(O)c(O)c2-c2c1cc(O)c(O)c2O	-9.173	-1.208	780.5188	188.256443	12
FDB002301	Emblicanin A	OC1=CC(=CC(O)=C1O)C(=O)OC1=C(OC(=O)C2=CC(O)=C(O)C(O)=C2)C(=O)O[C@@H]2COC(=O)C3=C(C(O)=C(O)C(O)=C3)C3=C(O)C(O)=C(O)C=C3C(=O)O[C@@H]12	InChI=1S/C34H22O22/c35-12-1-8(2-13(36)21(12)41)30(47)55-28-27-18(53-34(51)29(28)56-31(48)9-3-14(37)22(42)15(38)4-9)7-52-32(49)10-5-16(39)23(43)25(45)19(10)20-11(33(50)54-27)6-17(40)24(44)26(20)46/h1-6,18,27,35-46H,7H2/t18-,27-/m1/s1	UEHSSTYZXFBDNL-DNOBIOAJSA-N	O=C1O[C@@H]2COC(=O)c3cc(O)c(O)c(O)c3-c3c(cc(O)c(O)c3O)C(=O)O[C@H]2C(OC(=O)c2cc(O)c(O)c(O)c2)=C1OC(=O)c1cc(O)c(O)c(O)c1	-9.184	-1.184	782.5346	186.291623	12
FDB002311	Grifolin	CC(C)=CCC\C(C)=C\CC\C(C)=C\CC1=C(O)C=C(C)C=C1O	InChI=1S/C22H32O2/c1-16(2)8-6-9-17(3)10-7-11-18(4)12-13-20-21(23)14-19(5)15-22(20)24/h8,10,12,14-15,23-24H,6-7,9,11,13H2,1-5H3/b17-10+,18-12+	PZHNKNRPGLTZPO-VZRGJMDUSA-N	CC(C)=CCC/C(C)=C/CC/C(C)=C/Cc1c(O)cc(C)cc1O	-8.967	0.338	328.4936	193.229963	2
FDB002328	Hordatine B	COC1=C2OC(C(C(=O)NCCCCNC(N)=N)C2=CC(\C=C/C(=O)NCCCCNC(N)=N)=C1)C1=CC=C(O)C=C1	InChI=1S/C29H40N8O5/c1-41-22-17-18(6-11-23(39)34-12-2-4-14-36-28(30)31)16-21-24(27(40)35-13-3-5-15-37-29(32)33)25(42-26(21)22)19-7-9-20(38)10-8-19/h6-11,16-17,24-25,38H,2-5,12-15H2,1H3,(H,34,39)(H,35,40)(H4,30,31,36)(H4,32,33,37)/b11-6-	LRLXAXGCQUOKIO-WDZFZDKYSA-N	COc1cc(/C=C\C(=O)NCCCCNC(=N)N)cc2c1OC(c1ccc(O)cc1)C2C(=O)NCCCCNC(=N)N	-8.409	-0.044	580.6856	157.178663	1
FDB002330	Hordatine A	NC(=N)NCCCCNC(=O)\C=C/C1=CC(O)=C2OC(C(C(=O)NCCCCNC(N)=N)C2=C1)C1=CC=C(O)C=C1	InChI=1S/C28H38N8O5/c29-27(30)35-13-3-1-11-33-22(39)10-5-17-15-20-23(26(40)34-12-2-4-14-36-28(31)32)24(41-25(20)21(38)16-17)18-6-8-19(37)9-7-18/h5-10,15-16,23-24,37-38H,1-4,11-14H2,(H,33,39)(H,34,40)(H4,29,30,35)(H4,31,32,36)/b10-5-	FCINNGNGQHGDFW-YHYXMXQVSA-N	N=C(N)NCCCCNC(=O)/C=C\c1cc(O)c2c(c1)C(C(=O)NCCCCNC(=N)N)C(c1ccc(O)cc1)O2	-8.856	-0.271	566.6588	186.075093	2
FDB002339	4-(4-Hydroxyphenyl)-2-butanone O-[6-galloylglucoside]	CC(=O)CCC1=CC=C(OC2OC(COC(=O)C3=CC(O)=C(O)C(O)=C3)C(O)C(O)C2O)C=C1	InChI=1S/C23H26O11/c1-11(24)2-3-12-4-6-14(7-5-12)33-23-21(30)20(29)19(28)17(34-23)10-32-22(31)13-8-15(25)18(27)16(26)9-13/h4-9,17,19-21,23,25-30H,2-3,10H2,1H3	BJYRNIFAMMOVGW-UHFFFAOYSA-N	CC(=O)CCc1ccc(OC2OC(COC(=O)c3cc(O)c(O)c(O)c3)C(O)C(O)C2O)cc1	-9.413	-0.894	478.4518	182.579213	3
FDB002351	Cardanolmonoene	CCCCCC\C=C\CCCCCCCC1=CC(O)=CC=C1	InChI=1S/C21H34O/c1-2-3-4-5-6-7-8-9-10-11-12-13-14-16-20-17-15-18-21(22)19-20/h7-8,15,17-19,22H,2-6,9-14,16H2,1H3/b8-7+	YLKVIMNNMLKUGJ-BQYQJAHWSA-N	CCCCCC/C=C/CCCCCCCc1cccc(O)c1	-9.125	0.167	302.499	194.847473	1
FDB002357	Artonol B	CC(=O)C1=C2OC3=C(C(O)=CC4=C3C=CC(C)(C)O4)C(=O)C2=CC2=C1C(=O)OC2(C)C	InChI=1S/C24H20O7/c1-10(25)16-17-13(24(4,5)31-22(17)28)8-12-19(27)18-14(26)9-15-11(20(18)29-21(12)16)6-7-23(2,3)30-15/h6-9,26H,1-5H3	LWJBUOOKYYTUDX-UHFFFAOYSA-N	CC(=O)c1c2c(cc3c(=O)c4c(O)cc5c(c4oc13)C=CC(C)(C)O5)C(C)(C)OC2=O	-8.995	-1.691	420.4178	181.792723	1
FDB002358	Artonol C	CC(=C)C1CC2=C(OC3=C(C(O)=CC4=C3C=CC(C)(C)O4)C2=O)C2=C1C(O)=C1OC(C)(C)C=CC1=C2O	InChI=1S/C30H28O7/c1-13(2)16-11-17-24(33)21-18(31)12-19-14(7-9-29(3,4)36-19)26(21)35-27(17)22-20(16)25(34)28-15(23(22)32)8-10-30(5,6)37-28/h7-10,12,16,31-32,34H,1,11H2,2-6H3	JVLAUHJNDLMVDW-UHFFFAOYSA-N	C=C(C)C1Cc2c(oc3c4c(cc(O)c3c2=O)OC(C)(C)C=C4)-c2c(O)c3c(c(O)c21)OC(C)(C)C=C3	-8.418	-0.832	500.547	172.894503	3
FDB002359	Artonol E	COC1=CC(O)=C2C(OC3=C(CC(C(C)=C)C4=C3C(O)=C3C=CC(C)(C)OC3=C4O)C2=O)=C1	InChI=1S/C26H24O7/c1-11(2)14-10-15-22(29)19-16(27)8-12(31-5)9-17(19)32-24(15)20-18(14)23(30)25-13(21(20)28)6-7-26(3,4)33-25/h6-9,14,27-28,30H,1,10H2,2-5H3	CNWSDOLXOOXOCZ-UHFFFAOYSA-N	C=C(C)C1Cc2c(oc3cc(OC)cc(O)c3c2=O)-c2c(O)c3c(c(O)c21)OC(C)(C)C=C3	-8.437	-0.772	448.4714	169.058933	3
FDB002364	Artonol D	CC(=C)C1CC2=C(OC3=C(C(O)=CC4=C3C=CC(C)(C)O4)C2=O)C2=C1C(=O)C1=C(C=CC(C)(C)O1)C2=O	InChI=1S/C30H26O7/c1-13(2)16-11-17-24(33)21-18(31)12-19-14(7-9-29(3,4)36-19)26(21)35-27(17)22-20(16)25(34)28-15(23(22)32)8-10-30(5,6)37-28/h7-10,12,16,31H,1,11H2,2-6H3	BPBNMDXSLVPNFT-UHFFFAOYSA-N	C=C(C)C1Cc2c(oc3c4c(cc(O)c3c2=O)OC(C)(C)C=C4)C2=C1C(=O)C1=C(C=CC(C)(C)O1)C2=O	-8.681	-2.059	498.5312	175.419953	1
FDB002365	ACRL Toxin II	C\C=C(/C)C(O)C(C)\C=C/C(O)C(C)C1=CC(O)=CC(=O)O1	InChI=1S/C17H24O5/c1-5-10(2)17(21)11(3)6-7-14(19)12(4)15-8-13(18)9-16(20)22-15/h5-9,11-12,14,17-19,21H,1-4H3/b7-6-,10-5+	FDSYJSBLPXPUKP-JQEGGOPCSA-N	C/C=C(\C)C(O)C(C)/C=C\C(O)C(C)c1cc(O)cc(=O)o1	-9.314	-0.292	308.3736	185.743963	1
FDB002366	Eugeniflorin D1	OC1O[C@@H]2COC(=O)C3=C(C(O)=C(O)C(O)=C3)C3=C(O)C(O)=C4OC5=C(O)C(O)=C(O)C=C5C(=O)O[C@H]5[C@H](OC(=O)C6=CC(O)=C(O)C(O)=C6)O[C@@H]6COC(=O)C7=CC(OC8=C(O)C(O)=C(O)C=C8C(=O)O[C@@H]1[C@@H](OC(=O)C1=CC(O)=C(O)C(O)=C1)[C@@H]2OC(=O)C3=C4)=C(O)C(O)=C7C1=C(C=C(O)C(O)=C1O)C(=O)O[C@H]6[C@@H]5OC(=O)C1=CC(O)=C(O)C(O)=C1	InChI=1S/C75H52O48/c76-24-1-15(2-25(77)42(24)86)65(101)119-61-59-36-13-111-68(104)18-7-30(82)45(89)51(95)38(18)41-21(71(107)117-59)12-35(50(94)54(41)98)114-58-23(10-33(85)48(92)56(58)100)73(109)122-64-62(120-66(102)16-3-26(78)43(87)27(79)4-16)60-37(116-75(64)123-67(103)17-5-28(80)44(88)29(81)6-17)14-112-69(105)20-11-34(49(93)53(97)40(20)39-19(70(106)118-60)8-31(83)46(90)52(39)96)113-57-22(9-32(84…	IVHVAYKUGPKWCF-SJBVNSEXSA-N	O=C(O[C@@H]1O[C@@H]2COC(=O)c3cc4c(O)c(O)c3-c3c(cc(O)c(O)c3O)C(=O)O[C@H]2[C@H](OC(=O)c2cc(O)c(O)c(O)c2)[C@H]1OC(=O)c1cc(O)c(O)c(O)c1Oc1cc2c(c(O)c1O)-c1c(cc(O)c(O)c1O)C(=O)OC[C@H]1OC(O)[C@H](OC(=O)c3cc	-9.057	-1.292	1721.207	182.117343	25
FDB002369	Amoxycillin	CC1(C)SC2C(NC(=O)C(N)C3=CC=C(O)C=C3)C(=O)N2C1C(O)=O	InChI=1S/C16H19N3O5S/c1-16(2)11(15(23)24)19-13(22)10(14(19)25-16)18-12(21)9(17)7-3-5-8(20)6-4-7/h3-6,9-11,14,20H,17H2,1-2H3,(H,18,21)(H,23,24)	LSQZJLSUYDQPKJ-UHFFFAOYSA-N	CC1(C)SC2C(NC(=O)C(N)c3ccc(O)cc3)C(=O)N2C1C(=O)O	-9.089	-0.631	365.4032	193.857623	1
FDB002371	(2S,4R,6S)-2-[2-(4-Hydroxy-3-methoxyphenyl)ethyl]tetrahydro-6-(4,5-dihydroxy-3-methoxyphenyl)-2H-pyran-4-ol	COC1=CC(=CC(O)=C1O)C1CC(O)CC(CCC2=CC(OC)=C(O)C=C2)O1	InChI=1S/C21H26O7/c1-26-19-7-12(4-6-16(19)23)3-5-15-10-14(22)11-18(28-15)13-8-17(24)21(25)20(9-13)27-2/h4,6-9,14-15,18,22-25H,3,5,10-11H2,1-2H3	YYPVGAJJYQQFMX-UHFFFAOYSA-N	COc1cc(CCC2CC(O)CC(c3cc(O)c(O)c(OC)c3)O2)ccc1O	-8.535	0.17	390.4322	163.229833	3
FDB002374	(2S,4S,6S)-2-[2-(4-Hydroxy-3-meyhoxyphenyl)ethyl]tetrahydro-6-(4,5-dihydroxy-3-methoxyphenyl)-2H-pyran-4-ol	COC1=CC(=CC(O)=C1O)C1CC(O)CC(CCC2=CC(OC)=C(O)C=C2)O1	InChI=1S/C21H26O7/c1-26-19-7-12(4-6-16(19)23)3-5-15-10-14(22)11-18(28-15)13-8-17(24)21(25)20(9-13)27-2/h4,6-9,14-15,18,22-25H,3,5,10-11H2,1-2H3	YYPVGAJJYQQFMX-UHFFFAOYSA-N	COc1cc(CCC2CC(O)CC(c3cc(O)c(O)c(OC)c3)O2)ccc1O	-8.535	0.17	390.4322	163.229833	3
FDB002375	(2S,4S,6S)-2-[2-(4-Hydroxy-3-meyhoxyphenyl)ethyl]tetrahydro-6-(4,5-dihydroxy-3-methoxyphenyl)-2H-pyran-4-yl 4-acetate	COC1=CC(CCC2CC(CC(O2)C2=CC(OC)=C(O)C(O)=C2)OC(C)=O)=CC=C1O	InChI=1S/C23H28O8/c1-13(24)30-17-11-16(6-4-14-5-7-18(25)21(8-14)28-2)31-20(12-17)15-9-19(26)23(27)22(10-15)29-3/h5,7-10,16-17,20,25-27H,4,6,11-12H2,1-3H3	PCHXAHPLKORHMW-UHFFFAOYSA-N	COc1cc(CCC2CC(OC(C)=O)CC(c3cc(O)c(O)c(OC)c3)O2)ccc1O	-8.531	0.07	432.4694	168.319523	3
FDB002390	Oxytetracycline	CN(C)C1C2C(O)C3C(=C(O)C2(O)C(=O)C(C(O)=N)=C1O)C(=O)C1=C(C=CC=C1O)C3(C)O	InChI=1S/C22H24N2O9/c1-21(32)7-5-4-6-8(25)9(7)15(26)10-12(21)17(28)13-14(24(2)3)16(27)11(20(23)31)19(30)22(13,33)18(10)29/h4-6,12-14,17,25,27-29,32-33H,1-3H3,(H2,23,31)	IWVCMVBTMGNXQD-UHFFFAOYSA-N	CN(C)C1C(O)=C(C(=N)O)C(=O)C2(O)C(O)=C3C(=O)c4c(O)cccc4C(C)(O)C3C(O)C12	-9.344	-1.126	460.4396	175.533643	1
FDB002398	Isovestitol	COC1=C(C=CC(O)=C1)C1COC2=C(C1)C=CC(O)=C2	InChI=1S/C16H16O4/c1-19-16-8-13(18)4-5-14(16)11-6-10-2-3-12(17)7-15(10)20-9-11/h2-5,7-8,11,17-18H,6,9H2,1H3	FFDNYMAHNWBKCH-UHFFFAOYSA-N	COc1cc(O)ccc1C1COc2cc(O)ccc2C1	-8.582	-0.023	272.3	178.210183	2
FDB002413	2,5-Dimethylphenol	CC1=CC(O)=C(C)C=C1	InChI=1S/C8H10O/c1-6-3-4-7(2)8(9)5-6/h3-5,9H,1-2H3	NKTOLZVEWDHZMU-UHFFFAOYSA-N	Cc1ccc(C)c(O)c1	-8.833	0.257	122.1664	188.489193	1
FDB002414	Axillarin	COC1=C(O)C2=C(OC(=C(OC)C2=O)C2=CC(O)=C(O)C=C2)C=C1O	InChI=1S/C17H14O8/c1-23-16-10(20)6-11-12(13(16)21)14(22)17(24-2)15(25-11)7-3-4-8(18)9(19)5-7/h3-6,18-21H,1-2H3	KIGVXRGRNLQNNI-UHFFFAOYSA-N	COc1c(O)cc2oc(-c3ccc(O)c(O)c3)c(OC)c(=O)c2c1O	-8.61	-0.802	346.2928	173.509003	4
FDB002415	3,3',4',7-Tetrahydroxyflavan	OC1CC2=C(OC1C1=CC=C(O)C(O)=C1)C=C(O)C=C2	InChI=1S/C15H14O5/c16-10-3-1-8-5-13(19)15(20-14(8)7-10)9-2-4-11(17)12(18)6-9/h1-4,6-7,13,15-19H,5H2	VFZYLYJWCROVLO-UHFFFAOYSA-N	Oc1ccc2c(c1)OC(c1ccc(O)c(O)c1)C(O)C2	-8.996	-0.178	274.2726	189.556203	3
FDB002416	Neohesperidin dihydrochalcone	COC1=C(O)C=C(CCC(=O)C2=C(O)C=C(OC3OC(CO)C(O)C(O)C3OC3OC(C)C(O)C(O)C3O)C=C2O)C=C1	InChI=1S/C28H36O15/c1-11-21(34)23(36)25(38)27(40-11)43-26-24(37)22(35)19(10-29)42-28(26)41-13-8-16(32)20(17(33)9-13)14(30)5-3-12-4-6-18(39-2)15(31)7-12/h4,6-9,11,19,21-29,31-38H,3,5,10H2,1-2H3	ITVGXXMINPYUHD-UHFFFAOYSA-N	COc1ccc(CCC(=O)c2c(O)cc(OC3OC(CO)C(O)C(O)C3OC3OC(C)C(O)C(O)C3O)cc2O)cc1O	-8.919	-0.513	612.5834	173.434573	3
FDB002417	Norartocarpetin	OC1=CC(O)=C(C=C1)C1=CC(=O)C2=C(O)C=C(O)C=C2O1	InChI=1S/C15H10O6/c16-7-1-2-9(10(18)3-7)13-6-12(20)15-11(19)4-8(17)5-14(15)21-13/h1-6,16-19H	ZSYPIPFQOQGYHH-UHFFFAOYSA-N	O=c1cc(-c2ccc(O)cc2O)oc2cc(O)cc(O)c12	-9.33	-0.976	286.2404	193.687143	4
FDB002420	7,8-Dimethylisoscutellarein	COC1=C(OC)C2=C(C(O)=C1)C(=O)C=C(O2)C1=CC=C(O)C=C1	InChI=1S/C17H14O6/c1-21-14-8-12(20)15-11(19)7-13(23-17(15)16(14)22-2)9-3-5-10(18)6-4-9/h3-8,18,20H,1-2H3	FTFPXINQVCVDEY-UHFFFAOYSA-N	COc1cc(O)c2c(=O)cc(-c3ccc(O)cc3)oc2c1OC	-8.99	-0.965	314.294	173.511723	2
FDB002421	3,4',5,7-Tetrahydroxy-6-methoxyflavone	COC1=C(O)C2=C(OC(=C(O)C2=O)C2=CC=C(O)C=C2)C=C1O	InChI=1S/C16H12O7/c1-22-16-9(18)6-10-11(13(16)20)12(19)14(21)15(23-10)7-2-4-8(17)5-3-7/h2-6,17-18,20-21H,1H3	OGQSUSFDBWGFFJ-UHFFFAOYSA-N	COc1c(O)cc2oc(-c3ccc(O)cc3)c(O)c(=O)c2c1O	-8.889	-1.13	316.2666	181.686883	4
FDB002422	Eupafolin	COC1=C(O)C2=C(OC(=CC2=O)C2=CC(O)=C(O)C=C2)C=C1O	InChI=1S/C16H12O7/c1-22-16-11(20)6-13-14(15(16)21)10(19)5-12(23-13)7-2-3-8(17)9(18)4-7/h2-6,17-18,20-21H,1H3	FHHSEFRSDKWJKJ-UHFFFAOYSA-N	COc1c(O)cc2oc(-c3ccc(O)c(O)c3)cc(=O)c2c1O	-9.095	-1.167	316.2666	196.938263	4
FDB002423	Nepitrin	COC1=C(O)C2=C(OC(=CC2=O)C2=CC(O)=C(O)C=C2)C=C1O[C@@H]1O[C@H](CO)[C@@H](O)[C@H](O)[C@H]1O	InChI=1S/C22H22O12/c1-31-21-14(33-22-20(30)19(29)17(27)15(7-23)34-22)6-13-16(18(21)28)11(26)5-12(32-13)8-2-3-9(24)10(25)4-8/h2-6,15,17,19-20,22-25,27-30H,7H2,1H3/t15-,17-,19+,20-,22-/m1/s1	DMXHXBGUNHLMQO-IWLDQSELSA-N	COc1c(O[C@@H]2O[C@H](CO)[C@@H](O)[C@H](O)[C@H]2O)cc2oc(-c3ccc(O)c(O)c3)cc(=O)c2c1O	-9.102	-1.131	478.4086	187.759583	3
FDB002426	Theaflavin 3,3'-digallate	OC1=CC(O)=C2CC(OC(=O)C3=CC(O)=C(O)C(O)=C3)C(OC2=C1)C1=CC(O)=C(O)C2=C1C=C(C=C(O)C2=O)C1OC2=CC(O)=CC(O)=C2CC1OC(=O)C1=CC(O)=C(O)C(O)=C1	InChI=1S/C43H32O20/c44-17-7-23(46)21-12-33(62-42(58)15-3-25(48)36(54)26(49)4-15)40(60-31(21)9-17)14-1-19-20(11-30(53)39(57)35(19)38(56)29(52)2-14)41-34(13-22-24(47)8-18(45)10-32(22)61-41)63-43(59)16-5-27(50)37(55)28(51)6-16/h1-11,33-34,40-41,44-51,53-55,57H,12-13H2,(H,52,56)	ZEASWHWETFMWCV-UHFFFAOYSA-N	O=C(OC1Cc2c(O)cc(O)cc2OC1c1cc(O)c(=O)c2c(O)c(O)cc(C3Oc4cc(O)cc(O)c4CC3OC(=O)c3cc(O)c(O)c(O)c3)c2c1)c1cc(O)c(O)c(O)c1	-8.89	-1.488	868.7138	181.028603	13
FDB002427	Rosmarinic acid	[H]\C(=C(\[H])C1=CC(O)=C(O)C=C1)C(=O)OC(CC1=CC(O)=C(O)C=C1)C(O)=O	InChI=1S/C18H16O8/c19-12-4-1-10(7-14(12)21)3-6-17(23)26-16(18(24)25)9-11-2-5-13(20)15(22)8-11/h1-8,16,19-22H,9H2,(H,24,25)/b6-3+	DOUMFZQKYFQNTF-ZZXKWVIFSA-N	O=C(/C=C/c1ccc(O)c(O)c1)OC(Cc1ccc(O)c(O)c1)C(=O)O	-8.9	-1.004	360.3196	192.802753	4
FDB002429	Tricin 7-glucoside	COC1=CC(=CC(OC)=C1O)C1=CC(=O)C2=C(O)C=C(OC3OC(CO)C(O)C(O)C3O)C=C2O1	InChI=1S/C23H24O12/c1-31-15-3-9(4-16(32-2)19(15)27)13-7-12(26)18-11(25)5-10(6-14(18)34-13)33-23-22(30)21(29)20(28)17(8-24)35-23/h3-7,17,20-25,27-30H,8H2,1-2H3	JGXFMIJHKASCIZ-UHFFFAOYSA-N	COc1cc(-c2cc(=O)c3c(O)cc(OC4OC(CO)C(O)C(O)C4O)cc3o2)cc(OC)c1O	-8.891	-1.251	492.4354	188.200903	2
FDB002430	6''-(4-Hydroxycinnamoyl)astragalin	OC1C(COC(=O)\C=C\C2=CC=C(O)C=C2)OC(OC2=C(OC3=CC(O)=CC(O)=C3C2=O)C2=CC=C(O)C=C2)C(O)C1O	InChI=1S/C30H26O13/c31-16-6-1-14(2-7-16)3-10-22(35)40-13-21-24(36)26(38)27(39)30(42-21)43-29-25(37)23-19(34)11-18(33)12-20(23)41-28(29)15-4-8-17(32)9-5-15/h1-12,21,24,26-27,30-34,36,38-39H,13H2/b10-3+	DVGGLGXQSFURLP-XCVCLJGOSA-N	O=C(/C=C/c1ccc(O)cc1)OCC1OC(Oc2c(-c3ccc(O)cc3)oc3cc(O)cc(O)c3c2=O)C(O)C(O)C1O	-9.066	-1.035	594.5276	178.659093	4
FDB002431	gamma-Tocopherol	CC(C)CCCC(C)CCCC(C)CCCC1(C)CCC2=CC(O)=C(C)C(C)=C2O1	InChI=1S/C28H48O2/c1-20(2)11-8-12-21(3)13-9-14-22(4)15-10-17-28(7)18-16-25-19-26(29)23(5)24(6)27(25)30-28/h19-22,29H,8-18H2,1-7H3	QUEDXNHFTDJVIY-UHFFFAOYSA-N	Cc1c(O)cc2c(c1C)OC(C)(CCCC(C)CCCC(C)CCCC(C)C)CC2	-8.13	0.346	416.686	167.006763	1
FDB002432	d-Tocopherol	CC(C)CCCC(C)CCCC(C)CCCC1(C)CCC2=CC(O)=CC(C)=C2O1	InChI=1S/C27H46O2/c1-20(2)10-7-11-21(3)12-8-13-22(4)14-9-16-27(6)17-15-24-19-25(28)18-23(5)26(24)29-27/h18-22,28H,7-17H2,1-6H3	GZIFEOYASATJEH-UHFFFAOYSA-N	Cc1cc(O)cc2c1OC(C)(CCCC(C)CCCC(C)CCCC(C)C)CC2	-8.247	0.245	402.6592	169.006913	1
FDB002433	epsilon-Tocopherol	CC(C)=CCC\C(C)=C\CC\C(C)=C\CCC1(C)CCC2=C(C)C(O)=CC(C)=C2O1	InChI=1S/C28H42O2/c1-20(2)11-8-12-21(3)13-9-14-22(4)15-10-17-28(7)18-16-25-24(6)26(29)19-23(5)27(25)30-28/h11,13,15,19,29H,8-10,12,14,16-18H2,1-7H3/b21-13+,22-15+	FGYKUFVNYVMTAM-NTZRDTQNSA-N	CC(C)=CCC/C(C)=C/CC/C(C)=C/CCC1(C)CCc2c(C)c(O)cc(C)c2O1	-8.079	0.383	410.6386	163.135663	1
FDB002434	(R)-alpha-Tocotrienol	CC(C)=CCC\C(C)=C\CC\C(C)=C/CCC1(C)CCC2=C(O1)C(C)=C(C)C(O)=C2C	InChI=1S/C29H44O2/c1-20(2)12-9-13-21(3)14-10-15-22(4)16-11-18-29(8)19-17-26-25(7)27(30)23(5)24(6)28(26)31-29/h12,14,16,30H,9-11,13,15,17-19H2,1-8H3/b21-14+,22-16-	RZFHLOLGZPDCHJ-AOOUSOOLSA-N	CC(C)=CCC/C(C)=C/CC/C(C)=C\CCC1(C)CCc2c(C)c(O)c(C)c(C)c2O1	-8.062	0.396	424.6654	176.326953	1
FDB002436	Fraxinol	COC1=C(O)C(OC)=C2C=CC(=O)OC2=C1	InChI=1S/C11H10O5/c1-14-8-5-7-6(3-4-9(12)16-7)11(15-2)10(8)13/h3-5,13H,1-2H3	PBPNOAHYDPHKFH-UHFFFAOYSA-N	COc1cc2oc(=O)ccc2c(OC)c1O	-8.827	-0.915	222.197	181.078063	1
FDB002437	Tovophyllin B	CC(C)=CCC1=C2OC3=C(C(O)=C4C=CC(C)(C)OC4=C3)C(=O)C2=C2C=CC(C)(C)OC2=C1O	InChI=1S/C28H28O6/c1-14(2)7-8-17-23(30)26-16(10-12-28(5,6)34-26)20-24(31)21-19(32-25(17)20)13-18-15(22(21)29)9-11-27(3,4)33-18/h7,9-13,29-30H,8H2,1-6H3	NKTLGMPGRFCLNF-UHFFFAOYSA-N	CC(C)=CCc1c(O)c2c(c3c(=O)c4c(O)c5c(cc4oc13)OC(C)(C)C=C5)C=CC(C)(C)O2	-8.284	-0.601	460.5256	165.944333	2
FDB002440	Tricin	COC1=CC(=CC(OC)=C1O)C1=CC(=O)C2=C(O)C=C(O)C=C2O1	InChI=1S/C17H14O7/c1-22-14-3-8(4-15(23-2)17(14)21)12-7-11(20)16-10(19)5-9(18)6-13(16)24-12/h3-7,18-19,21H,1-2H3	HRGUSFBJBOKSML-UHFFFAOYSA-N	COc1cc(-c2cc(=O)c3c(O)cc(O)cc3o2)cc(OC)c1O	-8.873	-1.077	330.2934	183.139283	3
FDB002441	Tricin 5-glucoside	COC1=CC(=CC(OC)=C1O)C1=CC(=O)C2=C(OC3OC(CO)C(O)C(O)C3O)C=C(O)C=C2O1	InChI=1S/C23H24O12/c1-31-15-3-9(4-16(32-2)19(15)27)12-7-11(26)18-13(33-12)5-10(25)6-14(18)34-23-22(30)21(29)20(28)17(8-24)35-23/h3-7,17,20-25,27-30H,8H2,1-2H3	FLSOTPIEFVBPBU-UHFFFAOYSA-N	COc1cc(-c2cc(=O)c3c(OC4OC(CO)C(O)C(O)C4O)cc(O)cc3o2)cc(OC)c1O	-9.094	-1.202	492.4354	186.309943	2
FDB002442	Tricin 7-rhamnosylglucoside	COC1=CC(=CC(OC)=C1O)C1=CC(=O)C2=C(O)C=C(O)C=C2O1	InChI=1S/C17H14O7/c1-22-14-3-8(4-15(23-2)17(14)21)12-7-11(20)16-10(19)5-9(18)6-13(16)24-12/h3-7,18-19,21H,1-2H3	HRGUSFBJBOKSML-UHFFFAOYSA-N	COc1cc(-c2cc(=O)c3c(O)cc(O)cc3o2)cc(OC)c1O	-8.873	-1.077	330.2934	183.139283	3
FDB002445	3-Hydroxy-8,9-dimethoxycoumestan	COC1=C(OC)C=C2C(OC3=C2C(=O)OC2=C3C=CC(O)=C2)=C1	InChI=1S/C17H12O6/c1-20-13-6-10-12(7-14(13)21-2)22-16-9-4-3-8(18)5-11(9)23-17(19)15(10)16/h3-7,18H,1-2H3	PKLPURDVDNBFCI-UHFFFAOYSA-N	COc1cc2oc3c4ccc(O)cc4oc(=O)c3c2cc1OC	-8.346	-1.174	312.2782	172.549553	1
FDB002449	(E)-Resveratrol 3-glucoside	OC[C@H]1O[C@@H](OC2=CC(O)=CC(\C=C\C3=CC=C(O)C=C3)=C2)[C@H](O)[C@@H](O)[C@@H]1O	InChI=1S/C20H22O8/c21-10-16-17(24)18(25)19(26)20(28-16)27-15-8-12(7-14(23)9-15)2-1-11-3-5-13(22)6-4-11/h1-9,16-26H,10H2/b2-1+/t16-,17-,18+,19-,20-/m1/s1	HSTZMXCBWJGKHG-CUYWLFDKSA-N	OC[C@H]1O[C@@H](Oc2cc(O)cc(/C=C/c3ccc(O)cc3)c2)[C@H](O)[C@@H](O)[C@@H]1O	-8.986	-0.562	390.389	192.691603	2
FDB002454	Trisjuglone	OC1=CC=CC2=C1C(=O)C1=C(C2=O)C2=C(C(=O)C3=C(C(O)=CC=C3)C2=O)C2=C1C(=O)C1=C(C(O)=CC=C1)C2=O	InChI=1S/C30H12O9/c31-13-7-1-4-10-16(13)28(37)22-19(25(10)34)23-21(27(36)11-5-2-8-14(32)17(11)29(23)38)24-20(22)26(35)12-6-3-9-15(33)18(12)30(24)39/h1-9,31-33H	DNGCQXLPUZWYNB-UHFFFAOYSA-N	O=c1c2cccc(O)c2c(=O)c2c1c1c(=O)c3c(O)cccc3c(=O)c1c1c(=O)c3c(O)cccc3c(=O)c21	-9.599	-1.815	516.4194	199.366663	3
FDB002462	Occidentoside	OCC1OC(C(O)C(O)C1O)C1=C(O)C(OC2=CC=C(C=C2)C2CC(=O)C3=C(O)C=C(O)C=C3O2)=C(O)C(C(=O)\C=C\C2=CC=C(O)C=C2)=C1O	InChI=1S/C36H32O15/c37-14-25-29(43)33(47)34(48)35(51-25)28-30(44)27(20(40)10-3-15-1-6-17(38)7-2-15)31(45)36(32(28)46)49-19-8-4-16(5-9-19)23-13-22(42)26-21(41)11-18(39)12-24(26)50-23/h1-12,23,25,29,33-35,37-39,41,43-48H,13-14H2/b10-3+	QAYDNOZSJGIPSH-XCVCLJGOSA-N	O=C1CC(c2ccc(Oc3c(O)c(C(=O)/C=C/c4ccc(O)cc4)c(O)c(C4OC(CO)C(O)C(O)C4O)c3O)cc2)Oc2cc(O)cc(O)c21	-8.892	-0.882	704.6398	179.883503	6
FDB002463	Schaftoside	OCC1OC(C(O)C(O)C1O)C1=C(O)C(C2OCC(O)C(O)C2O)=C2OC(=CC(=O)C2=C1O)C1=CC=C(O)C=C1	InChI=1S/C26H28O14/c27-6-13-18(32)21(35)23(37)26(40-13)15-19(33)14-10(29)5-12(8-1-3-9(28)4-2-8)39-24(14)16(20(15)34)25-22(36)17(31)11(30)7-38-25/h1-5,11,13,17-18,21-23,25-28,30-37H,6-7H2	MMDUKUSNQNWVET-UHFFFAOYSA-N	O=c1cc(-c2ccc(O)cc2)oc2c(C3OCC(O)C(O)C3O)c(O)c(C3OC(CO)C(O)C(O)C3O)c(O)c12	-9.425	-1.186	564.4988	196.936983	3
FDB002464	Scutellarein	OC1=CC=C(C=C1)C1=CC(=O)C2=C(O1)C=C(O)C(O)=C2O	InChI=1S/C15H10O6/c16-8-3-1-7(2-4-8)11-5-9(17)13-12(21-11)6-10(18)14(19)15(13)20/h1-6,16,18-20H	JVXZRQGOGOXCEC-UHFFFAOYSA-N	O=c1cc(-c2ccc(O)cc2)oc2cc(O)c(O)c(O)c12	-8.75	-1.105	286.2404	171.335633	4
FDB002468	Sennoside B	[H][C@@]1(C2=C(C(O[C@@H]3O[C@H](CO)[C@@H](O)[C@H](O)[C@H]3O)=CC=C2)C(=O)C2=C1C=C(C=C2O)C(O)=O)[C@]1([H])C2=C(C(O[C@@H]3O[C@H](CO)[C@@H](O)[C@H](O)[C@H]3O)=CC=C2)C(=O)C2=C1C=C(C=C2O)C(O)=O	InChI=1S/C42H38O20/c43-11-23-31(47)35(51)37(53)41(61-23)59-21-5-1-3-15-25(17-7-13(39(55)56)9-19(45)27(17)33(49)29(15)21)26-16-4-2-6-22(60-42-38(54)36(52)32(48)24(12-44)62-42)30(16)34(50)28-18(26)8-14(40(57)58)10-20(28)46/h1-10,23-26,31-32,35-38,41-48,51-54H,11-12H2,(H,55,56)(H,57,58)/t23-,24-,25-,26+,31-,32-,35+,36+,37-,38-,41-,42-/m1/s1	IPQVTOJGNYVQEO-AIFLABODSA-N	O=C(O)c1cc(O)c2c(c1)[C@@H]([C@H]1c3cc(C(=O)O)cc(O)c3C(=O)c3c(O[C@@H]4O[C@H](CO)[C@@H](O)[C@H](O)[C@H]4O)cccc31)c1cccc(O[C@@H]3O[C@H](CO)[C@@H](O)[C@H](O)[C@H]3O)c1C2=O	-9.579	-1.739	862.7502	186.616093	2
FDB002469	Apigravin	COC1=C(O)C(CC=C(C)C)=CC2=C1OC(=O)C=C2	InChI=1S/C15H16O4/c1-9(2)4-5-10-8-11-6-7-12(16)19-14(11)15(18-3)13(10)17/h4,6-8,17H,5H2,1-3H3	NYTURSQQJRVHPG-UHFFFAOYSA-N	COc1c(O)c(CC=C(C)C)cc2ccc(=O)oc12	-9.062	-1.03	260.289	189.138673	1
FDB002470	C.I. Natural Red 20	CC(C)=CCC(O)C1=CC(=O)C2=C(O)C=CC(O)=C2C1=O	InChI=1S/C16H16O5/c1-8(2)3-4-10(17)9-7-13(20)14-11(18)5-6-12(19)15(14)16(9)21/h3,5-7,10,17-19H,4H2,1-2H3	NEZONWMXZKDMKF-UHFFFAOYSA-N	CC(C)=CCC(O)C1=CC(=O)c2c(O)ccc(O)c2C1=O	-9.139	-1.803	288.2994	189.750563	2
FDB002473	Rhamnazin	COC1=CC(O)=C2C(=O)C(O)=C(OC2=C1)C1=CC(OC)=C(O)C=C1	InChI=1S/C17H14O7/c1-22-9-6-11(19)14-13(7-9)24-17(16(21)15(14)20)8-3-4-10(18)12(5-8)23-2/h3-7,18-19,21H,1-2H3	MYMGKIQXYXSRIJ-UHFFFAOYSA-N	COc1cc(O)c2c(=O)c(O)c(-c3ccc(O)c(OC)c3)oc2c1	-8.495	-0.754	330.2934	173.780063	3
FDB002474	Rhamnazin 3-glucoside	COC1=CC(O)=C2C(=O)C(OC3OC(CO)C(O)C(O)C3O)=C(OC2=C1)C1=CC(OC)=C(O)C=C1	InChI=1S/C23H24O12/c1-31-10-6-12(26)16-14(7-10)33-21(9-3-4-11(25)13(5-9)32-2)22(18(16)28)35-23-20(30)19(29)17(27)15(8-24)34-23/h3-7,15,17,19-20,23-27,29-30H,8H2,1-2H3	NULDUMWEBSEHPR-UHFFFAOYSA-N	COc1cc(O)c2c(=O)c(OC3OC(CO)C(O)C(O)C3O)c(-c3ccc(O)c(OC)c3)oc2c1	-9.012	-0.897	492.4354	178.367523	2
FDB002480	Spinacetin	COC1=C(O)C=CC(=C1)C1=C(O)C(=O)C2=C(O1)C=C(O)C(OC)=C2O	InChI=1S/C17H14O8/c1-23-10-5-7(3-4-8(10)18)16-15(22)13(20)12-11(25-16)6-9(19)17(24-2)14(12)21/h3-6,18-19,21-22H,1-2H3	XWIDINOKCRFVHQ-UHFFFAOYSA-N	COc1cc(-c2oc3cc(O)c(OC)c(O)c3c(=O)c2O)ccc1O	-8.645	-1.139	346.2928	178.485783	4
FDB002488	Enterolactone	OC1=CC=CC(C[C@H]2COC(=O)[C@@H]2CC2=CC(O)=CC=C2)=C1	InChI=1S/C18H18O4/c19-15-5-1-3-12(8-15)7-14-11-22-18(21)17(14)10-13-4-2-6-16(20)9-13/h1-6,8-9,14,17,19-20H,7,10-11H2/t14-,17+/m0/s1	HVDGDHBAMCBBLR-WMLDXEAASA-N	O=C1OC[C@H](Cc2cccc(O)c2)[C@H]1Cc1cccc(O)c1	-9.362	-0.286	298.3378	199.180183	2
FDB002492	(-)-Wikstromol	COC1=C(O)C=CC(CC2COC(=O)C2(O)CC2=CC(OC)=C(O)C=C2)=C1	InChI=1S/C20H22O7/c1-25-17-8-12(3-5-15(17)21)7-14-11-27-19(23)20(14,24)10-13-4-6-16(22)18(9-13)26-2/h3-6,8-9,14,21-22,24H,7,10-11H2,1-2H3	ZITBJWXLODLDRH-UHFFFAOYSA-N	COc1cc(CC2COC(=O)C2(O)Cc2ccc(O)c(OC)c2)ccc1O	-9.042	-0.293	374.3896	181.415433	2
FDB002493	5-[(4-Hydroxypheny)ethenyl]-2-(3-methyl-1-butenyl)-1,3-benzenediol	CC(C)\C=C\C1=C(O)C=C(\C=C/C2=CC=C(O)C=C2)C=C1O	InChI=1S/C19H20O3/c1-13(2)3-10-17-18(21)11-15(12-19(17)22)5-4-14-6-8-16(20)9-7-14/h3-13,20-22H,1-2H3/b5-4-,10-3+	XTDKVQYWANHUFS-MZTCIMCMSA-N	CC(C)/C=C/c1c(O)cc(/C=C\c2ccc(O)cc2)cc1O	-8.484	-0.357	296.3652	171.341083	3
FDB002496	Vescalagin	OC1C2OC(=O)C3=C(C(O)=C(O)C(O)=C13)C1=C3C(=C(O)C(O)=C1O)C1=C(C=C(O)C(O)=C1O)C(=O)OC1COC(=O)C4=C(C(O)=C(O)C(O)=C4)C4=C(C=C(O)C(O)=C4O)C(=O)OC1C2OC3=O	InChI=1S/C41H26O26/c42-8-1-5-12(24(48)21(8)45)13-6(2-9(43)22(46)25(13)49)39(60)65-34-11(4-63-37(5)58)64-38(59)7-3-10(44)23(47)26(50)14(7)15-18-16(28(52)32(56)27(15)51)17-19-20(30(54)33(57)29(17)53)31(55)35(66-41(19)62)36(34)67-40(18)61/h1-3,11,31,34-36,42-57H,4H2	UDYKDZHZAKSYCO-UHFFFAOYSA-N	O=C1OCC2OC(=O)c3cc(O)c(O)c(O)c3-c3c(O)c(O)c(O)c4c3C(=O)OC(C2OC(=O)c2cc(O)c(O)c(O)c2-c2c1cc(O)c(O)c2O)C1OC(=O)c2c-4c(O)c(O)c(O)c2C1O	-9.102	-1.401	934.6408	187.024933	15
FDB002497	alpha-Viniferin	OC1=CC=C(C=C1)C1OC2=CC(O)=CC3=C2C1C1=C2C(C(OC2=CC(O)=C1)C1=CC=C(O)C=C1)C1=C2C3C(OC2=CC(O)=C1)C1=CC=C(O)C=C1	InChI=1S/C42H30O9/c43-22-7-1-19(2-8-22)40-37-28-13-25(46)17-32-35(28)39(42(50-32)21-5-11-24(45)12-6-21)30-15-27(48)18-33-36(30)38(29-14-26(47)16-31(49-40)34(29)37)41(51-33)20-3-9-23(44)10-4-20/h1-18,37-48H	KUTVNHOAKHJJFL-UHFFFAOYSA-N	Oc1ccc(C2Oc3cc(O)cc4c3C2c2cc(O)cc3c2C(c2cc(O)cc5c2C4C(c2ccc(O)cc2)O5)C(c2ccc(O)cc2)O3)cc1	-8.882	-0.219	678.6936	190.659873	6
FDB002498	epsilon-Viniferin	OC1=CC=C(\C=C\C2=CC(O)=CC3=C2[C@H]([C@@H](O3)C2=CC=C(O)C=C2)C2=CC(O)=CC(O)=C2)C=C1	InChI=1S/C28H22O6/c29-20-7-2-16(3-8-20)1-4-18-11-24(33)15-25-26(18)27(19-12-22(31)14-23(32)13-19)28(34-25)17-5-9-21(30)10-6-17/h1-15,27-33H/b4-1+/t27-,28+/m1/s1	FQWLMRXWKZGLFI-YVYUXZJTSA-N	Oc1ccc(/C=C/c2cc(O)cc3c2[C@@H](c2cc(O)cc(O)c2)[C@H](c2ccc(O)cc2)O3)cc1	-8.859	-0.457	454.4782	179.970333	5
FDB002501	Vitexin	OCC1OC(C(O)C(O)C1O)C1=C(O)C=C(O)C2=C1OC(=CC2=O)C1=CC=C(O)C=C1	InChI=1S/C21H20O10/c22-7-14-17(27)18(28)19(29)21(31-14)16-11(25)5-10(24)15-12(26)6-13(30-20(15)16)8-1-3-9(23)4-2-8/h1-6,14,17-19,21-25,27-29H,7H2	SGEWCQFRYRRZDC-UHFFFAOYSA-N	O=c1cc(-c2ccc(O)cc2)oc2c(C3OC(CO)C(O)C(O)C3O)c(O)cc(O)c12	-9.141	-0.822	432.383	179.918093	3
FDB002502	Vitexin 7-glucoside	OCC1OC(OC2=C(C3OC(CO)C(O)C(O)C3O)C3=C(C(O)=C2)C(=O)C=C(O3)C2=CC=C(O)C=C2)C(O)C(O)C1O	InChI=1S/C27H30O15/c28-7-15-19(33)21(35)23(37)26(40-15)18-14(41-27-24(38)22(36)20(34)16(8-29)42-27)6-12(32)17-11(31)5-13(39-25(17)18)9-1-3-10(30)4-2-9/h1-6,15-16,19-24,26-30,32-38H,7-8H2	HHRPSKAYQPDDGQ-UHFFFAOYSA-N	O=c1cc(-c2ccc(O)cc2)oc2c(C3OC(CO)C(O)C(O)C3O)c(OC3OC(CO)C(O)C(O)C3O)cc(O)c12	-9.335	-1.088	594.525	193.738193	2
FDB002510	Orientin	OCC1OC(C(O)C(O)C1O)C1=C(O)C=C(O)C2=C1OC(=CC2=O)C1=CC(O)=C(O)C=C1	InChI=1S/C21H20O11/c22-6-14-17(28)18(29)19(30)21(32-14)16-11(26)4-10(25)15-12(27)5-13(31-20(15)16)7-1-2-8(23)9(24)3-7/h1-5,14,17-19,21-26,28-30H,6H2	PLAPMLGJVGLZOV-UHFFFAOYSA-N	O=c1cc(-c2ccc(O)c(O)c2)oc2c(C3OC(CO)C(O)C(O)C3O)c(O)cc(O)c12	-9.18	-1.203	448.3824	191.649303	4
FDB002513	7-Hydroxy-3,3',4',5,6-pentamethoxyflavone	COC1=C(OC)C=C(C=C1)C1=C(OC)C(=O)C2=C(O1)C=C(O)C(OC)=C2OC	InChI=1S/C20H20O8/c1-23-12-7-6-10(8-13(12)24-2)17-20(27-5)16(22)15-14(28-17)9-11(21)18(25-3)19(15)26-4/h6-9,21H,1-5H3	DFMQEEUDLFLPFL-UHFFFAOYSA-N	COc1ccc(-c2oc3cc(O)c(OC)c(OC)c3c(=O)c2OC)cc1OC	-8.444	-0.719	388.3732	165.775383	1
FDB002514	3'-Hydroxybiochanin A	COC1=C(O)C=C(C=C1)C1=COC2=CC(O)=CC(O)=C2C1=O	InChI=1S/C16H12O6/c1-21-13-3-2-8(4-11(13)18)10-7-22-14-6-9(17)5-12(19)15(14)16(10)20/h2-7,17-19H,1H3	FPIOBTBNRZPWJW-UHFFFAOYSA-N	COc1ccc(-c2coc3cc(O)cc(O)c3c2=O)cc1O	-8.528	-0.849	300.2672	176.427463	3
FDB002523	Quercetin 7-glucoside	OC[C@H]1O[C@@H](OC2=CC(O)=C3C(=O)C(O)=C(OC3=C2)C2=CC=C(O)C(O)=C2)[C@H](O)[C@@H](O)[C@@H]1O	InChI=1S/C21H20O12/c22-6-13-15(26)17(28)19(30)21(33-13)31-8-4-11(25)14-12(5-8)32-20(18(29)16(14)27)7-1-2-9(23)10(24)3-7/h1-5,13,15,17,19,21-26,28-30H,6H2/t13-,15-,17+,19-,21-/m1/s1	BBFYUPYFXSSMNV-HMGRVEAOSA-N	O=c1c(O)c(-c2ccc(O)c(O)c2)oc2cc(O[C@@H]3O[C@H](CO)[C@@H](O)[C@H](O)[C@H]3O)cc(O)c12	-8.845	-1.217	464.3818	181.097553	4
FDB002528	Kaempferol 3-(6''-rhamnosylgalactoside) 7-rhamnoside	CC1OC(OCC2OC(OC3=C(OC4=CC(OC5OC(C)C(O)C(O)C5O)=CC(O)=C4C3=O)C3=CC=C(O)C=C3)C(O)C(O)C2O)C(O)C(O)C1O	InChI=1S/C33H40O19/c1-10-19(36)23(40)26(43)31(47-10)46-9-17-21(38)25(42)28(45)33(51-17)52-30-22(39)18-15(35)7-14(49-32-27(44)24(41)20(37)11(2)48-32)8-16(18)50-29(30)12-3-5-13(34)6-4-12/h3-8,10-11,17,19-21,23-28,31-38,40-45H,9H2,1-2H3	PEFASEPMJYRQBW-UHFFFAOYSA-N	CC1OC(OCC2OC(Oc3c(-c4ccc(O)cc4)oc4cc(OC5OC(C)C(O)C(O)C5O)cc(O)c4c3=O)C(O)C(O)C2O)C(O)C(O)C1O	-9.361	-1.271	740.6676	181.213013	2
FDB002533	Casuarinin	OC1C2OC(=O)C3=C1C(O)=C(O)C(O)=C3C1=C(O)C(O)=C(O)C=C1C(=O)OC2C1OC(=O)C2=CC(O)=C(O)C(O)=C2C2=C(O)C(O)=C(O)C(=C2)C(=O)OCC1OC(=O)C1=CC(O)=C(O)C(O)=C1	InChI=1S/C41H28O26/c42-12-1-7(2-13(43)24(12)48)37(58)64-16-6-63-38(59)11-3-8(22(46)32(56)23(11)47)17-9(4-14(44)25(49)27(17)51)39(60)65-34(16)36-35-31(55)21-20(41(62)66-35)19(29(53)33(57)30(21)54)18-10(40(61)67-36)5-15(45)26(50)28(18)52/h1-5,16,31,34-36,42-57H,6H2	PQTNAAUWLBNDQZ-UHFFFAOYSA-N	O=C(OC1COC(=O)c2cc(c(O)c(O)c2O)-c2c(cc(O)c(O)c2O)C(=O)OC1C1OC(=O)c2cc(O)c(O)c(O)c2-c2c(O)c(O)c(O)c3c2C(=O)OC1C3O)c1cc(O)c(O)c(O)c1	-9.143	-1.39	936.6566	192.367173	15
FDB002534	Stachyurin	OC1C2OC(=O)C3=C1C(O)=C(O)C(O)=C3C1=C(O)C(O)=C(O)C=C1C(=O)OC2C1OC(=O)C2=CC(O)=C(O)C(O)=C2C2=C(O)C(O)=C(O)C(=C2)C(=O)OCC1OC(=O)C1=CC(O)=C(O)C(O)=C1	InChI=1S/C41H28O26/c42-12-1-7(2-13(43)24(12)48)37(58)64-16-6-63-38(59)11-3-8(22(46)32(56)23(11)47)17-9(4-14(44)25(49)27(17)51)39(60)65-34(16)36-35-31(55)21-20(41(62)66-35)19(29(53)33(57)30(21)54)18-10(40(61)67-36)5-15(45)26(50)28(18)52/h1-5,16,31,34-36,42-57H,6H2	PQTNAAUWLBNDQZ-UHFFFAOYSA-N	O=C(OC1COC(=O)c2cc(c(O)c(O)c2O)-c2c(cc(O)c(O)c2O)C(=O)OC1C1OC(=O)c2cc(O)c(O)c(O)c2-c2c(O)c(O)c(O)c3c2C(=O)OC1C3O)c1cc(O)c(O)c(O)c1	-9.143	-1.39	936.6566	192.367173	15
FDB002535	Casuariin	OC1C2OC(=O)C3=C1C(O)=C(O)C(O)=C3C1=C(O)C(O)=C(O)C=C1C(=O)OC2C1OC(=O)C2=CC(O)=C(O)C(O)=C2C2=C(O)C(O)=C(O)C(=C2)C(=O)OCC1O	InChI=1S/C34H24O22/c35-9-2-6-12(21(42)19(9)40)5-1-8(18(39)26(47)17(5)38)31(49)53-4-11(37)28(54-32(6)50)30-29-25(46)16-15(34(52)55-29)14(23(44)27(48)24(16)45)13-7(33(51)56-30)3-10(36)20(41)22(13)43/h1-3,11,25,28-30,35-48H,4H2	ULOZLJUAARUDHM-UHFFFAOYSA-N	O=C1OCC(O)C(C2OC(=O)c3cc(O)c(O)c(O)c3-c3c(O)c(O)c(O)c4c3C(=O)OC2C4O)OC(=O)c2cc(O)c(O)c(O)c2-c2cc1c(O)c(O)c2O	-8.928	-1.336	784.5504	184.179473	12
FDB002536	Quercetin 3-rutinoside	C[C@@H]1O[C@@H](OC[C@H]2O[C@@H](OC3=C(OC4=CC(O)=CC(O)=C4C3=O)C3=CC(O)=C(O)C=C3)[C@H](O)[C@@H](O)[C@@H]2O)[C@H](O)[C@H](O)[C@H]1O	InChI=1S/C27H30O16/c1-8-17(32)20(35)22(37)26(40-8)39-7-15-18(33)21(36)23(38)27(42-15)43-25-19(34)16-13(31)5-10(28)6-14(16)41-24(25)9-2-3-11(29)12(30)4-9/h2-6,8,15,17-18,20-23,26-33,35-38H,7H2,1H3/t8-,15+,17-,18+,20+,21-,22+,23+,26+,27-/m0/s1	IKGXIBQEEMLURG-NVPNHPEKSA-N	C[C@@H]1O[C@@H](OC[C@H]2O[C@@H](Oc3c(-c4ccc(O)c(O)c4)oc4cc(O)cc(O)c4c3=O)[C@H](O)[C@@H](O)[C@@H]2O)[C@H](O)[C@H](O)[C@H]1O	-9.057	-1.323	610.5244	181.208563	4
FDB002538	beta-Pyrufuran	COC1=C2OC3=CC=CC=C3C2=C(OC)C(OC)=C1O	InChI=1S/C15H14O5/c1-17-12-10-8-6-4-5-7-9(8)20-13(10)15(19-3)11(16)14(12)18-2/h4-7,16H,1-3H3	XLCIGBDZQKRLPH-UHFFFAOYSA-N	COc1c(O)c(OC)c2oc3ccccc3c2c1OC	-8.425	-0.453	274.2726	169.451513	1
FDB002539	alpha-Pyrufuran	COC1=C2OC3=CC=CC=C3C2=C(OC)C(O)=C1OC	InChI=1S/C15H14O5/c1-17-12-10-8-6-4-5-7-9(8)20-13(10)15(19-3)14(18-2)11(12)16/h4-7,16H,1-3H3	LZNMTWGKSPOPIR-UHFFFAOYSA-N	COc1c(O)c(OC)c2c(oc3ccccc32)c1OC	-8.27	-0.635	274.2726	171.757503	1
FDB002541	Pinosylvin	OC1=CC(\C=C/C2=CC=CC=C2)=CC(O)=C1	InChI=1S/C14H12O2/c15-13-8-12(9-14(16)10-13)7-6-11-4-2-1-3-5-11/h1-10,15-16H/b7-6-	YCVPRTHEGLPYPB-SREVYHEPSA-N	Oc1cc(O)cc(/C=C\c2ccccc2)c1	-9.11	-0.18	212.2476	191.922373	2
FDB002543	Bergaptol	OC1=C2C=CC(=O)OC2=CC2=C1C=CO2	InChI=1S/C11H6O4/c12-10-2-1-6-9(15-10)5-8-7(11(6)13)3-4-14-8/h1-5,13H	GIJHDGJRTUSBJR-UHFFFAOYSA-N	O=c1ccc2c(O)c3ccoc3cc2o1	-9.204	-1.111	202.166	191.985223	1
FDB002558	Caffeic acid	OC(=O)\C=C\C1=CC(O)=C(O)C=C1	InChI=1S/C9H8O4/c10-7-3-1-6(5-8(7)11)2-4-9(12)13/h1-5,10-11H,(H,12,13)/b4-2+	QAIPRVGONGVQAS-DUXPYHPUSA-N	O=C(O)/C=C/c1ccc(O)c(O)c1	-9.143	-1.017	180.1598	201.815633	2
FDB002559	trans-Caffeic acid	OC(=O)\C=C\C1=CC(O)=C(O)C=C1	InChI=1S/C9H8O4/c10-7-3-1-6(5-8(7)11)2-4-9(12)13/h1-5,10-11H,(H,12,13)/b4-2+	QAIPRVGONGVQAS-DUXPYHPUSA-N	O=C(O)/C=C/c1ccc(O)c(O)c1	-9.143	-1.017	180.1598	201.815633	2
FDB002561	Cryptochlorogenic acid	O[C@@H]1C[C@@](O)(C[C@@H](O)[C@H]1OC(=O)\C=C\C1=CC(O)=C(O)C=C1)C(O)=O	InChI=1S/C16H18O9/c17-9-3-1-8(5-10(9)18)2-4-13(21)25-14-11(19)6-16(24,15(22)23)7-12(14)20/h1-5,11-12,14,17-20,24H,6-7H2,(H,22,23)/b4-2+/t11-,12-,14-,16+/m1/s1	GYFFKZTYYAFCTR-JUHZACGLSA-N	O=C(/C=C/c1ccc(O)c(O)c1)O[C@H]1[C@H](O)C[C@](O)(C(=O)O)C[C@H]1O	-9.161	-0.954	354.3128	191.949383	2
FDB002562	Neochlorogenic acid	O[C@@H]1C[C@@](O)(C[C@@H](OC(=O)\C=C\C2=CC=C(O)C(O)=C2)[C@H]1O)C(O)=O	InChI=1S/C16H18O9/c17-9-3-1-8(5-10(9)18)2-4-13(20)25-12-7-16(24,15(22)23)6-11(19)14(12)21/h1-5,11-12,14,17-19,21,24H,6-7H2,(H,22,23)/b4-2+/t11-,12-,14+,16-/m1/s1	CWVRJTMFETXNAD-NXLLHMKUSA-N	O=C(/C=C/c1ccc(O)c(O)c1)O[C@@H]1C[C@@](O)(C(=O)O)C[C@@H](O)[C@@H]1O	-9.255	-1.103	354.3128	195.124243	2
FDB002563	3-O-Caffeoylshikimic acid	OC1C=C(CC(OC(=O)\C=C/C2=CC(O)=C(O)C=C2)C1O)C(O)=O	InChI=1S/C16H16O8/c17-10-3-1-8(5-11(10)18)2-4-14(20)24-13-7-9(16(22)23)6-12(19)15(13)21/h1-6,12-13,15,17-19,21H,7H2,(H,22,23)/b4-2-	QMPHZIPNNJOWQI-RQOWECAXSA-N	O=C(/C=C\c1ccc(O)c(O)c1)OC1CC(C(=O)O)=CC(O)C1O	-9.139	-0.753	336.2976	187.169953	2
FDB002566	Demethylcalabaxanthone	CC(C)=CCC1=C(O)C=CC2=C1C(=O)C1=C(O2)C=C2OC(C)(C)C=CC2=C1O	InChI=1S/C23H22O5/c1-12(2)5-6-13-15(24)7-8-16-19(13)22(26)20-18(27-16)11-17-14(21(20)25)9-10-23(3,4)28-17/h5,7-11,24-25H,6H2,1-4H3	SDKLJUCURHMDBQ-UHFFFAOYSA-N	CC(C)=CCc1c(O)ccc2oc3cc4c(c(O)c3c(=O)c12)C=CC(C)(C)O4	-8.696	-0.92	378.4238	166.338453	2
FDB002568	Carminic acid	CC1=C2C(=O)C3=C(C(O)=C(O)C(C4OC(CO)C(O)C(O)C4O)=C3O)C(=O)C2=CC(O)=C1C(O)=O	InChI=1S/C22H20O13/c1-4-8-5(2-6(24)9(4)22(33)34)13(25)10-11(15(8)27)16(28)12(18(30)17(10)29)21-20(32)19(31)14(26)7(3-23)35-21/h2,7,14,19-21,23-24,26,28-32H,3H2,1H3,(H,33,34)	DGQLVPJVXFOQEV-UHFFFAOYSA-N	Cc1c(C(=O)O)c(O)cc2c1C(=O)c1c(O)c(C3OC(CO)C(O)C(O)C3O)c(O)c(O)c1C2=O	-9.273	-2.144	492.3922	189.208643	4
FDB002569	4'-Methylisoscutellarein	COC1=CC=C(C=C1)C1=CC(=O)C2=C(O1)C(O)=C(O)C=C2O	InChI=1S/C16H12O6/c1-21-9-4-2-8(3-5-9)13-7-11(18)14-10(17)6-12(19)15(20)16(14)22-13/h2-7,17,19-20H,1H3	FIYPYRNWAKRRIU-UHFFFAOYSA-N	COc1ccc(-c2cc(=O)c3c(O)cc(O)c(O)c3o2)cc1	-8.95	-1.016	300.2672	182.772723	3
FDB002571	Catechin	O[C@H]1CC2=C(O)C=C(O)C=C2O[C@@H]1C1=CC(O)=C(O)C=C1	InChI=1S/C15H14O6/c16-8-4-11(18)9-6-13(20)15(21-14(9)5-8)7-1-2-10(17)12(19)3-7/h1-5,13,15-20H,6H2/t13-,15+/m0/s1	PFTAWBLQPZVEMU-DZGCQCFKSA-N	Oc1cc(O)c2c(c1)O[C@H](c1ccc(O)c(O)c1)[C@@H](O)C2	-9.126	-0.414	290.272	190.182723	4
FDB002572	Catechin 3-gallate	OC1=CC(O)=C2CC(OC(=O)C3=CC(O)=C(O)C(O)=C3)C(OC2=C1)C1=CC(O)=C(O)C=C1	InChI=1S/C22H18O10/c23-11-6-14(25)12-8-19(32-22(30)10-4-16(27)20(29)17(28)5-10)21(31-18(12)7-11)9-1-2-13(24)15(26)3-9/h1-7,19,21,23-29H,8H2	LSHVYAFMTMFKBA-UHFFFAOYSA-N	O=C(OC1Cc2c(O)cc(O)cc2OC1c1ccc(O)c(O)c1)c1cc(O)c(O)c(O)c1	-8.874	-0.745	442.3782	183.470163	7
FDB002573	4'-Methylcatechin	COC1=C(O)C=C(C=C1)C1OC2=CC(O)=CC(O)=C2CC1O	InChI=1S/C16H16O6/c1-21-14-3-2-8(4-12(14)19)16-13(20)7-10-11(18)5-9(17)6-15(10)22-16/h2-6,13,16-20H,7H2,1H3	ZHDMPVIDHWJGTN-UHFFFAOYSA-N	COc1ccc(C2Oc3cc(O)cc(O)c3CC2O)cc1O	-8.904	-0.11	304.2988	185.851543	3
FDB002574	4',7-Dimethylcatechin	COC1=CC(O)=C2CC(O)C(OC2=C1)C1=CC(O)=C(OC)C=C1	InChI=1S/C17H18O6/c1-21-10-6-12(18)11-8-14(20)17(23-16(11)7-10)9-3-4-15(22-2)13(19)5-9/h3-7,14,17-20H,8H2,1-2H3	MWTVZZZJXLZCEN-UHFFFAOYSA-N	COc1cc(O)c2c(c1)OC(c1ccc(OC)c(O)c1)C(O)C2	-8.871	-0.137	318.3256	185.128563	2
FDB002575	5,7,4'-Trimethylcatechin	COC1=CC(OC)=C2CC(O)C(OC2=C1)C1=CC(O)=C(OC)C=C1	InChI=1S/C18H20O6/c1-21-11-7-16(23-3)12-9-14(20)18(24-17(12)8-11)10-4-5-15(22-2)13(19)6-10/h4-8,14,18-20H,9H2,1-3H3	WCBCDLSKTYUDDL-UHFFFAOYSA-N	COc1cc(OC)c2c(c1)OC(c1ccc(OC)c(O)c1)C(O)C2	-8.622	0.098	332.3524	177.540543	1
FDB002579	Chrysoeriol	COC1=C(O)C=CC(=C1)C1=CC(=O)C2=C(O)C=C(O)C=C2O1	InChI=1S/C16H12O6/c1-21-14-4-8(2-3-10(14)18)13-7-12(20)16-11(19)5-9(17)6-15(16)22-13/h2-7,17-19H,1H3	SCZVLDHREVKTSH-UHFFFAOYSA-N	COc1cc(-c2cc(=O)c3c(O)cc(O)cc3o2)ccc1O	-9.034	-1.053	300.2672	188.597563	3
FDB002580	L-Chicoric acid	OC(=O)C(OC(=O)\C=C/C1=CC(O)=C(O)C=C1)C(OC(=O)\C=C/C1=CC(O)=C(O)C=C1)C(O)=O	InChI=1S/C22H18O12/c23-13-5-1-11(9-15(13)25)3-7-17(27)33-19(21(29)30)20(22(31)32)34-18(28)8-4-12-2-6-14(24)16(26)10-12/h1-10,19-20,23-26H,(H,29,30)(H,31,32)/b7-3-,8-4-	YDDGKXBLOXEEMN-VHOZIDCHSA-N	O=C(/C=C\c1ccc(O)c(O)c1)OC(C(=O)O)C(OC(=O)/C=C\c1ccc(O)c(O)c1)C(=O)O	-9.077	-0.788	474.377	176.657323	4
FDB002583	3-O-Feruloylquinic acid	COC1=C(O)C=C(\C=C/C(=O)OC2CC(O)(CC(O)C2O)C(O)=O)C=C1	InChI=1S/C17H20O9/c1-25-12-4-2-9(6-10(12)18)3-5-14(20)26-13-8-17(24,16(22)23)7-11(19)15(13)21/h2-6,11,13,15,18-19,21,24H,7-8H2,1H3,(H,22,23)/b5-3-	ZHBZPCLRULAFBL-HYXAFXHYSA-N	COc1ccc(/C=C\C(=O)OC2CC(O)(C(=O)O)CC(O)C2O)cc1O	-8.916	-0.514	368.3396	182.079933	1
FDB002584	Chrysophanol	CC1=CC2=C(C(O)=C1)C(=O)C1=C(C=CC=C1O)C2=O	InChI=1S/C15H10O4/c1-7-5-9-13(11(17)6-7)15(19)12-8(14(9)18)3-2-4-10(12)16/h2-6,16-17H,1H3	LQGUBLBATBMXHT-UHFFFAOYSA-N	Cc1cc(O)c2c(c1)C(=O)c1cccc(O)c1C2=O	-9.366	-1.627	254.2416	200.325063	2
FDB002585	Pulmatin	CC1=CC2=C(C(=O)C3=C(C=CC=C3O)C2=O)C(OC2OC(CO)C(O)C(O)C2O)=C1	InChI=1S/C21H20O9/c1-8-5-10-15(18(26)14-9(16(10)24)3-2-4-11(14)23)12(6-8)29-21-20(28)19(27)17(25)13(7-22)30-21/h2-6,13,17,19-23,25,27-28H,7H2,1H3	QKPDYSSHOSPOKH-UHFFFAOYSA-N	Cc1cc(OC2OC(CO)C(O)C(O)C2O)c2c(c1)C(=O)c1cccc(O)c1C2=O	-9.557	-1.856	416.3836	195.940823	1
FDB002586	Obtustyrene	COC1=C(C\C=C\C2=CC=CC=C2)C=CC(O)=C1	InChI=1S/C16H16O2/c1-18-16-12-15(17)11-10-14(16)9-5-8-13-6-3-2-4-7-13/h2-8,10-12,17H,9H2,1H3/b8-5+	ZAGLUIIUOWEVEN-VMPITWQZSA-N	COc1cc(O)ccc1C/C=C/c1ccccc1	-8.835	0.086	240.3012	185.312043	1
FDB002590	m-Coumaric acid	OC(=O)\C=C\C1=CC=CC(O)=C1	InChI=1S/C9H8O3/c10-8-3-1-2-7(6-8)4-5-9(11)12/h1-6,10H,(H,11,12)/b5-4+	KKSDGJDHHZEWEP-SNAWJCMRSA-N	O=C(O)/C=C/c1cccc(O)c1	-9.545	-0.956	164.1604	203.715463	1
FDB002592	cis-p-Coumaric acid	OC(=O)\C=C/C1=CC=C(O)C=C1	InChI=1S/C9H8O3/c10-8-4-1-7(2-5-8)3-6-9(11)12/h1-6,10H,(H,11,12)/b6-3-	NGSWKAQJJWESNS-UTCJRWHESA-N	O=C(O)/C=C\c1ccc(O)cc1	-9.207	-0.509	164.1604	197.346833	1
FDB002593	p-Coumaric acid	OC(=O)\C=C\C1=CC=C(O)C=C1	InChI=1S/C9H8O3/c10-8-4-1-7(2-5-8)3-6-9(11)12/h1-6,10H,(H,11,12)/b6-3+	NGSWKAQJJWESNS-ZZXKWVIFSA-N	O=C(O)/C=C/c1ccc(O)cc1	-9.356	-0.94	164.1604	198.249343	1
FDB002594	trans-p-Coumaric acid	OC(=O)\C=C\C1=CC=C(O)C=C1	InChI=1S/C9H8O3/c10-8-4-1-7(2-5-8)3-6-9(11)12/h1-6,10H,(H,11,12)/b6-3+	NGSWKAQJJWESNS-ZZXKWVIFSA-N	O=C(O)/C=C/c1ccc(O)cc1	-9.356	-0.94	164.1604	198.249343	1
FDB002604	Cycloheterophyllin	CC(C)=CCC1=C2OC(C)(C)C=CC2=C(O)C2=C1OC1=C(C(OC3=C1C=C(O)C(O)=C3)C=C(C)C)C2=O	InChI=1S/C30H30O7/c1-14(2)7-8-17-27-16(9-10-30(5,6)37-27)25(33)24-26(34)23-22(11-15(3)4)35-21-13-20(32)19(31)12-18(21)29(23)36-28(17)24/h7,9-13,22,31-33H,8H2,1-6H3	ZZPIXEJZTXAVCX-UHFFFAOYSA-N	CC(C)=CCc1c2c(c(O)c3c(=O)c4c(oc13)-c1cc(O)c(O)cc1OC4C=C(C)C)C=CC(C)(C)O2	-8.603	-1.067	502.5628	168.839563	3
FDB002606	Cyclomorusin	CC(C)=CC1OC2=C(C=CC(O)=C2)C2=C1C(=O)C1=C(O2)C2=C(OC(C)(C)C=C2)C=C1O	InChI=1S/C25H22O6/c1-12(2)9-19-21-22(28)20-16(27)11-18-15(7-8-25(3,4)31-18)23(20)30-24(21)14-6-5-13(26)10-17(14)29-19/h5-11,19,26-27H,1-4H3	GDQXJMLXEYSICD-UHFFFAOYSA-N	CC(C)=CC1Oc2cc(O)ccc2-c2oc3c4c(cc(O)c3c(=O)c21)OC(C)(C)C=C4	-8.754	-1.004	418.4452	178.732033	2
FDB002608	Daidzein	OC1=CC=C(C=C1)C1=COC2=C(C=CC(O)=C2)C1=O	InChI=1S/C15H10O4/c16-10-3-1-9(2-4-10)13-8-19-14-7-11(17)5-6-12(14)15(13)18/h1-8,16-17H	ZQSIJRDFPHDXIC-UHFFFAOYSA-N	O=c1c(-c2ccc(O)cc2)coc2cc(O)ccc12	-8.892	-0.784	254.2416	185.104543	2
FDB002609	6''-Acetyldaidzin	CC(=O)OCC1OC(OC2=CC3=C(C=C2)C(=O)C(=CO3)C2=CC=C(O)C=C2)C(O)C(O)C1O	InChI=1S/C23H22O10/c1-11(24)30-10-18-20(27)21(28)22(29)23(33-18)32-14-6-7-15-17(8-14)31-9-16(19(15)26)12-2-4-13(25)5-3-12/h2-9,18,20-23,25,27-29H,10H2,1H3	ZMOZJTDOTOZVRT-UHFFFAOYSA-N	CC(=O)OCC1OC(Oc2ccc3c(=O)c(-c4ccc(O)cc4)coc3c2)C(O)C(O)C1O	-8.881	-0.666	458.4208	175.739073	1
FDB002620	5,7-Dihydroxyisoflavone	OC1=CC(O)=C2C(OC=C(C2=O)C2=CC=CC=C2)=C1	InChI=1S/C15H10O4/c16-10-6-12(17)14-13(7-10)19-8-11(15(14)18)9-4-2-1-3-5-9/h1-8,16-17H	PJJGZPJJTHBVMX-UHFFFAOYSA-N	O=c1c(-c2ccccc2)coc2cc(O)cc(O)c12	-9.185	-0.587	254.2416	190.665153	2
FDB002621	Gartanin	CC(C)=CCC1=C(O)C(CC=C(C)C)=C2OC3=C(O)C=CC(O)=C3C(=O)C2=C1O	InChI=1S/C23H24O6/c1-11(2)5-7-13-19(26)14(8-6-12(3)4)22-18(20(13)27)21(28)17-15(24)9-10-16(25)23(17)29-22/h5-6,9-10,24-27H,7-8H2,1-4H3	OJXQLGQIDIPMTE-UHFFFAOYSA-N	CC(C)=CCc1c(O)c(CC=C(C)C)c2oc3c(O)ccc(O)c3c(=O)c2c1O	-8.763	-1.088	396.439	183.192803	4
FDB002622	8-Desoxygartanin	CC(C)=CCC1=C(O)C(CC=C(C)C)=C2OC3=C(C=CC=C3O)C(=O)C2=C1O	InChI=1S/C23H24O5/c1-12(2)8-10-14-19(25)16(11-9-13(3)4)23-18(20(14)26)21(27)15-6-5-7-17(24)22(15)28-23/h5-9,24-26H,10-11H2,1-4H3	GVQOVMKBYJKZSY-UHFFFAOYSA-N	CC(C)=CCc1c(O)c(CC=C(C)C)c2oc3c(O)cccc3c(=O)c2c1O	-8.841	-0.919	380.4396	181.517953	3
FDB002625	Taxiphyllin	OCC1OC(OC(C#N)C2=CC=C(O)C=C2)C(O)C(O)C1O	InChI=1S/C14H17NO7/c15-5-9(7-1-3-8(17)4-2-7)21-14-13(20)12(19)11(18)10(6-16)22-14/h1-4,9-14,16-20H,6H2	NVLTYOJHPBMILU-UHFFFAOYSA-N	N#CC(OC1OC(CO)C(O)C(O)C1O)c1ccc(O)cc1	-9.417	-0.184	311.2908	196.125503	1
FDB002627	3,4-Dicaffeoylquinic acid	O[C@@H]1C[C@](O)(C[C@@H](OC(=O)\C=C\C2=CC=C(O)C(O)=C2)[C@@H]1OC(=O)\C=C\C1=CC=C(O)C(O)=C1)C(O)=O	InChI=1S/C25H24O12/c26-15-5-1-13(9-17(15)28)3-7-21(31)36-20-12-25(35,24(33)34)11-19(30)23(20)37-22(32)8-4-14-2-6-16(27)18(29)10-14/h1-10,19-20,23,26-30,35H,11-12H2,(H,33,34)/b7-3+,8-4+/t19-,20-,23-,25+/m1/s1	UFCLZKMFXSILNL-PSEXTPKNSA-N	O=C(/C=C/c1ccc(O)c(O)c1)O[C@@H]1[C@H](O)C[C@@](O)(C(=O)O)C[C@H]1OC(=O)/C=C/c1ccc(O)c(O)c1	-9.112	-1.081	516.4574	192.977173	4
FDB002628	3,5-Di-O-caffeoylquinic acid	O[C@H]1[C@H](OC(=O)\C=C\C2=CC=C(O)C(O)=C2)C[C@@](O)(C[C@H]1OC(=O)\C=C\C1=CC=C(O)C(O)=C1)C(=O)O	InChI=1S/C25H24O12/c26-15-5-1-13(9-17(15)28)3-7-21(30)36-19-11-25(35,24(33)34)12-20(23(19)32)37-22(31)8-4-14-2-6-16(27)18(29)10-14/h1-10,19-20,23,26-29,32,35H,11-12H2,(H,33,34)/b7-3+,8-4+/t19-,20-,23-,25+/m1/s1	KRZBCHWVBQOTNZ-PSEXTPKNSA-N	O=C(/C=C/c1ccc(O)c(O)c1)O[C@@H]1C[C@](O)(C(=O)O)C[C@@H](OC(=O)/C=C/c2ccc(O)c(O)c2)[C@H]1O	-9.001	-1.082	516.4574	189.868393	4
FDB002629	4,5-Di-O-caffeoylquinic acid	O[C@@H]1C[C@@](O)(C[C@@H](OC(=O)\C=C\C2=CC=C(O)C(O)=C2)[C@H]1OC(=O)\C=C\C1=CC=C(O)C(O)=C1)C(O)=O	InChI=1S/C25H24O12/c26-15-5-1-13(9-17(15)28)3-7-21(31)36-20-12-25(35,24(33)34)11-19(30)23(20)37-22(32)8-4-14-2-6-16(27)18(29)10-14/h1-10,19-20,23,26-30,35H,11-12H2,(H,33,34)/b7-3+,8-4+/t19-,20-,23+,25-/m1/s1	UFCLZKMFXSILNL-RVXRWRFUSA-N	O=C(/C=C/c1ccc(O)c(O)c1)O[C@H]1[C@H](O)C[C@](O)(C(=O)O)C[C@H]1OC(=O)/C=C/c1ccc(O)c(O)c1	-9.048	-1.111	516.4574	187.825403	4
FDB002630	Vicenin 2	OCC1OC(C(O)C(O)C1O)C1=C(O)C(C2OC(CO)C(O)C(O)C2O)=C2OC(=CC(=O)C2=C1O)C1=CC=C(O)C=C1	InChI=1S/C27H30O15/c28-6-12-17(32)21(36)23(38)26(41-12)15-19(34)14-10(31)5-11(8-1-3-9(30)4-2-8)40-25(14)16(20(15)35)27-24(39)22(37)18(33)13(7-29)42-27/h1-5,12-13,17-18,21-24,26-30,32-39H,6-7H2	FIAAVMJLAGNUKW-UHFFFAOYSA-N	O=c1cc(-c2ccc(O)cc2)oc2c(C3OC(CO)C(O)C(O)C3O)c(O)c(C3OC(CO)C(O)C(O)C3O)c(O)c12	-9.653	-1.246	594.525	197.522123	3
FDB002632	Cyclomammeisin	CC(C)CC(=O)C1=C2OC(CC2=C2OC(=O)C=C(C3=CC=CC=C3)C2=C1O)C(C)(C)O	InChI=1S/C25H26O6/c1-13(2)10-17(26)21-22(28)20-15(14-8-6-5-7-9-14)12-19(27)31-23(20)16-11-18(25(3,4)29)30-24(16)21/h5-9,12-13,18,28-29H,10-11H2,1-4H3	PTQKDRQFGLKODH-UHFFFAOYSA-N	CC(C)CC(=O)c1c2c(c3oc(=O)cc(-c4ccccc4)c3c1O)CC(C(C)(C)O)O2	-8.996	-0.758	422.4768	180.018433	1
FDB002635	Mammea A/AB cyclo F	CCC(C)C(=O)C1=C2OC(CC2=C2OC(=O)C=C(C3=CC=CC=C3)C2=C1O)C(C)(C)O	InChI=1S/C25H26O6/c1-5-13(2)21(27)20-22(28)19-15(14-9-7-6-8-10-14)12-18(26)31-23(19)16-11-17(25(3,4)29)30-24(16)20/h6-10,12-13,17,28-29H,5,11H2,1-4H3	AVIZABGQXBMRCJ-UHFFFAOYSA-N	CCC(C)C(=O)c1c2c(c3oc(=O)cc(-c4ccccc4)c3c1O)CC(C(C)(C)O)O2	-9.172	-0.916	422.4768	181.053283	1
FDB002640	(�E�ｱ)-3',7-Dihydroxy-2',4'-dimethoxyisoflavan	COC1=C(O)C(OC)=C(C=C1)C1COC2=CC(O)=CC=C2C1	InChI=1S/C17H18O5/c1-20-14-6-5-13(17(21-2)16(14)19)11-7-10-3-4-12(18)8-15(10)22-9-11/h3-6,8,11,18-19H,7,9H2,1-2H3	NUNFZNIXYWTZMW-UHFFFAOYSA-N	COc1ccc(C2COc3cc(O)ccc3C2)c(OC)c1O	-8.541	0.037	302.3262	177.058603	2
FDB002641	Sayanedin	COC1=CC2=C(C=C1)C(=O)C(=CO2)C1=CC=C(O)C(OC)=C1	InChI=1S/C17H14O5/c1-20-11-4-5-12-15(8-11)22-9-13(17(12)19)10-3-6-14(18)16(7-10)21-2/h3-9,18H,1-2H3	JSDXTLJPMLRQOB-UHFFFAOYSA-N	COc1ccc2c(=O)c(-c3ccc(O)c(OC)c3)coc2c1	-8.404	-0.68	298.2946	173.721343	1
FDB002644	Isocarlinoside	OCC1OC(C(O)C(O)C1O)C1=C2OC(=CC(=O)C2=C(O)C(C2OCC(O)C(O)C2O)=C1O)C1=CC(O)=C(O)C=C1	InChI=1S/C26H28O15/c27-5-13-18(33)21(36)23(38)26(41-13)16-20(35)15(25-22(37)17(32)11(31)6-39-25)19(34)14-10(30)4-12(40-24(14)16)7-1-2-8(28)9(29)3-7/h1-4,11,13,17-18,21-23,25-29,31-38H,5-6H2	WYYFCTVKFALPQV-UHFFFAOYSA-N	O=c1cc(-c2ccc(O)c(O)c2)oc2c(C3OC(CO)C(O)C(O)C3O)c(O)c(C3OCC(O)C(O)C3O)c(O)c12	-9.437	-1.504	580.4982	189.971983	4
FDB002645	Isoschaftoside	OCC1OC(C(O)C(O)C1O)C1=C(O)C(C2OCC(O)C(O)C2O)=C(O)C2=C1OC(=CC2=O)C1=CC=C(O)C=C1	InChI=1S/C26H28O14/c27-6-13-18(32)21(35)23(37)26(40-13)16-20(34)15(25-22(36)17(31)11(30)7-38-25)19(33)14-10(29)5-12(39-24(14)16)8-1-3-9(28)4-2-8/h1-5,11,13,17-18,21-23,25-28,30-37H,6-7H2	OVMFOVNOXASTPA-UHFFFAOYSA-N	O=c1cc(-c2ccc(O)cc2)oc2c(C3OC(CO)C(O)C(O)C3O)c(O)c(C3OCC(O)C(O)C3O)c(O)c12	-9.063	-0.502	564.4988	185.216783	3
FDB002647	1,5-Dihydroxyxanthone	OC1=CC=CC2=C1OC1=CC=CC(O)=C1C2=O	InChI=1S/C13H8O4/c14-8-4-2-6-10-11(8)12(16)7-3-1-5-9(15)13(7)17-10/h1-6,14-15H	APIPFXZYOMIJQG-UHFFFAOYSA-N	O=c1c2cccc(O)c2oc2cccc(O)c12	-9.107	-0.859	228.2038	192.107783	2
FDB002648	Euxanthone	OC1=CC2=C(OC3=CC=CC(O)=C3C2=O)C=C1	InChI=1S/C13H8O4/c14-7-4-5-10-8(6-7)13(16)12-9(15)2-1-3-11(12)17-10/h1-6,14-15H	KDXFPEKLLFWHMN-UHFFFAOYSA-N	O=c1c2cc(O)ccc2oc2cccc(O)c12	-9.07	-1.19	228.2038	193.483873	2
FDB002652	Daphnetin	OC1=C(O)C2=C(C=CC(=O)O2)C=C1	InChI=1S/C9H6O4/c10-6-3-1-5-2-4-7(11)13-9(5)8(6)12/h1-4,10,12H	ATEFPOUAMCWAQS-UHFFFAOYSA-N	O=c1ccc2ccc(O)c(O)c2o1	-9.058	-1.232	178.144	189.272823	2
FDB002660	Isomorellic acid	CC(C)=CCC1=C2OC34C5CC(C=C3C(=O)C2=C(O)C2=C1OC(C)(C)C=C2)C(=O)C4(C\C=C(\C)C(O)=O)OC5(C)C	InChI=1S/C33H36O8/c1-16(2)8-9-20-26-19(11-12-30(4,5)39-26)24(34)23-25(35)21-14-18-15-22-31(6,7)41-32(28(18)36,13-10-17(3)29(37)38)33(21,22)40-27(20)23/h8,10-12,14,18,22,34H,9,13,15H2,1-7H3,(H,37,38)/b17-10-	COVMVPHACFXMAX-YVLHZVERSA-N	CC(C)=CCc1c2c(c(O)c3c1OC14C(=CC5CC1C(C)(C)OC4(C/C=C(/C)C(=O)O)C5=O)C3=O)C=CC(C)(C)O2	-8.7	-0.951	560.6426	178.392333	1
FDB002675	Tambulin	COC1=CC=C(C=C1)C1=C(O)C(=O)C2=C(O1)C(OC)=C(OC)C=C2O	InChI=1S/C18H16O7/c1-22-10-6-4-9(5-7-10)16-15(21)14(20)13-11(19)8-12(23-2)17(24-3)18(13)25-16/h4-8,19,21H,1-3H3	KAPZSMYEZDLAFB-UHFFFAOYSA-N	COc1ccc(-c2oc3c(OC)c(OC)cc(O)c3c(=O)c2O)cc1	-8.594	-0.933	344.3202	174.085193	2
FDB002677	Hesperetin	COC1=C(O)C=C(C=C1)[C@@H]1CC(=O)C2=C(O)C=C(O)C=C2O1	InChI=1S/C16H14O6/c1-21-13-3-2-8(4-10(13)18)14-7-12(20)16-11(19)5-9(17)6-15(16)22-14/h2-6,14,17-19H,7H2,1H3/t14-/m0/s1	AIONOLUJZLIMTK-AWEZNQCLSA-N	COc1ccc([C@@H]2CC(=O)c3c(O)cc(O)cc3O2)cc1O	-9.047	-0.585	302.283	188.984813	3
FDB002678	Hesperetin 7-glucoside	COC1=C(O)C=C(C=C1)C1CC(=O)C2=C(O)C=C(OC3OC(CO)C(O)C(O)C3O)C=C2O1	InChI=1S/C22H24O11/c1-30-14-3-2-9(4-11(14)24)15-7-13(26)18-12(25)5-10(6-16(18)32-15)31-22-21(29)20(28)19(27)17(8-23)33-22/h2-6,15,17,19-25,27-29H,7-8H2,1H3	ADSYMQORONDIDD-UHFFFAOYSA-N	COc1ccc(C2CC(=O)c3c(O)cc(OC4OC(CO)C(O)C(O)C4O)cc3O2)cc1O	-8.972	-0.579	464.425	186.574913	2
FDB002679	Hesperetin 7-neohesperidoside	COC1=C(O)C=C(C=C1)C1CC(=O)C2=C(O)C=C(OC3OC(CO)C(O)C(O)C3OC3OC(C)C(O)C(O)C3O)C=C2O1	InChI=1S/C28H34O15/c1-10-21(33)23(35)25(37)27(39-10)43-26-24(36)22(34)19(9-29)42-28(26)40-12-6-14(31)20-15(32)8-17(41-18(20)7-12)11-3-4-16(38-2)13(30)5-11/h3-7,10,17,19,21-31,33-37H,8-9H2,1-2H3	ARGKVCXINMKCAZ-UHFFFAOYSA-N	COc1ccc(C2CC(=O)c3c(O)cc(OC4OC(CO)C(O)C(O)C4OC4OC(C)C(O)C(O)C4O)cc3O2)cc1O	-9.054	-0.682	610.5676	183.914793	2
FDB002680	Hesperidin	COC1=CC=C(C=C1O)[C@@H]1CC(=O)C2=C(O1)C=C(O[C@@H]1O[C@H](CO[C@@H]3O[C@@H](C)[C@H](O)[C@@H](O)[C@H]3O)[C@@H](O)[C@H](O)[C@H]1O)C=C2O	InChI=1S/C28H34O15/c1-10-21(32)23(34)25(36)27(40-10)39-9-19-22(33)24(35)26(37)28(43-19)41-12-6-14(30)20-15(31)8-17(42-18(20)7-12)11-3-4-16(38-2)13(29)5-11/h3-7,10,17,19,21-30,32-37H,8-9H2,1-2H3/t10-,17-,19+,21-,22+,23+,24-,25+,26+,27+,28+/m0/s1	QUQPHWDTPGMPEX-QJBIFVCTSA-N	COc1ccc([C@@H]2CC(=O)c3c(O)cc(O[C@@H]4O[C@H](CO[C@@H]5O[C@@H](C)[C@H](O)[C@@H](O)[C@H]5O)[C@@H](O)[C@H](O)[C@H]4O)cc3O2)cc1O	-9.144	-0.597	610.5676	184.531193	2
FDB002683	1,26-Hexacosanediol diferulate	COC1=C(O)C=CC(\C=C\C(=O)OCCCCCCCCCCCCCCCCCCCCCCCCCCOC(=O)\C=C\C2=CC(OC)=C(O)C=C2)=C1	InChI=1S/C46H70O8/c1-51-43-37-39(27-31-41(43)47)29-33-45(49)53-35-25-23-21-19-17-15-13-11-9-7-5-3-4-6-8-10-12-14-16-18-20-22-24-26-36-54-46(50)34-30-40-28-32-42(48)44(38-40)52-2/h27-34,37-38,47-48H,3-26,35-36H2,1-2H3/b33-29+,34-30+	CWBAUBYZOXBMBF-BNRZXNFUSA-N	COc1cc(/C=C/C(=O)OCCCCCCCCCCCCCCCCCCCCCCCCCCOC(=O)/C=C/c2ccc(O)c(OC)c2)ccc1O	-8.875	-0.772	751.0542	185.686263	2
FDB002699	3-(2,3-Dihydroxyphenyl)-2-propenoic acid	OC(=O)C=CC1=C(O)C(O)=CC=C1	InChI=1S/C9H8O4/c10-7-3-1-2-6(9(7)13)4-5-8(11)12/h1-5,10,13H,(H,11,12)	SIUKXCMDYPYCLH-UHFFFAOYSA-N	O=C(O)C=Cc1cccc(O)c1O	-9.246	-1.089	180.1598	204.943723	2
FDB002700	Isoferulic acid	COC1=C(O)C=C(\C=C\C(O)=O)C=C1	InChI=1S/C10H10O4/c1-14-9-4-2-7(6-8(9)11)3-5-10(12)13/h2-6,11H,1H3,(H,12,13)/b5-3+	QURCVMIEKCOAJU-HWKANZROSA-N	COc1ccc(/C=C/C(=O)O)cc1O	-8.991	-0.9	194.1866	189.312303	1
FDB002704	8-Hydroxy-2-methoxy-6-methyl-1,4-naphthoquinone	COC1=CC(=O)C2=C(C(O)=CC(C)=C2)C1=O	InChI=1S/C12H10O4/c1-6-3-7-8(13)5-10(16-2)12(15)11(7)9(14)4-6/h3-5,14H,1-2H3	KDBWUCIHUALFON-UHFFFAOYSA-N	COC1=CC(=O)c2cc(C)cc(O)c2C1=O	-9.614	-1.669	218.2086	202.455253	1
FDB002706	6alpha-Hydroxyphaseollin	CC1(C)OC2=CC3=C(OC4C5=C(OCC34O)C=C(O)C=C5)C=C2C=C1	InChI=1S/C20H18O5/c1-19(2)6-5-11-7-17-14(9-15(11)25-19)20(22)10-23-16-8-12(21)3-4-13(16)18(20)24-17/h3-9,18,21-22H,10H2,1-2H3	KVUZVBGGLCNPQI-UHFFFAOYSA-N	CC1(C)C=Cc2cc3c(cc2O1)C1(O)COc2cc(O)ccc2C1O3	-8.375	-0.635	338.3592	171.295943	1
FDB002708	Juglone	OC1=CC=CC2=C1C(=O)C=CC2=O	InChI=1S/C10H6O3/c11-7-4-5-9(13)10-6(7)2-1-3-8(10)12/h1-5,12H	KQPYUDDGWXQXHS-UHFFFAOYSA-N	O=C1C=CC(=O)c2c(O)cccc21	-9.739	-1.961	174.1556	222.413133	1
FDB002710	beta-Hydrojuglone	OC1=CC=CC2=C1C(=O)CCC2=O	InChI=1S/C10H8O3/c11-7-4-5-9(13)10-6(7)2-1-3-8(10)12/h1-3,12H,4-5H2	VYTBDSUNRJYVHL-UHFFFAOYSA-N	O=C1CCC(=O)c2c(O)cccc21	-9.649	-1.312	176.1714	204.073003	1
FDB002711	Hyperin	OC[C@H]1O[C@@H](OC2=C(OC3=C(C(O)=CC(O)=C3)C2=O)C2=CC(O)=C(O)C=C2)[C@H](O)[C@@H](O)[C@H]1O	InChI=1S/C21H20O12/c22-6-13-15(27)17(29)18(30)21(32-13)33-20-16(28)14-11(26)4-8(23)5-12(14)31-19(20)7-1-2-9(24)10(25)3-7/h1-5,13,15,17-18,21-27,29-30H,6H2/t13-,15+,17+,18-,21+/m1/s1	OVSQVDMCBVZWGM-DTGCRPNFSA-N	O=c1c(O[C@@H]2O[C@H](CO)[C@H](O)[C@H](O)[C@H]2O)c(-c2ccc(O)c(O)c2)oc2cc(O)cc(O)c12	-9.111	-1.147	464.3818	181.686963	4
FDB002712	Maltol	CC1=C(O)C(=O)C=CO1	InChI=1S/C6H6O3/c1-4-6(8)5(7)2-3-9-4/h2-3,8H,1H3	XPCTZQVDEJYUGT-UHFFFAOYSA-N	Cc1occc(=O)c1O	-9.254	-0.541	126.1116	195.323513	1
FDB002716	Mammea A/BA	CC(C)CC(=O)C1=C(O)C(CC=C(C)C)=C(O)C2=C1OC(=O)C=C2C1=CC=CC=C1	InChI=1S/C25H26O5/c1-14(2)10-11-17-23(28)21-18(16-8-6-5-7-9-16)13-20(27)30-25(21)22(24(17)29)19(26)12-15(3)4/h5-10,13,15,28-29H,11-12H2,1-4H3	SBHOAZQBEGVQLJ-UHFFFAOYSA-N	CC(C)=CCc1c(O)c(C(=O)CC(C)C)c2oc(=O)cc(-c3ccccc3)c2c1O	-9.293	-1.004	406.4774	193.463073	2
FDB002717	Mammea A/BB	CCC(C)C(=O)C1=C(O)C(CC=C(C)C)=C(O)C2=C1OC(=O)C=C2C1=CC=CC=C1	InChI=1S/C25H26O5/c1-5-15(4)22(27)21-24(29)17(12-11-14(2)3)23(28)20-18(13-19(26)30-25(20)21)16-9-7-6-8-10-16/h6-11,13,15,28-29H,5,12H2,1-4H3	ZZRRSYITGMMRPP-UHFFFAOYSA-N	CCC(C)C(=O)c1c(O)c(CC=C(C)C)c(O)c2c(-c3ccccc3)cc(=O)oc12	-9.267	-0.982	406.4774	181.993003	2
FDB002719	Mammea B/AB	CCCC1=CC(=O)OC2=C(CC=C(C)C)C(O)=C(C(=O)C(C)CC)C(O)=C12	InChI=1S/C22H28O5/c1-6-8-14-11-16(23)27-22-15(10-9-12(3)4)20(25)18(21(26)17(14)22)19(24)13(5)7-2/h9,11,13,25-26H,6-8,10H2,1-5H3	PQMOXTJVIYEOQL-UHFFFAOYSA-N	CCCc1cc(=O)oc2c(CC=C(C)C)c(O)c(C(=O)C(C)CC)c(O)c12	-9.194	-0.772	372.4602	187.083593	2
FDB002722	Mammeigin	CC(C)CC(=O)C1=C2OC(C)(C)C=CC2=C2OC(=O)C=C(C3=CC=CC=C3)C2=C1O	InChI=1S/C25H24O5/c1-14(2)12-18(26)21-22(28)20-17(15-8-6-5-7-9-15)13-19(27)29-23(20)16-10-11-25(3,4)30-24(16)21/h5-11,13-14,28H,12H2,1-4H3	VSDJRZADBKXDHP-UHFFFAOYSA-N	CC(C)CC(=O)c1c2c(c3oc(=O)cc(-c4ccccc4)c3c1O)C=CC(C)(C)O2	-8.894	-0.827	404.4616	180.367033	1
FDB002728	Isoeugenol	COC1=CC(\C=C\C)=CC=C1O	InChI=1S/C10H12O2/c1-3-4-8-5-6-9(11)10(7-8)12-2/h3-7,11H,1-2H3/b4-3+	BJIOGJUNALELMI-ONEGZZNKSA-N	C/C=C/c1ccc(O)c(OC)c1	-8.481	0.032	164.2036	177.401413	1
FDB002729	(Z)-Isoeugenol	[H]\C(C)=C(/[H])C1=CC(OC)=C(O)C=C1	InChI=1S/C10H12O2/c1-3-4-8-5-6-9(11)10(7-8)12-2/h3-7,11H,1-2H3/b4-3-	BJIOGJUNALELMI-ARJAWSKDSA-N	C/C=C\c1ccc(O)c(OC)c1	-8.459	0.157	164.2036	177.018003	1
FDB002733	Moracin B	COC1=CC(=CC(O)=C1)C1=CC2=CC(O)=C(OC)C=C2O1	InChI=1S/C16H14O5/c1-19-12-4-9(3-11(17)7-12)14-6-10-5-13(18)16(20-2)8-15(10)21-14/h3-8,17-18H,1-2H3	GOUSNRMGQRTROZ-UHFFFAOYSA-N	COc1cc(O)cc(-c2cc3cc(O)c(OC)cc3o2)c1	-8.313	-0.824	286.2836	173.416913	2
FDB002736	Morin	OC1=CC(O)=C(C=C1)C1=C(O)C(=O)C2=C(O)C=C(O)C=C2O1	InChI=1S/C15H10O7/c16-6-1-2-8(9(18)3-6)15-14(21)13(20)12-10(19)4-7(17)5-11(12)22-15/h1-5,16-19,21H	YXOLAZRVSSWPPT-UHFFFAOYSA-N	O=c1c(O)c(-c2ccc(O)cc2O)oc2cc(O)cc(O)c12	-8.827	-0.922	302.2398	177.738393	5
FDB002743	[6]-Paradol	CCCCCCCC(=O)CCC1=CC(OC)=C(O)C=C1	InChI=1S/C17H26O3/c1-3-4-5-6-7-8-15(18)11-9-14-10-12-16(19)17(13-14)20-2/h10,12-13,19H,3-9,11H2,1-2H3	CZNLTCTYLMYLHL-UHFFFAOYSA-N	CCCCCCCC(=O)CCc1ccc(O)c(OC)c1	-8.932	-0.062	278.3906	177.508893	1
FDB002744	Patuletin	COC1=C(O)C2=C(OC(=C(O)C2=O)C2=CC(O)=C(O)C=C2)C=C1O	InChI=1S/C16H12O8/c1-23-16-9(19)5-10-11(13(16)21)12(20)14(22)15(24-10)6-2-3-7(17)8(18)4-6/h2-5,17-19,21-22H,1H3	JMIFIYIEXODVTO-UHFFFAOYSA-N	COc1c(O)cc2oc(-c3ccc(O)c(O)c3)c(O)c(=O)c2c1O	-8.967	-1.093	332.266	174.235993	5
FDB002745	Corymboside	OCC1OC(C(O)C(O)C1O)C1=C(O)C(C2OCC(O)C(O)C2O)=C(O)C2=C1OC(=CC2=O)C1=CC=C(O)C=C1	InChI=1S/C26H28O14/c27-6-13-18(32)21(35)23(37)26(40-13)16-20(34)15(25-22(36)17(31)11(30)7-38-25)19(33)14-10(29)5-12(39-24(14)16)8-1-3-9(28)4-2-8/h1-5,11,13,17-18,21-23,25-28,30-37H,6-7H2	OVMFOVNOXASTPA-UHFFFAOYSA-N	O=c1cc(-c2ccc(O)cc2)oc2c(C3OC(CO)C(O)C(O)C3O)c(O)c(C3OCC(O)C(O)C3O)c(O)c12	-9.063	-0.502	564.4988	185.216783	3
FDB002746	2-(3,4-Dihydroxyphenyl)-5,6-dihydroxy-7-methoxy-4H-1-benzopyran-4-one	COC1=C(O)C(O)=C2C(=O)C=C(OC2=C1)C1=CC(O)=C(O)C=C1	InChI=1S/C16H12O7/c1-22-13-6-12-14(16(21)15(13)20)10(19)5-11(23-12)7-2-3-8(17)9(18)4-7/h2-6,17-18,20-21H,1H3	QWUHUBDKQQPMQG-UHFFFAOYSA-N	COc1cc2oc(-c3ccc(O)c(O)c3)cc(=O)c2c(O)c1O	-8.7	-1.114	316.2666	195.484763	4
FDB002750	Thymusin	COC1=C(O)C(O)=C2C(=O)C=C(OC2=C1OC)C1=CC=C(O)C=C1	InChI=1S/C17H14O7/c1-22-16-14(21)13(20)12-10(19)7-11(24-15(12)17(16)23-2)8-3-5-9(18)6-4-8/h3-7,18,20-21H,1-2H3	DAUMHRNXYGHXIC-UHFFFAOYSA-N	COc1c(O)c(O)c2c(=O)cc(-c3ccc(O)cc3)oc2c1OC	-8.763	-1.026	330.2934	166.490613	3
FDB002751	Nevadensin	COC1=CC=C(C=C1)C1=CC(=O)C2=C(O1)C(OC)=C(O)C(OC)=C2O	InChI=1S/C18H16O7/c1-22-10-6-4-9(5-7-10)12-8-11(19)13-14(20)17(23-2)15(21)18(24-3)16(13)25-12/h4-8,20-21H,1-3H3	KRFBMPVGAYGGJE-UHFFFAOYSA-N	COc1ccc(-c2cc(=O)c3c(O)c(OC)c(O)c(OC)c3o2)cc1	-8.895	-0.95	344.3202	165.048603	2
FDB002752	Gardenin B	COC1=CC=C(C=C1)C1=CC(=O)C2=C(O1)C(OC)=C(OC)C(OC)=C2O	InChI=1S/C19H18O7/c1-22-11-7-5-10(6-8-11)13-9-12(20)14-15(21)17(23-2)19(25-4)18(24-3)16(14)26-13/h5-9,21H,1-4H3	LXEVSYZNYDZSOB-UHFFFAOYSA-N	COc1ccc(-c2cc(=O)c3c(O)c(OC)c(OC)c(OC)c3o2)cc1	-8.792	-0.882	358.347	162.659563	1
FDB002757	3,4-Dihydro-8-hydroxy-3-(3-hydroxy-4-methoxyphenyl)-1H-2-benzopyran-1-one	COC1=C(O)C=C(C=C1)C1CC2=C(C(=O)O1)C(O)=CC=C2	InChI=1S/C16H14O5/c1-20-13-6-5-9(7-12(13)18)14-8-10-3-2-4-11(17)15(10)16(19)21-14/h2-7,14,17-18H,8H2,1H3	PBILBHLAPJTJOT-UHFFFAOYSA-N	COc1ccc(C2Cc3cccc(O)c3C(=O)O2)cc1O	-8.892	-0.732	286.2836	185.919263	2
FDB002758	Pinocembrin	OC1=CC(O)=C2C(=O)CC(OC2=C1)C1=CC=CC=C1	InChI=1S/C15H12O4/c16-10-6-11(17)15-12(18)8-13(19-14(15)7-10)9-4-2-1-3-5-9/h1-7,13,16-17H,8H2	URFCJEUYXNAHFI-UHFFFAOYSA-N	O=C1CC(c2ccccc2)Oc2cc(O)cc(O)c21	-9.405	-0.544	256.2574	211.028703	2
FDB002759	(S)-Pinocembrin	OC1=CC(O)=C2C(=O)CC(OC2=C1)C1=CC=CC=C1	InChI=1S/C15H12O4/c16-10-6-11(17)15-12(18)8-13(19-14(15)7-10)9-4-2-1-3-5-9/h1-7,13,16-17H,8H2	URFCJEUYXNAHFI-UHFFFAOYSA-N	O=C1CC(c2ccccc2)Oc2cc(O)cc(O)c21	-9.405	-0.544	256.2574	211.028703	2
FDB002760	(+)-Pinoresinol	COC1=CC(=CC=C1O)C1OCC2C1COC2C1=CC=C(O)C(OC)=C1	InChI=1S/C20H22O6/c1-23-17-7-11(3-5-15(17)21)19-13-9-26-20(14(13)10-25-19)12-4-6-16(22)18(8-12)24-2/h3-8,13-14,19-22H,9-10H2,1-2H3	HGXBRUKMWQGOIE-UHFFFAOYSA-N	COc1cc(C2OCC3C(c4ccc(O)c(OC)c4)OCC23)ccc1O	-8.72	0.023	358.3902	182.092713	2
FDB002763	Aureusin	OCC1OC(OC2=CC(O)=C3C(=O)\C(OC3=C2)=C/C2=CC=C(O)C(O)=C2)C(O)C(O)C1O	InChI=1S/C21H20O11/c22-7-15-18(27)19(28)20(29)21(32-15)30-9-5-12(25)16-13(6-9)31-14(17(16)26)4-8-1-2-10(23)11(24)3-8/h1-6,15,18-25,27-29H,7H2/b14-4+	AMJCTDBATIKENQ-LNKIKWGQSA-N	O=C1/C(=C\c2ccc(O)c(O)c2)Oc2cc(OC3OC(CO)C(O)C(O)C3O)cc(O)c21	-8.88	-1.38	448.3824	185.725363	3
FDB002765	Prudomestin	COC1=CC=C(C=C1)C1=C(O)C(=O)C2=C(O)C=C(O)C(OC)=C2O1	InChI=1S/C17H14O7/c1-22-9-5-3-8(4-6-9)15-14(21)13(20)12-10(18)7-11(19)16(23-2)17(12)24-15/h3-7,18-19,21H,1-2H3	HLSIOUXODPWHFI-UHFFFAOYSA-N	COc1ccc(-c2oc3c(OC)c(O)cc(O)c3c(=O)c2O)cc1	-8.696	-1.024	330.2934	176.205373	3
FDB002766	Acacetin	COC1=CC=C(C=C1)C1=CC(=O)C2=C(O)C=C(O)C=C2O1	InChI=1S/C16H12O5/c1-20-11-4-2-9(3-5-11)14-8-13(19)16-12(18)6-10(17)7-15(16)21-14/h2-8,17-18H,1H3	DANYIYRPLHHOCZ-UHFFFAOYSA-N	COc1ccc(-c2cc(=O)c3c(O)cc(O)cc3o2)cc1	-9.286	-0.963	284.2678	193.667093	2
FDB002767	Acacetin 7-rutinoside	COC1=CC=C(C=C1)C1=CC(=O)C2=C(O)C=C(OC3OC(COC4OC(C)C(O)C(O)C4O)C(O)C(O)C3O)C=C2O1	InChI=1S/C28H32O14/c1-11-21(31)23(33)25(35)27(39-11)38-10-19-22(32)24(34)26(36)28(42-19)40-14-7-15(29)20-16(30)9-17(41-18(20)8-14)12-3-5-13(37-2)6-4-12/h3-9,11,19,21-29,31-36H,10H2,1-2H3	YFVGIJBUXMQFOF-UHFFFAOYSA-N	COc1ccc(-c2cc(=O)c3c(O)cc(OC4OC(COC5OC(C)C(O)C(O)C5O)C(O)C(O)C4O)cc3o2)cc1	-9.227	-0.93	592.5524	191.202903	1
FDB002775	Aesculetin	OC1=C(O)C=C2C=CC(=O)OC2=C1	InChI=1S/C9H6O4/c10-6-3-5-1-2-9(12)13-8(5)4-7(6)11/h1-4,10-11H	ILEDWLMCKZNDJK-UHFFFAOYSA-N	O=c1ccc2cc(O)c(O)cc2o1	-9.046	-1.28	178.144	190.592103	2
FDB002776	Aesculin	OCC1OC(OC2=C(O)C=C3OC(=O)C=CC3=C2)C(O)C(O)C1O	InChI=1S/C15H16O9/c16-5-10-12(19)13(20)14(21)15(24-10)23-9-3-6-1-2-11(18)22-8(6)4-7(9)17/h1-4,10,12-17,19-21H,5H2	XHCADAYNFIFUHF-UHFFFAOYSA-N	O=c1ccc2cc(OC3OC(CO)C(O)C(O)C3O)c(O)cc2o1	-9.108	-1.042	340.286	186.704963	1
FDB002777	Cichoriin	OCC1OC(OC2=C(O)C=C3C=CC(=O)OC3=C2)C(O)C(O)C1O	InChI=1S/C15H16O9/c16-5-10-12(19)13(20)14(21)15(24-10)23-9-4-8-6(3-7(9)17)1-2-11(18)22-8/h1-4,10,12-17,19-21H,5H2	WNBCMONIPIJTSB-UHFFFAOYSA-N	O=c1ccc2cc(O)c(OC3OC(CO)C(O)C(O)C3O)cc2o1	-9.238	-1.549	340.286	189.638813	1
FDB002778	(-)-Epiafzelechin	O[C@@H]1CC2=C(O[C@@H]1C1=CC=C(O)C=C1)C=C(O)C=C2O	InChI=1S/C15H14O5/c16-9-3-1-8(2-4-9)15-13(19)7-11-12(18)5-10(17)6-14(11)20-15/h1-6,13,15-19H,7H2/t13-,15-/m1/s1	RSYUFYQTACJFML-UKRRQHHQSA-N	Oc1ccc([C@H]2Oc3cc(O)cc(O)c3C[C@H]2O)cc1	-9.09	0.017	274.2726	186.874653	3
FDB002779	Afzelechin	OC1CC2=C(O)C=C(O)C=C2OC1C1=CC=C(O)C=C1	InChI=1S/C15H14O5/c16-9-3-1-8(2-4-9)15-13(19)7-11-12(18)5-10(17)6-14(11)20-15/h1-6,13,15-19H,7H2	RSYUFYQTACJFML-UHFFFAOYSA-N	Oc1ccc(C2Oc3cc(O)cc(O)c3CC2O)cc1	-9.176	-0.071	274.2726	191.255673	3
FDB002786	3,8-Dihydroxy-1-methylanthraquinone-2-carboxylic acid	CC1=C2C(=O)C3=C(C=CC=C3O)C(=O)C2=CC(O)=C1C(O)=O	InChI=1S/C16H10O6/c1-6-11-8(5-10(18)12(6)16(21)22)14(19)7-3-2-4-9(17)13(7)15(11)20/h2-5,17-18H,1H3,(H,21,22)	MHABMANUFPZXEB-UHFFFAOYSA-N	Cc1c(C(=O)O)c(O)cc2c1C(=O)c1c(O)cccc1C2=O	-9.674	-1.968	298.2514	197.481113	2
FDB002789	Bilobetin	COC1=C(C=C(C=C1)C1=CC(=O)C2=C(O)C=C(O)C=C2O1)C1=C2OC(=CC(=O)C2=C(O)C=C1O)C1=CC=C(O)C=C1	InChI=1S/C31H20O10/c1-39-24-7-4-15(26-12-22(37)29-19(34)9-17(33)10-27(29)40-26)8-18(24)28-20(35)11-21(36)30-23(38)13-25(41-31(28)30)14-2-5-16(32)6-3-14/h2-13,32-36H,1H3	IWEIJEPIYMAGTH-UHFFFAOYSA-N	COc1ccc(-c2cc(=O)c3c(O)cc(O)cc3o2)cc1-c1c(O)cc(O)c2c(=O)cc(-c3ccc(O)cc3)oc12	-9.1	-1.166	552.493	188.430403	5
FDB002790	Americanin A	OCC1OC2=C(OC1C1=CC(O)=C(O)C=C1)C=CC(\C=C/C=O)=C2	InChI=1S/C18H16O6/c19-7-1-2-11-3-6-15-16(8-11)23-17(10-20)18(24-15)12-4-5-13(21)14(22)9-12/h1-9,17-18,20-22H,10H2/b2-1-	NTXXGPYGMQQSML-UPHRSURJSA-N	O=C/C=C\c1ccc2c(c1)OC(CO)C(c1ccc(O)c(O)c1)O2	-9.001	-0.675	328.3208	175.032543	2
FDB002791	trans-3,3',4',5,5',7-Hexahydroxyflavanone	OC1C(OC2=CC(O)=CC(O)=C2C1=O)C1=CC(O)=C(O)C(O)=C1	InChI=1S/C15H12O8/c16-6-3-7(17)11-10(4-6)23-15(14(22)13(11)21)5-1-8(18)12(20)9(19)2-5/h1-4,14-20,22H	KJXSIXMJHKAJOD-UHFFFAOYSA-N	O=C1c2c(O)cc(O)cc2OC(c2cc(O)c(O)c(O)c2)C1O	-9.185	-0.883	320.255	190.340123	5
FDB002798	Apigenin	OC1=CC=C(C=C1)C1=CC(=O)C2=C(O)C=C(O)C=C2O1	InChI=1S/C15H10O5/c16-9-3-1-8(2-4-9)13-7-12(19)15-11(18)5-10(17)6-14(15)20-13/h1-7,16-18H	KZNIFHPLKGYRTM-UHFFFAOYSA-N	O=c1cc(-c2ccc(O)cc2)oc2cc(O)cc(O)c12	-9.457	-1.074	270.241	198.550653	3
FDB002801	Apiin	OCC1OC(OC2=CC(O)=C3C(=O)C=C(OC3=C2)C2=CC=C(O)C=C2)C(OC2OCC(O)(CO)C2O)C(O)C1O	InChI=1S/C26H28O14/c27-8-18-20(32)21(33)22(40-25-23(34)26(35,9-28)10-36-25)24(39-18)37-13-5-14(30)19-15(31)7-16(38-17(19)6-13)11-1-3-12(29)4-2-11/h1-7,18,20-25,27-30,32-35H,8-10H2	NTDLXWMIWOECHG-UHFFFAOYSA-N	O=c1cc(-c2ccc(O)cc2)oc2cc(OC3OC(CO)C(O)C(O)C3OC3OCC(O)(CO)C3O)cc(O)c12	-9.449	-1.112	564.4988	197.166003	2
FDB002802	Apiumetin	CC(=C)C1CC2=C(O1)C(O)=C1OC(=O)C=CC1=C2	InChI=1S/C14H12O4/c1-7(2)10-6-9-5-8-3-4-11(15)18-13(8)12(16)14(9)17-10/h3-5,10,16H,1,6H2,2H3	VIUKEEZPYOJNOJ-UHFFFAOYSA-N	C=C(C)C1Cc2cc3ccc(=O)oc3c(O)c2O1	-9.023	-1.067	244.2464	185.646563	1
FDB002803	6,7-Dimethoxy-7-epirosmanol	COC1C2=C(C(O)=C(O)C(=C2)C(C)C)C23CCCC(C)(C)C2C1(OC)OC3=O	InChI=1S/C22H30O6/c1-11(2)12-10-13-14(16(24)15(12)23)21-9-7-8-20(3,4)18(21)22(27-6,17(13)26-5)28-19(21)25/h10-11,17-18,23-24H,7-9H2,1-6H3	MCHRWEBHSKWYBW-UHFFFAOYSA-N	COC1c2cc(C(C)C)c(O)c(O)c2C23CCCC(C)(C)C2C1(OC)OC3=O	-8.84	-0.175	390.4754	182.716453	2
FDB002806	Aromadendrin	O[C@@H]1[C@H](OC2=CC(O)=CC(O)=C2C1=O)C1=CC=C(O)C=C1	InChI=1S/C15H12O6/c16-8-3-1-7(2-4-8)15-14(20)13(19)12-10(18)5-9(17)6-11(12)21-15/h1-6,14-18,20H/t14-,15+/m0/s1	PADQINQHPQKXNL-LSDHHAIUSA-N	O=C1c2c(O)cc(O)cc2O[C@H](c2ccc(O)cc2)[C@H]1O	-9.168	-0.655	288.2562	193.045333	3
FDB002808	Artocarpin	COC1=CC2=C(C(O)=C1\C=C\C(C)C)C(=O)C(CC=C(C)C)=C(O2)C1=C(O)C=C(O)C=C1	InChI=1S/C26H28O6/c1-14(2)6-9-18-21(31-5)13-22-23(24(18)29)25(30)19(10-7-15(3)4)26(32-22)17-11-8-16(27)12-20(17)28/h6-9,11-14,27-29H,10H2,1-5H3/b9-6+	KRGDFVQWQJIMEK-RMKNXTFCSA-N	COc1cc2oc(-c3ccc(O)cc3O)c(CC=C(C)C)c(=O)c2c(O)c1/C=C/C(C)C	-8.613	-0.754	436.5036	165.451103	3
FDB002820	Avicularin	OCC1OC(OC2=C(OC3=CC(O)=CC(O)=C3C2=O)C2=CC(O)=C(O)C=C2)C(O)C1O	InChI=1S/C20H18O11/c21-6-13-15(26)17(28)20(30-13)31-19-16(27)14-11(25)4-8(22)5-12(14)29-18(19)7-1-2-9(23)10(24)3-7/h1-5,13,15,17,20-26,28H,6H2	BDCDNTVZSILEOY-UHFFFAOYSA-N	O=c1c(OC2OC(CO)C(O)C2O)c(-c2ccc(O)c(O)c2)oc2cc(O)cc(O)c12	-9.223	-1.33	434.3556	184.099413	4
FDB002824	Kaempferol 3-galactoside	OCC1OC(OC2=C(OC3=CC(O)=CC(O)=C3C2=O)C2=CC=C(O)C=C2)C(O)C(O)C1O	InChI=1S/C21H20O11/c22-7-13-15(26)17(28)18(29)21(31-13)32-20-16(27)14-11(25)5-10(24)6-12(14)30-19(20)8-1-3-9(23)4-2-8/h1-6,13,15,17-18,21-26,28-29H,7H2	JPUKWEQWGBDDQB-UHFFFAOYSA-N	O=c1c(OC2OC(CO)C(O)C(O)C2O)c(-c2ccc(O)cc2)oc2cc(O)cc(O)c12	-9.351	-1.077	448.3824	182.545003	3
FDB002829	Rhamnetin	COC1=CC(O)=C2C(=O)C(O)=C(OC2=C1)C1=CC(O)=C(O)C=C1	InChI=1S/C16H12O7/c1-22-8-5-11(19)13-12(6-8)23-16(15(21)14(13)20)7-2-3-9(17)10(18)4-7/h2-6,17-19,21H,1H3	JGUZGNYPMHHYRK-UHFFFAOYSA-N	COc1cc(O)c2c(=O)c(O)c(-c3ccc(O)c(O)c3)oc2c1	-8.754	-1.105	316.2666	180.096183	4
FDB002831	1-Hydroxy-3-methoxy-7-primeverosyloxyxanthone	COC1=CC(O)=C2C(=O)C3=C(OC2=C1)C=CC(OC1OC(COC2OCC(O)C(O)C2O)C(O)C(O)C1O)=C3	InChI=1S/C25H28O14/c1-34-10-5-12(26)17-15(6-10)38-14-3-2-9(4-11(14)18(17)28)37-25-23(33)21(31)20(30)16(39-25)8-36-24-22(32)19(29)13(27)7-35-24/h2-6,13,16,19-27,29-33H,7-8H2,1H3	KDXQJCRCDRBRFU-UHFFFAOYSA-N	COc1cc(O)c2c(=O)c3cc(OC4OC(COC5OCC(O)C(O)C5O)C(O)C(O)C4O)ccc3oc2c1	-9.282	-1.21	552.4878	190.066803	1
FDB002833	Gentioside	COC1=CC2=C(OC3=CC(OC4OC(COC5OCC(O)C(O)C5O)C(O)C(O)C4O)=CC(O)=C3C2=O)C=C1	InChI=1S/C25H28O14/c1-34-9-2-3-14-11(4-9)18(28)17-12(26)5-10(6-15(17)38-14)37-25-23(33)21(31)20(30)16(39-25)8-36-24-22(32)19(29)13(27)7-35-24/h2-6,13,16,19-27,29-33H,7-8H2,1H3	DNIDCQUDANKQTL-UHFFFAOYSA-N	COc1ccc2oc3cc(OC4OC(COC5OCC(O)C(O)C5O)C(O)C(O)C4O)cc(O)c3c(=O)c2c1	-8.988	-1.058	552.4878	192.016033	1
FDB002844	Rutaretin	CC(C)(O)C1CC2=C(O1)C(O)=C1OC(=O)C=CC1=C2	InChI=1S/C14H14O5/c1-14(2,17)9-6-8-5-7-3-4-10(15)19-12(7)11(16)13(8)18-9/h3-5,9,16-17H,6H2,1-2H3	FVFQELHSZVFPDZ-UHFFFAOYSA-N	CC(C)(O)C1Cc2cc3ccc(=O)oc3c(O)c2O1	-8.975	-1.199	262.2616	184.808313	1
FDB002845	(S)-Rutaretin	CC(C)(O)C1CC2=C(O1)C(O)=C1OC(=O)C=CC1=C2	InChI=1S/C14H14O5/c1-14(2,17)9-6-8-5-7-3-4-10(15)19-12(7)11(16)13(8)18-9/h3-5,9,16-17H,6H2,1-2H3	FVFQELHSZVFPDZ-UHFFFAOYSA-N	CC(C)(O)C1Cc2cc3ccc(=O)oc3c(O)c2O1	-8.975	-1.199	262.2616	184.808313	1
FDB002935	5-Nonadecyl-1,3-benzenediol	CCCCCCCCCCCCCCCCCCCC1=CC(O)=CC(O)=C1	InChI=1S/C25H44O2/c1-2-3-4-5-6-7-8-9-10-11-12-13-14-15-16-17-18-19-23-20-24(26)22-25(27)21-23/h20-22,26-27H,2-19H2,1H3	PUNOCEUUYUXUGR-UHFFFAOYSA-N	CCCCCCCCCCCCCCCCCCCc1cc(O)cc(O)c1	-9.121	0.169	376.6214	192.695483	2
FDB002971	5-(8-Pentadecenyl)-1,3-benzenediol	CCCCCC\C=C\CCCCCCCC1=CC(O)=CC(O)=C1	InChI=1S/C21H34O2/c1-2-3-4-5-6-7-8-9-10-11-12-13-14-15-19-16-20(22)18-21(23)17-19/h7-8,16-18,22-23H,2-6,9-15H2,1H3/b8-7+	TUGAUFMQYWZJAB-BQYQJAHWSA-N	CCCCCC/C=C/CCCCCCCc1cc(O)cc(O)c1	-9.113	0.203	318.4984	190.819193	2
FDB002998	Adipostatin A	CCCCCCCCCCCCCCCC1=CC(O)=CC(O)=C1	InChI=1S/C21H36O2/c1-2-3-4-5-6-7-8-9-10-11-12-13-14-15-19-16-20(22)18-21(23)17-19/h16-18,22-23H,2-15H2,1H3	KVVSCMOUFCNCGX-UHFFFAOYSA-N	CCCCCCCCCCCCCCCc1cc(O)cc(O)c1	-9.123	0.167	320.5142	192.753433	2
FDB003029	5-Heneicosyl-1,3-benzenediol	CCCCCCCCCCCCCCCCCCCCCC1=CC(O)=CC(O)=C1	InChI=1S/C27H48O2/c1-2-3-4-5-6-7-8-9-10-11-12-13-14-15-16-17-18-19-20-21-25-22-26(28)24-27(29)23-25/h22-24,28-29H,2-21H2,1H3	BLHLKJLSYHEOGY-UHFFFAOYSA-N	CCCCCCCCCCCCCCCCCCCCCc1cc(O)cc(O)c1	-9.115	0.18	404.675	191.291633	2
FDB003143	3,4-Dihydroxyphenylacetone	CC(=O)CC1=CC(O)=C(O)C=C1	InChI=1S/C9H10O3/c1-6(10)4-7-2-3-8(11)9(12)5-7/h2-3,5,11-12H,4H2,1H3	JQXBETDGCMQLMK-UHFFFAOYSA-N	CC(=O)Cc1ccc(O)c(O)c1	-8.951	-0.183	166.1762	186.796273	2
FDB003262	3'-Geranyl-2',4,4',6'-tetrahydroxychalcone	CC(C)=CCC\C(C)=C\CC1=C(O)C(C(=O)\C=C\C2=CC=C(O)C=C2)=C(O)C=C1O	InChI=1S/C25H28O5/c1-16(2)5-4-6-17(3)7-13-20-22(28)15-23(29)24(25(20)30)21(27)14-10-18-8-11-19(26)12-9-18/h5,7-12,14-15,26,28-30H,4,6,13H2,1-3H3/b14-10+,17-7+	GVXVZXDPRNGAOE-ZCFXJLACSA-N	CC(C)=CCC/C(C)=C/Cc1c(O)cc(O)c(C(=O)/C=C/c2ccc(O)cc2)c1O	-8.93	-0.69	408.4932	174.672173	4
FDB003435	(1a,5b,6a)-7-Protoilludene-1,5,6,14-tetrol 14-(2,4-dihydroxy-6-methylbenzoic acid)	CC1=CC(O)=CC(O)=C1C(=O)OCC1=CC2CC(C)(C)C(O)C2C2(C)CC(O)C12O	InChI=1S/C23H30O7/c1-11-5-14(24)7-15(25)17(11)20(28)30-10-13-6-12-8-21(2,3)19(27)18(12)22(4)9-16(26)23(13,22)29/h5-7,12,16,18-19,24-27,29H,8-10H2,1-4H3	OEBGQVIRXPDBGY-UHFFFAOYSA-N	Cc1cc(O)cc(O)c1C(=O)OCC1=CC2CC(C)(C)C(O)C2C2(C)CC(O)C12O	-9.596	-0.711	418.4858	197.424773	2
FDB003499	(Z)-Resveratrol 3-glucoside	OC[C@H]1O[C@@H](OC2=CC(\C=C/C3=CC=C(O)C=C3)=CC(O)=C2)[C@H](O)[C@@H](O)[C@@H]1O	InChI=1S/C20H22O8/c21-10-16-17(24)18(25)19(26)20(28-16)27-15-8-12(7-14(23)9-15)2-1-11-3-5-13(22)6-4-11/h1-9,16-26H,10H2/b2-1-/t16-,17-,18+,19-,20-/m1/s1	HSTZMXCBWJGKHG-BUFXCDORSA-N	OC[C@H]1O[C@@H](Oc2cc(O)cc(/C=C\c3ccc(O)cc3)c2)[C@H](O)[C@@H](O)[C@@H]1O	-8.884	0.001	390.389	180.508733	2
FDB003500	(Z)-Resveratrol 4'-glucoside	OCC1OC(OC2=CC=C(\C=C/C3=CC(O)=CC(O)=C3)C=C2)C(O)C(O)C1O	InChI=1S/C20H22O8/c21-10-16-17(24)18(25)19(26)20(28-16)27-15-5-3-11(4-6-15)1-2-12-7-13(22)9-14(23)8-12/h1-9,16-26H,10H2/b2-1-	RUOKEYJFAJITAG-UPHRSURJSA-N	OCC1OC(Oc2ccc(/C=C\c3cc(O)cc(O)c3)cc2)C(O)C(O)C1O	-8.923	-0.3	390.389	178.666433	2
FDB003502	Spinacetin 3-(2''-feruloylgentiobioside)	COC1=C(O)C=CC(\C=C\C(=O)OC2C(OCC3OC(OC4=C(OC5=C(C(O)=C(OC)C(O)=C5)C4=O)C4=CC(OC)=C(O)C=C4)C(O)C(O)C3O)OC(CO)C(O)C2O)=C1	InChI=1S/C39H42O21/c1-52-20-10-15(4-7-17(20)41)5-9-25(44)59-37-32(50)27(45)23(13-40)57-39(37)55-14-24-28(46)31(49)33(51)38(58-24)60-36-30(48)26-22(12-19(43)35(54-3)29(26)47)56-34(36)16-6-8-18(42)21(11-16)53-2/h4-12,23-24,27-28,31-33,37-43,45-47,49-51H,13-14H2,1-3H3/b9-5+	JPWBILVSQWPLAW-WEVVVXLNSA-N	COc1cc(/C=C/C(=O)OC2C(OCC3OC(Oc4c(-c5ccc(O)c(OC)c5)oc5cc(O)c(OC)c(O)c5c4=O)C(O)C(O)C3O)OC(CO)C(O)C2O)ccc1O	-8.831	-1.332	846.7482	182.771643	4
FDB003503	Spinacetin 3-(2''-apiosylgentiobioside)	COC1=C(O)C=CC(=C1)C1=C(O[C@@H]2O[C@H](CO[C@@H]3O[C@H](CO)[C@@H](O)[C@H](O)[C@H]3O)[C@@H](O)[C@H](O)[C@H]2O[C@@H]2OC[C@](O)(CO)[C@H]2O)C(=O)C2=C(O1)C=C(O)C(OC)=C2O	InChI=1S/C34H42O22/c1-48-14-5-11(3-4-12(14)37)26-28(22(42)18-15(52-26)6-13(38)27(49-2)21(18)41)55-32-29(56-33-30(46)34(47,9-36)10-51-33)24(44)20(40)17(54-32)8-50-31-25(45)23(43)19(39)16(7-35)53-31/h3-6,16-17,19-20,23-25,29-33,35-41,43-47H,7-10H2,1-2H3/t16-,17-,19-,20-,23+,24+,25-,29-,30+,31-,32+,33+,34-/m1/s1	NVYWCFHFPXGDKS-CWKIFMPXSA-N	COc1cc(-c2oc3cc(O)c(OC)c(O)c3c(=O)c2O[C@@H]2O[C@H](CO[C@@H]3O[C@H](CO)[C@@H](O)[C@H](O)[C@H]3O)[C@@H](O)[C@H](O)[C@H]2O[C@@H]2OC[C@](O)(CO)[C@H]2O)ccc1O	-8.912	-1.001	802.6926	173.958463	3
FDB003504	Spinacetin 3-[p-coumaroyl-(->2)-glucosyl-(1->6)-[apiosyl-(1->2)]-glucoside]	COC1=CC(=CC=C1O)C1=C(O[C@@H]2OC(CO[C@@H]3O[C@@H](CO)[C@@H](O)[C@H](O)[C@H]3OC(=O)\C=C\C3=CC=C(O)C=C3)[C@@H](O)[C@H](O)[C@H]2O[C@@H]2OC[C@](O)(CO)[C@H]2O)C(=O)C2=C(O)C(OC)=C(O)C=C2O1	InChI=1S/C43H48O24/c1-58-22-11-18(6-9-20(22)47)34-36(31(53)27-23(62-34)12-21(48)35(59-2)30(27)52)66-41-38(67-42-39(56)43(57,15-45)16-61-42)33(55)29(51)25(64-41)14-60-40-37(32(54)28(50)24(13-44)63-40)65-26(49)10-5-17-3-7-19(46)8-4-17/h3-12,24-25,28-29,32-33,37-42,44-48,50-52,54-57H,13-16H2,1-2H3/b10-5+/t24-,25?,28+,29+,32-,33-,37+,38+,39-,40+,41-,42-,43+/m0/s1	CRMQLXUPYMVANT-FXDLSBRASA-N	COc1cc(-c2oc3cc(O)c(OC)c(O)c3c(=O)c2O[C@@H]2OC(CO[C@@H]3O[C@@H](CO)[C@@H](O)[C@H](O)[C@H]3OC(=O)/C=C/c3ccc(O)cc3)[C@@H](O)[C@H](O)[C@H]2O[C@@H]2OC[C@](O)(CO)[C@H]2O)ccc1O	-9.053	-1.14	948.8378	158.958203	4
FDB003505	Spinacetin 3-[feruloyl-(->2)-glucosyl-(1->6)-[apiosyl-(1->2)]-glucoside]	COC1=CC(=CC=C1O)C1=C(O[C@@H]2OC(CO[C@@H]3O[C@@H](CO)[C@@H](O)[C@H](O)[C@H]3OC(=O)\C=C\C3=CC(OC)=C(O)C=C3)[C@@H](O)[C@H](O)[C@H]2O[C@@H]2OC[C@](O)(CO)[C@H]2O)C(=O)C2=C(O)C(OC)=C(O)C=C2O1	InChI=1S/C44H50O25/c1-59-22-10-17(4-7-19(22)47)5-9-27(50)67-38-33(55)29(51)25(13-45)65-41(38)62-14-26-30(52)34(56)39(69-43-40(57)44(58,15-46)16-63-43)42(66-26)68-37-32(54)28-24(12-21(49)36(61-3)31(28)53)64-35(37)18-6-8-20(48)23(11-18)60-2/h4-12,25-26,29-30,33-34,38-43,45-49,51-53,55-58H,13-16H2,1-3H3/b9-5+/t25-,26?,29+,30+,33-,34-,38+,39+,40-,41+,42-,43-,44+/m0/s1	OWEXXLIDPNHERV-CYPTYPKOSA-N	COc1cc(/C=C/C(=O)O[C@H]2[C@H](OCC3O[C@@H](Oc4c(-c5ccc(O)c(OC)c5)oc5cc(O)c(OC)c(O)c5c4=O)[C@H](O[C@@H]4OC[C@](O)(CO)[C@H]4O)[C@@H](O)[C@@H]3O)O[C@@H](CO)[C@@H](O)[C@@H]2O)ccc1O	-8.825	-1.269	978.864	173.329033	4
FDB003598	17alpha-ethynylestradiol	[H][C@@]12CC[C@@](O)(C#C)[C@@]1(C)CC[C@]1([H])C3=C(CC[C@@]21[H])C=C(O)C=C3	InChI=1S/C20H24O2/c1-3-20(22)11-9-18-17-6-4-13-12-14(21)5-7-15(13)16(17)8-10-19(18,20)2/h1,5,7,12,16-18,21-22H,4,6,8-11H2,2H3/t16-,17-,18+,19+,20+/m1/s1	BFPYWIDHMRZLRN-SLHNCBLASA-N	C#C[C@]1(O)CC[C@H]2[C@@H]3CCc4cc(O)ccc4[C@H]3CC[C@@]21C	-8.827	0.172	296.4084	185.527033	1
FDB003730	1-O-Feruloyl-beta-D-glucose	COC1=C(O)C=CC(\C=C\C(=O)O[C@H]2C(O)O[C@H](CO)[C@@H](O)[C@@H]2O)=C1	InChI=1S/C16H20O9/c1-23-10-6-8(2-4-9(10)18)3-5-12(19)25-15-14(21)13(20)11(7-17)24-16(15)22/h2-6,11,13-18,20-22H,7H2,1H3/b5-3+/t11-,13-,14+,15-,16?/m1/s1	ADHNTNYEJYJUCU-ZSJFXSENSA-N	COc1cc(/C=C/C(=O)O[C@H]2C(O)O[C@H](CO)[C@@H](O)[C@@H]2O)ccc1O	-9.05	-1.034	356.3286	185.047353	1
FDB003761	alpha-Catechin	O[C@@H]1CC2=C(O)C=C(O)C=C2O[C@@H]1C1=CC(O)=C(O)C=C1	InChI=1S/C15H14O6/c16-8-4-11(18)9-6-13(20)15(21-14(9)5-8)7-1-2-10(17)12(19)3-7/h1-5,13,15-20H,6H2/t13-,15-/m1/s1	PFTAWBLQPZVEMU-UKRRQHHQSA-N	Oc1cc(O)c2c(c1)O[C@H](c1ccc(O)c(O)c1)[C@H](O)C2	-9.101	-0.293	290.272	187.234383	4
FDB003767	Cardanol	CCCCCC\C=C\CCCCCCCC1=CC(O)=CC=C1	InChI=1S/C21H34O/c1-2-3-4-5-6-7-8-9-10-11-12-13-14-16-20-17-15-18-21(22)19-20/h7-8,15,17-19,22H,2-6,9-14,16H2,1H3/b8-7+	YLKVIMNNMLKUGJ-BQYQJAHWSA-N	CCCCCC/C=C/CCCCCCCc1cccc(O)c1	-9.125	0.167	302.499	194.847473	1
FDB003829	4-Methylaesculetin	CC1=CC(=O)OC2=C1C=C(O)C(O)=C2	InChI=1S/C10H8O4/c1-5-2-10(13)14-9-4-8(12)7(11)3-6(5)9/h2-4,11-12H,1H3	KVOJTUXGYQVLAJ-UHFFFAOYSA-N	Cc1cc(=O)oc2cc(O)c(O)cc12	-9.066	-1.134	192.1708	190.823303	2
FDB003851	Dillanol	COC1=CC2=C(C=C1)C=CC1=C2C(=O)C2=C(O1)C=C(O)C=C2O	InChI=1S/C18H12O5/c1-22-11-4-2-9-3-5-14-16(12(9)8-11)18(21)17-13(20)6-10(19)7-15(17)23-14/h2-8,19-20H,1H3	ZFAGJQRGJIBDCJ-UHFFFAOYSA-N	COc1ccc2ccc3oc4cc(O)cc(O)c4c(=O)c3c2c1	-8.98	-1.198	308.2898	187.426573	2
FDB003852	Dillanoside	COC1=CC2=C(C=C1)C=CC1=C2C(=O)C2=C(O1)C=C(OC1OC(CO)C(O)C(O)C1O)C=C2O	InChI=1S/C24H22O10/c1-31-11-4-2-10-3-5-15-18(13(10)6-11)21(28)19-14(26)7-12(8-16(19)33-15)32-24-23(30)22(29)20(27)17(9-25)34-24/h2-8,17,20,22-27,29-30H,9H2,1H3	MNMKDPGRWWQDGI-UHFFFAOYSA-N	COc1ccc2ccc3oc4cc(OC5OC(CO)C(O)C(O)C5O)cc(O)c4c(=O)c3c2c1	-8.95	-1.259	470.4318	185.330773	1
FDB003879	Vicenin	OC[C@H]1O[C@@H](OC2=C(O)C3=C(OC(=CC3=O)C3=CC=C(O)C=C3)C(O[C@@H]3O[C@H](CO)[C@@H](O)[C@H](O)[C@H]3O)=C2O)[C@H](O)[C@@H](O)[C@@H]1O	InChI=1S/C27H30O17/c28-6-12-15(32)18(35)20(37)26(41-12)43-24-17(34)14-10(31)5-11(8-1-3-9(30)4-2-8)40-23(14)25(22(24)39)44-27-21(38)19(36)16(33)13(7-29)42-27/h1-5,12-13,15-16,18-21,26-30,32-39H,6-7H2/t12-,13-,15-,16-,18+,19+,20-,21-,26+,27+/m1/s1	CSNXTSWTBUEIJB-PXJYGDGDSA-N	O=c1cc(-c2ccc(O)cc2)oc2c(O[C@@H]3O[C@H](CO)[C@@H](O)[C@H](O)[C@H]3O)c(O)c(O[C@@H]3O[C@H](CO)[C@@H](O)[C@H](O)[C@H]3O)c(O)c12	-9.367	-1.251	626.5238	195.826723	3
FDB003881	1,2-Disehydronorcoclaurine	OC1=CC=C(CC2=NCCC3=C2C=C(O)C(O)=C3)C=C1	InChI=1S/C16H15NO3/c18-12-3-1-10(2-4-12)7-14-13-9-16(20)15(19)8-11(13)5-6-17-14/h1-4,8-9,18-20H,5-7H2	CCGUUHSJCGMIMD-UHFFFAOYSA-N	Oc1ccc(CC2=NCCc3cc(O)c(O)cc32)cc1	-8.791	-0.434	269.2994	185.504293	3
FDB003909	Apigenin 7-apiosyl-glucoside	OC[C@@]1(O)CO[C@@H](OC[C@H]2O[C@@H](OC3=CC4=C(C(O)=C3)C(=O)C=C(O4)C3=CC=C(O)C=C3)[C@H](O)[C@@H](O)[C@@H]2O)[C@@H]1O	InChI=1S/C26H28O14/c27-9-26(35)10-37-25(23(26)34)36-8-18-20(31)21(32)22(33)24(40-18)38-13-5-14(29)19-15(30)7-16(39-17(19)6-13)11-1-3-12(28)4-2-11/h1-7,18,20-25,27-29,31-35H,8-10H2/t18-,20-,21+,22-,23+,24-,25-,26-/m1/s1	OMWBSQBBFSNJKL-WJIQGHJMSA-N	O=c1cc(-c2ccc(O)cc2)oc2cc(O[C@@H]3O[C@H](CO[C@@H]4OC[C@](O)(CO)[C@H]4O)[C@@H](O)[C@H](O)[C@H]3O)cc(O)c12	-9.419	-1.05	564.4988	181.165443	2
FDB003911	Apiumetrin	[H][C@]1(CO)O[C@@]([H])(OC2=CC(O)=C3C(=O)C=C(OC3=C2)C2=CC=C(O)C=C2)[C@]([H])(O)[C@@]([H])(O)[C@]1([H])O	InChI=1S/C21H20O10/c22-8-16-18(26)19(27)20(28)21(31-16)29-11-5-12(24)17-13(25)7-14(30-15(17)6-11)9-1-3-10(23)4-2-9/h1-7,16,18-24,26-28H,8H2/t16-,18-,19+,20-,21-/m1/s1	KMOUJOKENFFTPU-QNDFHXLGSA-N	O=c1cc(-c2ccc(O)cc2)oc2cc(O[C@@H]3O[C@H](CO)[C@@H](O)[C@H](O)[C@H]3O)cc(O)c12	-9.432	-1.087	432.383	195.851003	2
FDB003916	Chrysoeriol 7-apiosyl-glucoside	COC1=CC(=CC=C1O)C1=CC(=O)C2=C(O1)C=C(O[C@@H]1O[C@H](CO)[C@@H](O)[C@H](O)[C@H]1O[C@@H]1OC[C@](O)(CO)[C@H]1O)C=C2O	InChI=1S/C27H30O15/c1-37-17-4-11(2-3-13(17)30)16-7-15(32)20-14(31)5-12(6-18(20)40-16)39-25-23(22(34)21(33)19(8-28)41-25)42-26-24(35)27(36,9-29)10-38-26/h2-7,19,21-26,28-31,33-36H,8-10H2,1H3/t19-,21-,22+,23-,24+,25-,26+,27-/m1/s1	GYQQQCVFOLKXGH-LDSFXQROSA-N	COc1cc(-c2cc(=O)c3c(O)cc(O[C@@H]4O[C@H](CO)[C@@H](O)[C@H](O)[C@H]4O[C@@H]4OC[C@](O)(CO)[C@H]4O)cc3o2)ccc1O	-9.125	-1.024	594.525	187.859983	2
FDB003949	Hypoxanthine	OC1=NC=NC2=C1NC=N2	InChI=1S/C5H4N4O/c10-5-3-4(7-1-6-3)8-2-9-5/h1-2H,(H2,6,7,8,9,10)	FDGQSTZJBFJUBT-UHFFFAOYSA-N	Oc1ncnc2nc[nH]c12	-9.847	-0.954	136.1128	209.157323	1
FDB004005	Xanthoxotin	COC1=CC2=C(C(O)=C1OC)C(=O)C1=CC=CC=C1N2	InChI=1S/C15H13NO4/c1-19-11-7-10-12(14(18)15(11)20-2)13(17)8-5-3-4-6-9(8)16-10/h3-7,18H,1-2H3,(H,16,17)	CYPILPIHKOUTNO-UHFFFAOYSA-N	COc1cc2[nH]c3ccccc3c(=O)c2c(O)c1OC	-8.532	-0.755	271.272	160.946733	1
FDB004038	Isochlorogenic acid	OC1CC(O)(CC(OC(=O)\C=C\C2=CC=C(O)C(O)=C2)C1O)C(O)=O	InChI=1S/C16H18O9/c17-9-3-1-8(5-10(9)18)2-4-13(20)25-12-7-16(24,15(22)23)6-11(19)14(12)21/h1-5,11-12,14,17-19,21,24H,6-7H2,(H,22,23)/b4-2+	CWVRJTMFETXNAD-DUXPYHPUSA-N	O=C(/C=C/c1ccc(O)c(O)c1)OC1CC(O)(C(=O)O)CC(O)C1O	-9.229	-1.168	354.3128	193.745023	2
FDB004075	Arctignan A	COC1=CC(CC2COC(=O)C2CC2=CC=C(OC(CO)C(O)C3=CC=C(O)C(OC)=C3)C(OC)=C2)=CC=C1O	InChI=1S/C30H34O10/c1-36-25-12-17(4-7-22(25)32)10-20-16-39-30(35)21(20)11-18-5-9-24(27(13-18)38-3)40-28(15-31)29(34)19-6-8-23(33)26(14-19)37-2/h4-9,12-14,20-21,28-29,31-34H,10-11,15-16H2,1-3H3	OPORLFDQDFWPDD-UHFFFAOYSA-N	COc1cc(CC2COC(=O)C2Cc2ccc(OC(CO)C(O)c3ccc(O)c(OC)c3)c(OC)c2)ccc1O	-8.566	-0.283	554.5926	175.596603	2
FDB004076	Arctignan B	COC1=CC(CC2C(CC3=CC(C(CO)C(=O)C4=CC(OC)=C(O)C=C4)=C(O)C(OC)=C3)COC2=O)=CC=C1O	InChI=1S/C30H32O10/c1-37-25-11-16(4-6-23(25)32)9-20-19(15-40-30(20)36)8-17-10-21(29(35)27(12-17)39-3)22(14-31)28(34)18-5-7-24(33)26(13-18)38-2/h4-7,10-13,19-20,22,31-33,35H,8-9,14-15H2,1-3H3	GOKVVQBVCONTLA-UHFFFAOYSA-N	COc1cc(CC2C(=O)OCC2Cc2cc(OC)c(O)c(C(CO)C(=O)c3ccc(O)c(OC)c3)c2)ccc1O	-8.805	-0.542	552.5768	168.316673	3
FDB004077	Arctignan C	COC1=CC(CC2COC(=O)C2CC2=CC(C(CO)C(=O)C3=CC=C(O)C(OC)=C3)=C(O)C(OC)=C2)=CC=C1O	InChI=1S/C30H32O10/c1-37-25-11-16(4-6-23(25)32)8-19-15-40-30(36)20(19)9-17-10-21(29(35)27(12-17)39-3)22(14-31)28(34)18-5-7-24(33)26(13-18)38-2/h4-7,10-13,19-20,22,31-33,35H,8-9,14-15H2,1-3H3	CXFUYRRLYOTRBZ-UHFFFAOYSA-N	COc1cc(CC2COC(=O)C2Cc2cc(OC)c(O)c(C(CO)C(=O)c3ccc(O)c(OC)c3)c2)ccc1O	-8.755	-0.357	552.5768	178.320963	3
FDB004078	Arctignan D	COC1=CC(CC2C(CC3=CC(C(CO)C(O)C4=CC=C(O)C(OC)=C4)=C(O)C(OC)=C3)COC2=O)=CC2=C1OC(C2CO)C1=CC=C(O)C(OC)=C1	InChI=1S/C40H44O13/c1-48-32-15-22(5-7-30(32)43)36(45)28(17-41)26-11-20(13-34(50-3)37(26)46)9-24-19-52-40(47)25(24)10-21-12-27-29(18-42)38(53-39(27)35(14-21)51-4)23-6-8-31(44)33(16-23)49-2/h5-8,11-16,24-25,28-29,36,38,41-46H,9-10,17-19H2,1-4H3	YUHXLTKARLJXBV-UHFFFAOYSA-N	COc1cc(C(O)C(CO)c2cc(CC3COC(=O)C3Cc3cc(OC)c4c(c3)C(CO)C(c3ccc(O)c(OC)c3)O4)cc(OC)c2O)ccc1O	-8.507	-0.486	732.7798	168.861573	3
FDB004079	Arctignan E	COC1=CC(CC2COC(=O)C2CC2=CC(OC)=C(O)C(=C2)C(CO)C(O)C2=CC=C(O)C(OC)=C2)=CC2=C1OC(C2CO)C1=CC=C(O)C(OC)=C1	InChI=1S/C40H44O13/c1-48-32-15-22(5-7-30(32)43)36(45)28(17-41)26-11-21(13-34(50-3)37(26)46)10-25-24(19-52-40(25)47)9-20-12-27-29(18-42)38(53-39(27)35(14-20)51-4)23-6-8-31(44)33(16-23)49-2/h5-8,11-16,24-25,28-29,36,38,41-46H,9-10,17-19H2,1-4H3	BQAUNBCJFDCZFB-UHFFFAOYSA-N	COc1cc(C(O)C(CO)c2cc(CC3C(=O)OCC3Cc3cc(OC)c4c(c3)C(CO)C(c3ccc(O)c(OC)c3)O4)cc(OC)c2O)ccc1O	-8.741	-0.263	732.7798	153.470893	3
FDB004109	Isolappaol A	COC1=CC(CC2C(CC3=CC=C(O)C(OC)=C3)COC2=O)=CC2=C1OC(C2CO)C1=CC=C(O)C(OC)=C1	InChI=1S/C30H32O9/c1-35-25-11-16(4-6-23(25)32)8-19-15-38-30(34)20(19)9-17-10-21-22(14-31)28(39-29(21)27(12-17)37-3)18-5-7-24(33)26(13-18)36-2/h4-7,10-13,19-20,22,28,31-33H,8-9,14-15H2,1-3H3	YMWGUENGTNUIRA-UHFFFAOYSA-N	COc1cc(CC2COC(=O)C2Cc2cc(OC)c3c(c2)C(CO)C(c2ccc(O)c(OC)c2)O3)ccc1O	-8.77	-0.297	536.5774	173.963793	2
FDB004111	Lappaol B	COC1=CC(CC2C(CC3=CC=C(OC)C(OC)=C3)COC2=O)=CC2=C1OC(C2CO)C1=CC(OC)=C(O)C=C1	InChI=1S/C31H34O9/c1-35-25-8-5-17(12-27(25)37-3)9-20-16-39-31(34)21(20)10-18-11-22-23(15-32)29(40-30(22)28(13-18)38-4)19-6-7-24(33)26(14-19)36-2/h5-8,11-14,20-21,23,29,32-33H,9-10,15-16H2,1-4H3	KNSPNZVXPUCWMJ-UHFFFAOYSA-N	COc1cc(C2Oc3c(OC)cc(CC4C(=O)OCC4Cc4ccc(OC)c(OC)c4)cc3C2CO)ccc1O	-8.546	-0.153	550.6042	172.237963	1
FDB004112	Lappaol E	COC1=CC(CC2C(CC3=CC=C(OC(CO)C(O)C4=CC=C(O)C(OC)=C4)C(OC)=C3)COC2=O)=CC=C1O	InChI=1S/C30H34O10/c1-36-25-12-18(4-7-22(25)32)11-21-20(16-39-30(21)35)10-17-5-9-24(27(13-17)38-3)40-28(15-31)29(34)19-6-8-23(33)26(14-19)37-2/h4-9,12-14,20-21,28-29,31-34H,10-11,15-16H2,1-3H3	ASYBYLYCBSRGRZ-UHFFFAOYSA-N	COc1cc(CC2C(=O)OCC2Cc2ccc(OC(CO)C(O)c3ccc(O)c(OC)c3)c(OC)c2)ccc1O	-8.561	-0.283	554.5926	172.750263	2
FDB004113	Lappaol H	COC1=CC(=CC=C1O)C(O)C(CO)C1=CC(CC2COC(=O)C2CC2=CC(C(CO)C(O)C3=CC=C(O)C(OC)=C3)=C(O)C(OC)=C2)=CC(OC)=C1O	InChI=1S/C40H46O14/c1-50-32-15-22(5-7-30(32)43)36(45)28(17-41)26-11-20(13-34(52-3)38(26)47)9-24-19-54-40(49)25(24)10-21-12-27(39(48)35(14-21)53-4)29(18-42)37(46)23-6-8-31(44)33(16-23)51-2/h5-8,11-16,24-25,28-29,36-37,41-48H,9-10,17-19H2,1-4H3	ZBAWFXNLUOUBMU-UHFFFAOYSA-N	COc1cc(C(O)C(CO)c2cc(CC3COC(=O)C3Cc3cc(OC)c(O)c(C(CO)C(O)c4ccc(O)c(OC)c4)c3)cc(OC)c2O)ccc1O	-8.753	-0.576	750.795	174.128303	4
FDB004120	Neoarctin B	[H][C@]1(CC2=CC(OC)=C(C=C2)C2=C(OC)C=C(C[C@@]3([H])COC(=O)[C@]3([H])CC3=CC(OC)=C(O)C(OC)=C3)C=C2)COC(=O)[C@]1([H])CC1=CC(OC)=C(O)C(OC)=C1	InChI=1S/C42H46O12/c1-47-33-15-23(11-27-21-53-41(45)31(27)13-25-17-35(49-3)39(43)36(18-25)50-4)7-9-29(33)30-10-8-24(16-34(30)48-2)12-28-22-54-42(46)32(28)14-26-19-37(51-5)40(44)38(20-26)52-6/h7-10,15-20,27-28,31-32,43-44H,11-14,21-22H2,1-6H3/t27-,28-,31+,32+/m0/s1	TYEFCPJCPSRVMT-DSOCELCXSA-N	COc1cc(C[C@H]2COC(=O)[C@@H]2Cc2cc(OC)c(O)c(OC)c2)ccc1-c1ccc(C[C@H]2COC(=O)[C@@H]2Cc2cc(OC)c(O)c(OC)c2)cc1OC	-8.477	-0.042	742.8182	163.503743	2
FDB004134	Quercetin 3-O-(2-O-beta-D-xylopyranosyl-beta-D-galactopyranoside)	OC[C@H]1O[C@@H](O)[C@H](OC[C@H]2O[C@@H](OC3=C(OC4=C(C(O)=CC(O)=C4)C3=O)C3=CC(O)=C(O)C=C3)[C@H](O)[C@@H](O)[C@H]2O)[C@H]1O	InChI=1S/C26H28O16/c27-6-14-18(33)24(25(37)40-14)38-7-15-17(32)20(35)21(36)26(41-15)42-23-19(34)16-12(31)4-9(28)5-13(16)39-22(23)8-1-2-10(29)11(30)3-8/h1-5,14-15,17-18,20-21,24-33,35-37H,6-7H2/t14-,15-,17+,18+,20+,21-,24-,25-,26+/m1/s1	XDJPEOYAFXFERZ-MJCMEXCLSA-N	O=c1c(O[C@@H]2O[C@H](CO[C@@H]3[C@@H](O)[C@@H](CO)O[C@H]3O)[C@H](O)[C@H](O)[C@H]2O)c(-c2ccc(O)c(O)c2)oc2cc(O)cc(O)c12	-9.248	-1.269	596.4976	164.874143	4
FDB004135	Kaempferol 3-O-beta-D-galactopyranoside	OC[C@H]1O[C@@H](OC2=C(OC3=C(C(O)=CC(O)=C3)C2=O)C2=CC=C(O)C=C2)[C@H](O)[C@@H](O)[C@H]1O	InChI=1S/C21H20O11/c22-7-13-15(26)17(28)18(29)21(31-13)32-20-16(27)14-11(25)5-10(24)6-12(14)30-19(20)8-1-3-9(23)4-2-8/h1-6,13,15,17-18,21-26,28-29H,7H2/t13-,15+,17+,18-,21+/m1/s1	JPUKWEQWGBDDQB-DTGCRPNFSA-N	O=c1c(O[C@@H]2O[C@H](CO)[C@H](O)[C@H](O)[C@H]2O)c(-c2ccc(O)cc2)oc2cc(O)cc(O)c12	-9.377	-1.264	448.3824	183.566473	3
FDB004146	Hydroxycinnamic acid	OC(=O)\C=C\C1=CC=C(O)C=C1	InChI=1S/C9H8O3/c10-8-4-1-7(2-5-8)3-6-9(11)12/h1-6,10H,(H,11,12)/b6-3+	NGSWKAQJJWESNS-ZZXKWVIFSA-N	O=C(O)/C=C/c1ccc(O)cc1	-9.356	-0.94	164.1604	198.249343	1
FDB004148	Kaempferol 3-O-beta-D-xylofuranoside	OC[C@H]1O[C@@H](OC2=C(OC3=C(C(O)=CC(O)=C3)C2=O)C2=CC=C(O)C=C2)[C@H](O)[C@H]1O	InChI=1S/C20H18O10/c21-7-13-15(25)17(27)20(29-13)30-19-16(26)14-11(24)5-10(23)6-12(14)28-18(19)8-1-3-9(22)4-2-8/h1-6,13,15,17,20-25,27H,7H2/t13-,15+,17-,20+/m1/s1	POQICXMTUPVZMX-WNJKXWAASA-N	O=c1c(O[C@@H]2O[C@H](CO)[C@H](O)[C@H]2O)c(-c2ccc(O)cc2)oc2cc(O)cc(O)c12	-9.14	-1.074	418.3562	182.067023	3
FDB004149	Kaempferol 3-O-beta-D-xylofuranosyl-(1->2)-galactopyranoside	OC[C@H]1O[C@@H](O[C@@H]2[C@@H](O)[C@@H](O)[C@@H](CO)O[C@H]2OC2=C(OC3=C(C(O)=CC(O)=C3)C2=O)C2=CC=C(O)C=C2)[C@H](O)[C@H]1O	InChI=1S/C26H28O15/c27-7-14-17(32)20(35)24(41-25-21(36)18(33)15(8-28)38-25)26(39-14)40-23-19(34)16-12(31)5-11(30)6-13(16)37-22(23)9-1-3-10(29)4-2-9/h1-6,14-15,17-18,20-21,24-33,35-36H,7-8H2/t14-,15-,17+,18+,20+,21-,24-,25+,26+/m1/s1	YLUNEKLPLRMSOS-JLSVGCCNSA-N	O=c1c(O[C@@H]2O[C@H](CO)[C@H](O)[C@H](O)[C@H]2O[C@@H]2O[C@H](CO)[C@H](O)[C@H]2O)c(-c2ccc(O)cc2)oc2cc(O)cc(O)c12	-9.291	-1.189	580.4982	192.648633	3
FDB004202	Apigenin 6-C-glucosyl-O-arabinoside	OC[C@H]1O[C@@H](OC[C@H]2OC([C@H](O)[C@@H](O)[C@@H]2O)C2=C(O)C3=C(OC(=CC3=O)C3=CC=C(O)C=C3)C=C2O)[C@@H](O)[C@@H]1O	InChI=1S/C26H28O14/c27-7-15-19(31)24(36)26(40-15)37-8-16-20(32)22(34)23(35)25(39-16)18-12(30)6-14-17(21(18)33)11(29)5-13(38-14)9-1-3-10(28)4-2-9/h1-6,15-16,19-20,22-28,30-36H,7-8H2/t15-,16-,19-,20-,22+,23-,24+,25?,26-/m1/s1	FIOWCFBQOIGQDV-NXGDVTQMSA-N	O=c1cc(-c2ccc(O)cc2)oc2cc(O)c(C3O[C@H](CO[C@@H]4O[C@H](CO)[C@@H](O)[C@@H]4O)[C@@H](O)[C@H](O)[C@H]3O)c(O)c12	-9.56	-1.206	564.4988	198.678683	3
FDB004204	Apigenin 8-C-rhamnosyl-glucoside	C[C@@H]1O[C@@H](OC[C@H]2O[C@@H](OC3=CC4=C(C(O)=C3)C(=O)C=C(O4)C3=CC=C(O)C=C3)[C@H](O)[C@@H](O)[C@@H]2O)[C@H](O)[C@H](O)[C@H]1O	InChI=1S/C27H30O14/c1-10-20(31)22(33)24(35)26(38-10)37-9-18-21(32)23(34)25(36)27(41-18)39-13-6-14(29)19-15(30)8-16(40-17(19)7-13)11-2-4-12(28)5-3-11/h2-8,10,18,20-29,31-36H,9H2,1H3/t10-,18+,20-,21+,22+,23-,24+,25+,26+,27+/m0/s1	FKIYLTVJPDLUDL-SLNHTJRHSA-N	C[C@@H]1O[C@@H](OC[C@H]2O[C@@H](Oc3cc(O)c4c(=O)cc(-c5ccc(O)cc5)oc4c3)[C@H](O)[C@@H](O)[C@@H]2O)[C@H](O)[C@H](O)[C@H]1O	-9.476	-1.101	578.5256	197.485783	2
FDB004209	Caffeic acid ester	[H]\C(=C(\[H])C1=CC(O)=C(O)C=C1)C(=O)OCCC1=CC=CC=C1	InChI=1S/C17H16O4/c18-15-8-6-14(12-16(15)19)7-9-17(20)21-11-10-13-4-2-1-3-5-13/h1-9,12,18-19H,10-11H2/b9-7+	SWUARLUWKZWEBQ-VQHVLOKHSA-N	O=C(/C=C/c1ccc(O)c(O)c1)OCCc1ccccc1	-8.986	-0.711	284.311	188.384813	2
FDB004214	Diaminopropane	NC1=CC(N)=C(O)C=C1	InChI=1S/C6H8N2O/c7-4-1-2-6(9)5(8)3-4/h1-3,9H,7-8H2	XIWMTQIUUWJNRP-UHFFFAOYSA-N	Nc1ccc(O)c(N)c1	-7.845	0.327	124.142	161.464553	1
FDB004233	Luteolin 6-C-glucosyl-O-arabinoside	OC[C@H]1O[C@@H](OC[C@H]2O[C@H]([C@H](O)[C@@H](O)[C@@H]2O)C2=C(O)C3=C(OC(=CC3=O)C3=CC(O)=C(O)C=C3)C=C2O)[C@@H](O)[C@@H]1O	InChI=1S/C26H28O15/c27-6-15-19(32)24(37)26(41-15)38-7-16-20(33)22(35)23(36)25(40-16)18-12(31)5-14-17(21(18)34)11(30)4-13(39-14)8-1-2-9(28)10(29)3-8/h1-5,15-16,19-20,22-29,31-37H,6-7H2/t15-,16-,19-,20-,22+,23-,24+,25+,26-/m1/s1	MFKFVFBXHPTHOJ-NBRHCPASSA-N	O=c1cc(-c2ccc(O)c(O)c2)oc2cc(O)c([C@@H]3O[C@H](CO[C@@H]4O[C@H](CO)[C@@H](O)[C@@H]4O)[C@@H](O)[C@H](O)[C@H]3O)c(O)c12	-9.491	-1.415	580.4982	198.452893	4
FDB004265	Isorhamnetin 3-O-(beta-D-glucopyranosyl-(1->6)-beta-D-glucopyranoside)	COC1=C(O)C=CC(=C1)C1=C(O[C@@H]2O[C@H](CO[C@@H]3O[C@H](CO)[C@@H](O)[C@H](O)[C@H]3O)[C@@H](O)[C@H](O)[C@H]2O)C(=O)C2=C(O1)C=C(O)C=C2O	InChI=1S/C28H32O17/c1-40-13-4-9(2-3-11(13)31)25-26(20(35)17-12(32)5-10(30)6-14(17)42-25)45-28-24(39)22(37)19(34)16(44-28)8-41-27-23(38)21(36)18(33)15(7-29)43-27/h2-6,15-16,18-19,21-24,27-34,36-39H,7-8H2,1H3/t15-,16-,18-,19-,21+,22+,23-,24-,27-,28+/m1/s1	GPZLFWVUSQREQH-QDYVESOYSA-N	COc1cc(-c2oc3cc(O)cc(O)c3c(=O)c2O[C@@H]2O[C@H](CO[C@@H]3O[C@H](CO)[C@@H](O)[C@H](O)[C@H]3O)[C@@H](O)[C@H](O)[C@H]2O)ccc1O	-9.036	-1.162	640.5506	178.078883	3
FDB004337	1-O-Sinapoyl-beta-D-glucose	COC1=CC(\C=C\C(=O)O[C@@H]2O[C@H](CO)[C@@H](O)[C@H](O)[C@H]2O)=CC(OC)=C1O	InChI=1S/C17H22O10/c1-24-9-5-8(6-10(25-2)13(9)20)3-4-12(19)27-17-16(23)15(22)14(21)11(7-18)26-17/h3-6,11,14-18,20-23H,7H2,1-2H3/b4-3+/t11-,14-,15+,16-,17+/m1/s1	XRKBRPFTFKKHEF-DGDBGZAXSA-N	COc1cc(/C=C/C(=O)O[C@@H]2O[C@H](CO)[C@@H](O)[C@H](O)[C@H]2O)cc(OC)c1O	-8.659	-0.815	386.3548	178.765043	1
FDB004350	ent-Epigallocatechin 3-gallate	OC1=CC2=C(C[C@H](OC(=O)C3=CC(O)=C(O)C(O)=C3)[C@@H](O2)C2=CC(O)=C(O)C(O)=C2)C(O)=C1	InChI=1S/C22H18O11/c23-10-5-12(24)11-7-18(33-22(31)9-3-15(27)20(30)16(28)4-9)21(32-17(11)6-10)8-1-13(25)19(29)14(26)2-8/h1-6,18,21,23-30H,7H2/t18-,21-/m0/s1	WMBWREPUVVBILR-RXVVDRJESA-N	O=C(O[C@H]1Cc2c(O)cc(O)cc2O[C@H]1c1cc(O)c(O)c(O)c1)c1cc(O)c(O)c(O)c1	-9.09	-0.637	458.3776	190.310803	8
FDB004421	4-Gallocatechol	O[C@@H]1CC2=C(O)C=C(O)C=C2O[C@H]1C1=CC(O)=C(O)C(O)=C1	InChI=1S/C15H14O7/c16-7-3-9(17)8-5-12(20)15(22-13(8)4-7)6-1-10(18)14(21)11(19)2-6/h1-4,12,15-21H,5H2/t12-,15+/m1/s1	XMOCLSLCDHWDHP-DOMZBBRYSA-N	Oc1cc(O)c2c(c1)O[C@@H](c1cc(O)c(O)c(O)c1)[C@H](O)C2	-8.881	-0.025	306.2714	186.459423	5
FDB004457	Degalloyl theasinensin F	O[C@@H]1CC2=C(O[C@@H]1C1=CC(O)=C(O)C=C1C1=C(C=C(O)C(O)=C1O)[C@H]1OC3=C(C[C@H]1O)C(O)=CC(O)=C3)C=C(O)C=C2O	InChI=1S/C30H26O13/c31-10-1-17(33)14-7-22(38)29(42-24(14)3-10)13-6-20(36)19(35)5-12(13)26-16(9-21(37)27(40)28(26)41)30-23(39)8-15-18(34)2-11(32)4-25(15)43-30/h1-6,9,22-23,29-41H,7-8H2/t22-,23-,29-,30-/m1/s1	KHLNJXULHHYAOM-IIJZBOQJSA-N	Oc1cc(O)c2c(c1)O[C@H](c1cc(O)c(O)cc1-c1c([C@H]3Oc4cc(O)cc(O)c4C[C@H]3O)cc(O)c(O)c1O)[C@H](O)C2	-8.822	-0.5	594.5276	178.946213	9
FDB004461	Epicatechin-(4beta->8)-epigallocatechin 3'-gallate	O[C@H]1[C@H](OC2=C([C@@H]1C1=C(O)C=C(O)C3=C1O[C@@H]([C@@H](C3)OC(=O)C1=CC(O)=C(O)C(O)=C1)C1=CC(O)=C(O)C(O)=C1)C(O)=CC(O)=C2)C1=CC=C(O)C(O)=C1	InChI=1S/C37H30O17/c38-15-8-20(42)28-26(9-15)52-35(12-1-2-17(39)19(41)3-12)33(50)30(28)29-21(43)11-18(40)16-10-27(53-37(51)14-6-24(46)32(49)25(47)7-14)34(54-36(16)29)13-4-22(44)31(48)23(45)5-13/h1-9,11,27,30,33-35,38-50H,10H2/t27-,30-,33-,34-,35-/m1/s1	BUOLDWJIICQRBU-RGOYVLDUSA-N	O=C(O[C@@H]1Cc2c(O)cc(O)c([C@H]3c4c(O)cc(O)cc4O[C@H](c4ccc(O)c(O)c4)[C@@H]3O)c2O[C@@H]1c1cc(O)c(O)c(O)c1)c1cc(O)c(O)c(O)c1	-8.983	-0.531	746.6338	179.736433	12
FDB004477	Epigallocatechin-(4beta->8)-epicatechin 3,3'-digallate	OC1=CC2=C([C@@H]([C@@H](OC(=O)C3=CC(O)=C(O)C(O)=C3)[C@H](O2)C2=CC(O)=C(O)C(O)=C2)C2=C(O)C=C(O)C3=C2O[C@@H]([C@@H](C3)OC(=O)C2=CC(O)=C(O)C(O)=C2)C2=CC=C(O)C(O)=C2)C(O)=C1	InChI=1S/C44H34O21/c45-18-10-23(49)33-31(11-18)62-40(15-4-25(51)36(57)26(52)5-15)42(65-44(61)17-8-29(55)38(59)30(56)9-17)35(33)34-24(50)13-21(47)19-12-32(63-43(60)16-6-27(53)37(58)28(54)7-16)39(64-41(19)34)14-1-2-20(46)22(48)3-14/h1-11,13,32,35,39-40,42,45-59H,12H2/t32-,35-,39-,40-,42-/m1/s1	AKLZJACFWIKHEV-WZPNJOEPSA-N	O=C(O[C@@H]1[C@@H](c2c(O)cc(O)c3c2O[C@H](c2ccc(O)c(O)c2)[C@H](OC(=O)c2cc(O)c(O)c(O)c2)C3)c2c(O)cc(O)cc2O[C@@H]1c1cc(O)c(O)c(O)c1)c1cc(O)c(O)c(O)c1	-8.766	-0.932	898.74	173.110633	15
FDB004522	Kaempferol 3-O-rhamnodiglucoside	C[C@@H]1O[C@@H](OC[C@H]2O[C@@H](OC[C@H]3O[C@@H](OC4=C(OC5=C(C(O)=CC(O)=C5)C4=O)C4=CC=C(O)C=C4)[C@H](O)[C@@H](O)[C@@H]3O)[C@H](O)[C@@H](O)[C@@H]2O)[C@H](O)[C@H](O)[C@H]1O	InChI=1S/C33H40O20/c1-10-19(37)23(41)26(44)31(49-10)47-8-16-20(38)24(42)27(45)32(51-16)48-9-17-21(39)25(43)28(46)33(52-17)53-30-22(40)18-14(36)6-13(35)7-15(18)50-29(30)11-2-4-12(34)5-3-11/h2-7,10,16-17,19-21,23-28,31-39,41-46H,8-9H2,1H3/t10-,16+,17+,19-,20+,21+,23+,24-,25-,26+,27+,28+,31+,32+,33-/m0/s1	FDCQKWPSJZNODX-QDSFYBSMSA-N	C[C@@H]1O[C@@H](OC[C@H]2O[C@@H](OC[C@H]3O[C@@H](Oc4c(-c5ccc(O)cc5)oc5cc(O)cc(O)c5c4=O)[C@H](O)[C@@H](O)[C@@H]3O)[C@H](O)[C@@H](O)[C@@H]2O)[C@H](O)[C@H](O)[C@H]1O	-9.436	-1.322	756.667	176.177383	3
FDB004523	Kaempferol 3-rhamno-glucoside	C[C@@H]1O[C@@H](OC[C@H]2O[C@@H](OC3=C(OC4=C(C(O)=CC(O)=C4)C3=O)C3=CC=C(O)C=C3)[C@H](O)[C@@H](O)[C@@H]2O)[C@H](O)[C@H](O)[C@H]1O	InChI=1S/C27H30O15/c1-9-17(31)20(34)22(36)26(39-9)38-8-15-18(32)21(35)23(37)27(41-15)42-25-19(33)16-13(30)6-12(29)7-14(16)40-24(25)10-2-4-11(28)5-3-10/h2-7,9,15,17-18,20-23,26-32,34-37H,8H2,1H3/t9-,15+,17-,18+,20+,21-,22+,23+,26+,27-/m0/s1	RTATXGUCZHCSNG-QHWHWDPRSA-N	C[C@@H]1O[C@@H](OC[C@H]2O[C@@H](Oc3c(-c4ccc(O)cc4)oc4cc(O)cc(O)c4c3=O)[C@H](O)[C@@H](O)[C@@H]2O)[C@H](O)[C@H](O)[C@H]1O	-9.404	-1.269	594.525	176.216463	3
FDB004524	Kaempferol 3-triglucoside	OC[C@H]1O[C@@H](OC[C@H]2O[C@@H](OC[C@H]3O[C@@H](OC4=C(OC5=C(C(O)=CC(O)=C5)C4=O)C4=CC=C(O)C=C4)[C@H](O)[C@@H](O)[C@@H]3O)[C@H](O)[C@@H](O)[C@@H]2O)[C@H](O)[C@@H](O)[C@@H]1O	InChI=1S/C33H40O21/c34-7-15-19(38)23(42)26(45)31(51-15)48-8-16-20(39)24(43)27(46)32(52-16)49-9-17-21(40)25(44)28(47)33(53-17)54-30-22(41)18-13(37)5-12(36)6-14(18)50-29(30)10-1-3-11(35)4-2-10/h1-6,15-17,19-21,23-28,31-40,42-47H,7-9H2/t15-,16-,17-,19-,20-,21-,23+,24+,25+,26-,27-,28-,31-,32-,33+/m1/s1	HKMIANQUKLXNMN-GZIDCZEMSA-N	O=c1c(O[C@@H]2O[C@H](CO[C@@H]3O[C@H](CO[C@@H]4O[C@H](CO)[C@@H](O)[C@H](O)[C@H]4O)[C@@H](O)[C@H](O)[C@H]3O)[C@@H](O)[C@H](O)[C@H]2O)c(-c2ccc(O)cc2)oc2cc(O)cc(O)c12	-9.309	-1.284	772.6664	199.911883	3
FDB004551	o-Xylenol	CC1=C(C)C(O)=CC=C1	InChI=1S/C8H10O/c1-6-4-3-5-8(9)7(6)2/h3-5,9H,1-2H3	QWBBPBRQALCEIZ-UHFFFAOYSA-N	Cc1cccc(O)c1C	-8.951	0.26	122.1664	191.628593	1
FDB004576	Quercetin 3-O-rhamnodiglucoside	C[C@@H]1O[C@@H](OC[C@H]2O[C@@H](OC[C@H]3O[C@@H](OC4=C(OC5=C(C(O)=CC(O)=C5)C4=O)C4=CC(O)=C(O)C=C4)[C@H](O)[C@@H](O)[C@@H]3O)[C@H](O)[C@@H](O)[C@@H]2O)[C@H](O)[C@H](O)[C@H]1O	InChI=1S/C33H40O21/c1-9-19(38)23(42)26(45)31(50-9)48-7-16-20(39)24(43)27(46)32(52-16)49-8-17-21(40)25(44)28(47)33(53-17)54-30-22(41)18-14(37)5-11(34)6-15(18)51-29(30)10-2-3-12(35)13(36)4-10/h2-6,9,16-17,19-21,23-28,31-40,42-47H,7-8H2,1H3/t9-,16+,17+,19-,20+,21+,23+,24-,25-,26+,27+,28+,31+,32+,33-/m0/s1	SYFFHZSTXDTJOS-YQJBXTIASA-N	C[C@@H]1O[C@@H](OC[C@H]2O[C@@H](OC[C@H]3O[C@@H](Oc4c(-c5ccc(O)c(O)c5)oc5cc(O)cc(O)c5c4=O)[C@H](O)[C@@H](O)[C@@H]3O)[C@H](O)[C@@H](O)[C@@H]2O)[C@H](O)[C@H](O)[C@H]1O	-9.136	-1.218	772.6664	194.143553	4
FDB004585	Theaflavin monogallate	[H][C@@]1(O)CC2=C(O)C=C(O)C=C2O[C@]1([H])C1=CC(O)=C(O)C2=C1C=C(C=C(OC(=O)C1=CC(O)=C(O)C(O)=C1)C2=O)[C@@]1([H])OC2=CC(O)=CC(O)=C2C[C@@]1([H])O	InChI=1S/C36H28O16/c37-14-5-20(39)18-10-25(44)34(50-27(18)7-14)12-1-16-17(35-26(45)11-19-21(40)6-15(38)8-28(19)51-35)9-24(43)32(47)30(16)33(48)29(4-12)52-36(49)13-2-22(41)31(46)23(42)3-13/h1-9,25-26,34-35,37-47H,10-11H2/t25-,26-,34-,35-/m1/s1	OGJAEMWMWKYTFR-CJSXLACTSA-N	O=C(Oc1cc([C@H]2Oc3cc(O)cc(O)c3C[C@H]2O)cc2c([C@H]3Oc4cc(O)cc(O)c4C[C@H]3O)cc(O)c(O)c2c1=O)c1cc(O)c(O)c(O)c1	-8.73	-1.138	716.6076	184.800283	9
FDB004597	Glucocapangulin	[H][C@]1(CO)O[C@@]([H])(OC2=CC(O)=CC3=C2C(=O)C2=C(C=C(C)C=C2O)C3=O)[C@]([H])(O)[C@@]([H])(O)[C@]1([H])O	InChI=1S/C21H20O10/c1-7-2-9-14(11(24)3-7)18(27)15-10(16(9)25)4-8(23)5-12(15)30-21-20(29)19(28)17(26)13(6-22)31-21/h2-5,13,17,19-24,26,28-29H,6H2,1H3/t13-,17-,19+,20-,21-/m1/s1	HSWIRQIYASIOBE-JNHRPPPUSA-N	Cc1cc(O)c2c(c1)C(=O)c1cc(O)cc(O[C@@H]3O[C@H](CO)[C@@H](O)[C@H](O)[C@H]3O)c1C2=O	-9.72	-1.756	432.383	204.238803	2
FDB004601	Quercetin 7-O-beta-D-glucopyranoside-beta-L-rhamnopyranoside	C[C@@H]1O[C@H](OC2=CC3=C(C(O)=C2)C(=O)C(O)=C(O3)C2=CC(O)=C(O)C=C2)[C@H](O)[C@H](O)[C@H]1O[C@@H]1O[C@H](CO)[C@@H](O)[C@H](O)[C@H]1O	InChI=1S/C27H30O16/c1-8-24(43-27-22(37)19(34)17(32)15(7-28)42-27)21(36)23(38)26(39-8)40-10-5-13(31)16-14(6-10)41-25(20(35)18(16)33)9-2-3-11(29)12(30)4-9/h2-6,8,15,17,19,21-24,26-32,34-38H,7H2,1H3/t8-,15+,17+,19-,21-,22+,23+,24-,26+,27-/m0/s1	KCDGIUTYFPXJSM-SLMMSSQFSA-N	C[C@@H]1O[C@H](Oc2cc(O)c3c(=O)c(O)c(-c4ccc(O)c(O)c4)oc3c2)[C@H](O)[C@H](O)[C@H]1O[C@@H]1O[C@H](CO)[C@@H](O)[C@H](O)[C@H]1O	-8.828	-1.207	610.5244	180.419513	4
FDB004606	1-O-Caffeoyl-beta-D-glucose	OC[C@H]1O[C@@H](OC(=O)\C=C\C2=CC(O)=C(O)C=C2)[C@H](O)[C@@H](O)[C@@H]1O	InChI=1S/C15H18O9/c16-6-10-12(20)13(21)14(22)15(23-10)24-11(19)4-2-7-1-3-8(17)9(18)5-7/h1-5,10,12-18,20-22H,6H2/b4-2+/t10-,12-,13+,14-,15+/m1/s1	WQSDYZZEIBAPIN-VBQORRLJSA-N	O=C(/C=C/c1ccc(O)c(O)c1)O[C@@H]1O[C@H](CO)[C@@H](O)[C@H](O)[C@H]1O	-9.247	-1.28	342.3018	194.470773	2
FDB004689	Vanilloyl glucose	[H][C@]1(CO)O[C@@]([H])(OC(=O)C2=CC(OC)=C(O)C=C2)[C@]([H])(O)[C@@]([H])(O)[C@]1([H])O	InChI=1S/C14H18O9/c1-21-8-4-6(2-3-7(8)16)13(20)23-14-12(19)11(18)10(17)9(5-15)22-14/h2-4,9-12,14-19H,5H2,1H3/t9-,10-,11+,12-,14+/m1/s1	YROOZUQRTLHXIO-DIACKHNESA-N	COc1cc(C(=O)O[C@@H]2O[C@H](CO)[C@@H](O)[C@H](O)[C@H]2O)ccc1O	-9.356	-0.946	330.2908	195.782753	1
FDB004692	Vanillyl octanamide	CCCCCCCCN=C(O)C1=CC(OC)=C(O)C=C1	InChI=1S/C16H25NO3/c1-3-4-5-6-7-8-11-17-16(19)13-9-10-14(18)15(12-13)20-2/h9-10,12,18H,3-8,11H2,1-2H3,(H,17,19)	CMUQEPIYTHQKDV-UHFFFAOYSA-N	CCCCCCCCN=C(O)c1ccc(O)c(OC)c1	-8.99	-0.191	279.3784	186.770443	1
FDB004800	Quercetin 3-O-caffeyl-glucoside	O[C@@H]1[C@@H](COC(=O)\C=C\C2=CC=C(O)C(O)=C2)O[C@@H](OC2=C(OC3=C(C(O)=CC(O)=C3)C2=O)C2=CC(O)=C(O)C=C2)[C@H](O)[C@H]1O	InChI=1S/C30H26O15/c31-14-9-19(36)23-20(10-14)43-28(13-3-5-16(33)18(35)8-13)29(25(23)39)45-30-27(41)26(40)24(38)21(44-30)11-42-22(37)6-2-12-1-4-15(32)17(34)7-12/h1-10,21,24,26-27,30-36,38,40-41H,11H2/b6-2+/t21-,24-,26+,27-,30+/m1/s1	IHBVMUCQCZEAPW-PFNFWJRHSA-N	O=C(/C=C/c1ccc(O)c(O)c1)OC[C@H]1O[C@@H](Oc2c(-c3ccc(O)c(O)c3)oc3cc(O)cc(O)c3c2=O)[C@H](O)[C@@H](O)[C@@H]1O	-9.024	-0.933	626.5264	189.453603	6
FDB004829	Apigenin 7-glucoside-(2'',3'')-diacetate	CC(=O)O[C@H]1[C@H](O)[C@@H](CO)O[C@@H](OC2=CC3=C(C(O)=C2)C(=O)C=C(O3)C2=CC=C(O)C=C2)[C@@H]1OC(C)=O	InChI=1S/C25H24O12/c1-11(27)33-23-22(32)20(10-26)37-25(24(23)34-12(2)28)35-15-7-16(30)21-17(31)9-18(36-19(21)8-15)13-3-5-14(29)6-4-13/h3-9,20,22-26,29-30,32H,10H2,1-2H3/t20-,22-,23+,24-,25-/m1/s1	RLRNEHZJFFGOEN-PRDVQWLOSA-N	CC(=O)O[C@H]1[C@H](Oc2cc(O)c3c(=O)cc(-c4ccc(O)cc4)oc3c2)O[C@H](CO)[C@@H](O)[C@@H]1OC(C)=O	-9.404	-1.006	516.4574	194.952593	2
FDB004855	3,5,7-Trimethylepicatechin	CO[C@@H]1CC2=C(O[C@@H]1C1=CC=C(O)C(O)=C1)C=C(OC)C=C2OC	InChI=1S/C18H20O6/c1-21-11-7-15(22-2)12-9-17(23-3)18(24-16(12)8-11)10-4-5-13(19)14(20)6-10/h4-8,17-20H,9H2,1-3H3/t17-,18-/m1/s1	GZARPSIXRIMXRD-QZTJIDSGSA-N	COc1cc(OC)c2c(c1)O[C@H](c1ccc(O)c(O)c1)[C@H](OC)C2	-8.618	0.226	332.3524	179.879773	2
FDB004897	Dihydrofumigatin	COC1=C(O)C(O)=C(C)C=C1O	InChI=1S/C8H10O4/c1-4-3-5(9)8(12-2)7(11)6(4)10/h3,9-11H,1-2H3	FBRSHCVRTNPNES-UHFFFAOYSA-N	COc1c(O)cc(C)c(O)c1O	-8.574	0.021	170.1646	180.147623	3
FDB004901	Proanthocyanidins	[H][C@@]1(O)CC2=C(OC1([H])C1=CC(O)=C(OC)C(O)=C1)C(=C(O)C=C2O)[C@@]1([H])C2=C(O)C=C(O)C=C2O[C@]([H])(C2=CC=C(O)C=C2)[C@]1([H])O	InChI=1S/C31H28O12/c1-41-31-20(37)6-13(7-21(31)38)28-22(39)10-16-17(34)11-19(36)25(30(16)43-28)26-24-18(35)8-15(33)9-23(24)42-29(27(26)40)12-2-4-14(32)5-3-12/h2-9,11,22,26-29,32-40H,10H2,1H3/t22-,26-,27-,28?,29-/m1/s1	JPFCOVZKLAXXOE-XBNSMERZSA-N	COc1c(O)cc(C2Oc3c(c(O)cc(O)c3[C@H]3c4c(O)cc(O)cc4O[C@H](c4ccc(O)cc4)[C@@H]3O)C[C@H]2O)cc1O	-8.74	-0.356	592.555	182.882673	7
FDB004985	Vitexin 2''-xyloside	OC[C@H]1O[C@@H](O[C@@H]2[C@@H](O)[C@H](O)[C@@H](CO)OC2C2=C(O)C=C(O)C3=C2OC(=CC3=O)C2=CC=C(O)C=C2)[C@H](O)[C@H]1O	InChI=1S/C26H28O14/c27-7-15-19(33)21(35)25(40-26-22(36)20(34)16(8-28)39-26)24(38-15)18-12(31)5-11(30)17-13(32)6-14(37-23(17)18)9-1-3-10(29)4-2-9/h1-6,15-16,19-22,24-31,33-36H,7-8H2/t15-,16-,19-,20+,21+,22-,24?,25-,26+/m1/s1	BBUDILRMCLBZGM-AOGPCRGDSA-N	O=c1cc(-c2ccc(O)cc2)oc2c(C3O[C@H](CO)[C@@H](O)[C@H](O)[C@H]3O[C@@H]3O[C@H](CO)[C@H](O)[C@H]3O)c(O)cc(O)c12	-9.358	-0.849	564.4988	191.455703	3
FDB005020	Apigenin 7-(6''-O-alpha-rhamnosyl-beta-glucoside)	C[C@@H]1O[C@H](OC[C@H]2O[C@@H](OC3=CC4=C(C(O)=C3)C(=O)C=C(O4)C3=CC=C(O)C=C3)[C@H](O)[C@@H](O)[C@@H]2O)[C@H](O)[C@H](O)[C@H]1O	InChI=1S/C27H30O14/c1-10-20(31)22(33)24(35)26(38-10)37-9-18-21(32)23(34)25(36)27(41-18)39-13-6-14(29)19-15(30)8-16(40-17(19)7-13)11-2-4-12(28)5-3-11/h2-8,10,18,20-29,31-36H,9H2,1H3/t10-,18+,20-,21+,22+,23-,24+,25+,26-,27+/m0/s1	FKIYLTVJPDLUDL-PYXJVEIZSA-N	C[C@@H]1O[C@H](OC[C@H]2O[C@@H](Oc3cc(O)c4c(=O)cc(-c5ccc(O)cc5)oc4c3)[C@H](O)[C@@H](O)[C@@H]2O)[C@H](O)[C@H](O)[C@H]1O	-9.43	-1.071	578.5256	193.090613	2
FDB005026	Citronetin	OC1=CC(O)=C2C(=O)CC(OC2=C1)C1=CC=CC=C1O	InChI=1S/C15H12O5/c16-8-5-11(18)15-12(19)7-13(20-14(15)6-8)9-3-1-2-4-10(9)17/h1-6,13,16-18H,7H2	LSLXUDALHVEMQB-UHFFFAOYSA-N	O=C1CC(c2ccccc2O)Oc2cc(O)cc(O)c21	-9.385	-0.495	272.2568	202.099503	3
FDB005037	Isoeriocitrin	C[C@@H]1O[C@@H](O[C@@H]2[C@@H](O)[C@H](O)[C@@H](CO)O[C@H]2OC2=CC(O)=C3C(=O)C[C@H](OC3=C2)C2=CC(O)=C(O)C=C2)[C@H](O)[C@H](O)[C@H]1O	InChI=1S/C27H32O15/c1-9-20(33)22(35)24(37)26(38-9)42-25-23(36)21(34)18(8-28)41-27(25)39-11-5-14(31)19-15(32)7-16(40-17(19)6-11)10-2-3-12(29)13(30)4-10/h2-6,9,16,18,20-31,33-37H,7-8H2,1H3/t9-,16-,18+,20-,21+,22+,23-,24+,25+,26-,27+/m0/s1	OBKKEZLIABHSGY-DOYQYKRZSA-N	C[C@@H]1O[C@@H](O[C@H]2[C@H](Oc3cc(O)c4c(c3)O[C@H](c3ccc(O)c(O)c3)CC4=O)O[C@H](CO)[C@@H](O)[C@@H]2O)[C@H](O)[C@H](O)[C@H]1O	-9.106	-0.521	596.5408	169.429353	3
FDB005039	Isolimocitrol 3-beta-D-glucoside	COC1=C(O)C=C(C=C1)C1=C(O[C@@H]2O[C@H](CO)[C@@H](O)[C@H](O)[C@H]2O)C(=O)C2=C(O1)C(OC)=C(O)C(OC)=C2O	InChI=1S/C24H26O14/c1-33-10-5-4-8(6-9(10)26)19-23(38-24-17(31)16(30)13(27)11(7-25)36-24)15(29)12-14(28)21(34-2)18(32)22(35-3)20(12)37-19/h4-6,11,13,16-17,24-28,30-32H,7H2,1-3H3/t11-,13-,16+,17-,24+/m1/s1	AMJOONKCBORCKA-BFECWXROSA-N	COc1ccc(-c2oc3c(OC)c(O)c(OC)c(O)c3c(=O)c2O[C@@H]2O[C@H](CO)[C@@H](O)[C@H](O)[C@H]2O)cc1O	-9.009	-1.114	538.461	172.716383	3
FDB005041	Isorhamnetin 3-arabino-glucoside	COC1=C(O)C=CC(=C1)C1=C(O[C@@H]2O[C@H](CO)[C@@H](OC3OC[C@H](O)[C@H](O)[C@H]3O)[C@H](O)[C@H]2O)C(=O)C2=C(O)C=C(O)C=C2O1	InChI=1S/C27H30O16/c1-38-14-4-9(2-3-11(14)30)23-25(19(34)17-12(31)5-10(29)6-15(17)40-23)43-27-22(37)20(35)24(16(7-28)41-27)42-26-21(36)18(33)13(32)8-39-26/h2-6,13,16,18,20-22,24,26-33,35-37H,7-8H2,1H3/t13-,16+,18-,20+,21+,22+,24+,26?,27-/m0/s1	ZQJYNVLDGVALIX-QVHNXEAWSA-N	COc1cc(-c2oc3cc(O)cc(O)c3c(=O)c2O[C@@H]2O[C@H](CO)[C@@H](OC3OC[C@H](O)[C@H](O)[C@H]3O)[C@H](O)[C@H]2O)ccc1O	-9.292	-1.271	610.5244	190.823733	3
FDB005063	Quercetin 3,5-diglucoside	OC[C@H]1O[C@@H](OC2=C3C(=O)C(O[C@@H]4O[C@H](CO)[C@@H](O)[C@H](O)[C@H]4O)=C(OC3=CC(O)=C2)C2=CC(O)=C(O)C=C2)[C@H](O)[C@@H](O)[C@@H]1O	InChI=1S/C27H30O17/c28-6-14-17(33)20(36)22(38)26(42-14)41-13-5-9(30)4-12-16(13)19(35)25(24(40-12)8-1-2-10(31)11(32)3-8)44-27-23(39)21(37)18(34)15(7-29)43-27/h1-5,14-15,17-18,20-23,26-34,36-39H,6-7H2/t14-,15-,17-,18-,20+,21+,22-,23-,26-,27+/m1/s1	YOXWSUCVDVXAMX-DEFKTLOSSA-N	O=c1c(O[C@@H]2O[C@H](CO)[C@@H](O)[C@H](O)[C@H]2O)c(-c2ccc(O)c(O)c2)oc2cc(O)cc(O[C@@H]3O[C@H](CO)[C@@H](O)[C@H](O)[C@H]3O)c12	-9.217	-0.801	626.5238	178.234803	3
FDB005075	2-trans-O-Feruloylglucaric acid	COC1=C(O)C=CC(\C=C\C(=O)O[C@H]([C@@H](O)[C@H](O)[C@H](O)C(O)=O)C(O)=O)=C1	InChI=1S/C16H18O11/c1-26-9-6-7(2-4-8(9)17)3-5-10(18)27-14(16(24)25)12(20)11(19)13(21)15(22)23/h2-6,11-14,17,19-21H,1H3,(H,22,23)(H,24,25)/b5-3+/t11-,12-,13-,14+/m0/s1	JZRAOXRUPYISEN-GLJYKRHASA-N	COc1cc(/C=C/C(=O)O[C@@H](C(=O)O)[C@@H](O)[C@H](O)[C@H](O)C(=O)O)ccc1O	-9.05	-1.099	386.3116	186.018133	1
FDB005123	Lochnocarpol A	CC(C)=CCC1=C(O)C2=C(OC(CC2=O)C2=CC=C(O)C=C2)C(CC=C(C)C)=C1O	InChI=1S/C25H28O5/c1-14(2)5-11-18-23(28)19(12-6-15(3)4)25-22(24(18)29)20(27)13-21(30-25)16-7-9-17(26)10-8-16/h5-10,21,26,28-29H,11-13H2,1-4H3	HCNLDGTUMBOHKT-UHFFFAOYSA-N	CC(C)=CCc1c(O)c(CC=C(C)C)c2c(c1O)C(=O)CC(c1ccc(O)cc1)O2	-8.771	-0.413	408.4932	176.149423	3
FDB005139	Nordentatin	CC(C)(C=C)C1=C(O)C2=C(OC(C)(C)C=C2)C2=C1OC(=O)C=C2	InChI=1S/C19H20O4/c1-6-18(2,3)14-15(21)11-9-10-19(4,5)23-16(11)12-7-8-13(20)22-17(12)14/h6-10,21H,1H2,2-5H3	FREXEHTVBRSRGJ-UHFFFAOYSA-N	C=CC(C)(C)c1c(O)c2c(c3ccc(=O)oc13)OC(C)(C)C=C2	-8.896	-0.713	312.3646	182.078933	1
FDB005149	Vitexin xyloside	OC1OC(OCC2OC(C(O)C(O)C2O)C2=C(O)C=C(O)C3=C2OC(=CC3=O)C2=CC=C(O)C=C2)C(O)C(O)C1O	InChI=1S/C26H28O15/c27-9-3-1-8(2-4-9)13-6-12(30)15-10(28)5-11(29)16(23(15)39-13)24-20(34)18(32)17(31)14(40-24)7-38-26-22(36)19(33)21(35)25(37)41-26/h1-6,14,17-22,24-29,31-37H,7H2	JPMTYZSEANLMKJ-UHFFFAOYSA-N	O=c1cc(-c2ccc(O)cc2)oc2c(C3OC(COC4OC(O)C(O)C(O)C4O)C(O)C(O)C3O)c(O)cc(O)c12	-9.394	-0.752	580.4982	194.637083	3
FDB005153	2,3,5-Trimethylphenol	CC1=CC(C)=C(C)C(O)=C1	InChI=1S/C9H12O/c1-6-4-7(2)8(3)9(10)5-6/h4-5,10H,1-3H3	OGRAOKJKVGDSFR-UHFFFAOYSA-N	Cc1cc(C)c(C)c(O)c1	-8.84	0.38	136.1932	188.110773	1
FDB005154	2-Ethylphenol	CCC1=CC=CC=C1O	InChI=1S/C8H10O/c1-2-7-5-3-4-6-8(7)9/h3-6,9H,2H2,1H3	IXQGCWUGDFDQMF-UHFFFAOYSA-N	CCc1ccccc1O	-9.017	0.15	122.1664	193.445263	1
FDB005181	3-O-Methylkaempferol	COC1=C(OC2=C(C(O)=CC(O)=C2)C1=O)C1=CC=C(O)C=C1	InChI=1S/C16H12O6/c1-21-16-14(20)13-11(19)6-10(18)7-12(13)22-15(16)8-2-4-9(17)5-3-8/h2-7,17-19H,1H3	VJJZJBUCDWKPLC-UHFFFAOYSA-N	COc1c(-c2ccc(O)cc2)oc2cc(O)cc(O)c2c1=O	-8.943	-0.971	300.2672	176.799763	3
FDB005199	Isoscopoletin	COC1=C(O)C=C2C=CC(=O)OC2=C1	InChI=1S/C10H8O4/c1-13-9-5-8-6(4-7(9)11)2-3-10(12)14-8/h2-5,11H,1H3	SYTYLPHCLSSCOJ-UHFFFAOYSA-N	COc1cc2oc(=O)ccc2cc1O	-8.824	-1.111	192.1708	185.125903	1
FDB005200	Kaempferol 3-O-alpha-L-(2,3-di-trans-p-coumaroyl-rhamnopyranoside)	C[C@@H]1O[C@@H](OC2=C(OC3=C(C(O)=CC(O)=C3)C2=O)C2=CC=C(O)C=C2)[C@H](OC(=O)\C=C\C2=CC=C(O)C=C2)[C@H](OC(=O)\C=C\C2=CC=C(O)C=C2)[C@H]1O	InChI=1S/C39H32O14/c1-20-33(47)36(51-30(45)16-6-21-2-10-24(40)11-3-21)38(52-31(46)17-7-22-4-12-25(41)13-5-22)39(49-20)53-37-34(48)32-28(44)18-27(43)19-29(32)50-35(37)23-8-14-26(42)15-9-23/h2-20,33,36,38-44,47H,1H3/b16-6+,17-7+/t20-,33-,36+,38+,39-/m0/s1	HKZIBACORRUGAC-FIFPDCARSA-N	C[C@@H]1O[C@@H](Oc2c(-c3ccc(O)cc3)oc3cc(O)cc(O)c3c2=O)[C@H](OC(=O)/C=C/c2ccc(O)cc2)[C@H](OC(=O)/C=C/c2ccc(O)cc2)[C@H]1O	-9.031	-1.082	724.6734	193.398643	5
FDB005201	Kaempferol 3-O-alpha-L-(3-trans-p-coumaroyl-rhamnopyranoside)	C[C@@H]1O[C@@H](OC2=C(OC3=C(C(O)=CC(O)=C3)C2=O)C2=CC=C(O)C=C2)[C@H](O)[C@H](OC(=O)\C=C\C2=CC=C(O)C=C2)[C@H]1O	InChI=1S/C30H26O12/c1-14-24(36)28(41-22(35)11-4-15-2-7-17(31)8-3-15)26(38)30(39-14)42-29-25(37)23-20(34)12-19(33)13-21(23)40-27(29)16-5-9-18(32)10-6-16/h2-14,24,26,28,30-34,36,38H,1H3/b11-4+/t14-,24-,26+,28+,30-/m0/s1	DAIIZVGCRDFTIV-SRWXCESMSA-N	C[C@@H]1O[C@@H](Oc2c(-c3ccc(O)cc3)oc3cc(O)cc(O)c3c2=O)[C@H](O)[C@H](OC(=O)/C=C/c2ccc(O)cc2)[C@H]1O	-9.077	-1.201	578.5282	197.268623	4
FDB005209	Catechin 7-xyloside	O[C@@H]1CO[C@@H](OC2=CC3=C(C[C@H](O)[C@H](O3)C3=CC(O)=C(O)C=C3)C(O)=C2)[C@H](O)[C@H]1O	InChI=1S/C20H22O10/c21-11-2-1-8(3-13(11)23)19-14(24)6-10-12(22)4-9(5-16(10)30-19)29-20-18(27)17(26)15(25)7-28-20/h1-5,14-15,17-27H,6-7H2/t14-,15+,17-,18+,19+,20-/m0/s1	UQKKDJWFQBNZBJ-MLYGIHNMSA-N	Oc1ccc([C@H]2Oc3cc(O[C@@H]4OC[C@@H](O)[C@H](O)[C@H]4O)cc(O)c3C[C@@H]2O)cc1O	-8.97	-0.216	422.3878	187.882853	3
FDB005220	Quercetin 3-O-glucosyl-galactoside	OC[C@H]1O[C@@H](OC[C@H]2O[C@@H](OC3=C(OC4=C(C(O)=CC(O)=C4)C3=O)C3=CC(O)=C(O)C=C3)[C@H](O)[C@@H](O)[C@@H]2O)[C@H](O)[C@@H](O)[C@H]1O	InChI=1S/C27H30O17/c28-6-14-17(33)20(36)22(38)26(42-14)40-7-15-18(34)21(37)23(39)27(43-15)44-25-19(35)16-12(32)4-9(29)5-13(16)41-24(25)8-1-2-10(30)11(31)3-8/h1-5,14-15,17-18,20-23,26-34,36-39H,6-7H2/t14-,15-,17+,18-,20+,21+,22-,23-,26-,27+/m1/s1	FDRQPMVGJOQVTL-SNVKUHBJSA-N	O=c1c(O[C@@H]2O[C@H](CO[C@@H]3O[C@H](CO)[C@H](O)[C@H](O)[C@H]3O)[C@@H](O)[C@H](O)[C@H]2O)c(-c2ccc(O)c(O)c2)oc2cc(O)cc(O)c12	-9.144	-1.132	626.5238	191.858743	4
FDB005252	Kaempferol 3-O-beta-D-glucopyranosyl-(1->2)-beta-D-6-acetyl-glucopyranoside	CC(=O)OC[C@H]1O[C@@H](OC2=C(OC3=C(C(O)=CC(O)=C3)C2=O)C2=CC=C(O)C=C2)[C@H](O[C@@H]2O[C@H](CO)[C@@H](O)[C@H](O)[C@H]2O)[C@@H](O)[C@@H]1O	InChI=1S/C29H32O17/c1-10(31)41-9-17-20(36)23(39)27(46-28-24(40)22(38)19(35)16(8-30)43-28)29(44-17)45-26-21(37)18-14(34)6-13(33)7-15(18)42-25(26)11-2-4-12(32)5-3-11/h2-7,16-17,19-20,22-24,27-30,32-36,38-40H,8-9H2,1H3/t16-,17-,19-,20-,22+,23+,24-,27-,28+,29+/m1/s1	VTDOFKYXFWFKCT-ZNHLPFEVSA-N	CC(=O)OC[C@H]1O[C@@H](Oc2c(-c3ccc(O)cc3)oc3cc(O)cc(O)c3c2=O)[C@H](O[C@@H]2O[C@H](CO)[C@@H](O)[C@H](O)[C@H]2O)[C@@H](O)[C@@H]1O	-9.154	-1.019	652.5616	169.445123	3
FDB005272	Meloside	OC[C@H]1O[C@@H](O[C@@H]2[C@@H](O)[C@H](O)[C@@H](CO)O[C@H]2C2=C(O)C=C3OC(=CC(=O)C3=C2O)C2=CC=C(O)C=C2)[C@H](O)[C@@H](O)[C@@H]1O	InChI=1S/C27H30O15/c28-7-15-20(34)23(37)26(42-27-24(38)22(36)19(33)16(8-29)41-27)25(40-15)18-12(32)6-14-17(21(18)35)11(31)5-13(39-14)9-1-3-10(30)4-2-9/h1-6,15-16,19-20,22-30,32-38H,7-8H2/t15-,16-,19-,20-,22+,23+,24-,25+,26-,27+/m1/s1	RQTTXGQDIROLTQ-FASGCTRLSA-N	O=c1cc(-c2ccc(O)cc2)oc2cc(O)c([C@@H]3O[C@H](CO)[C@@H](O)[C@H](O)[C@H]3O[C@@H]3O[C@H](CO)[C@@H](O)[C@H](O)[C@H]3O)c(O)c12	-9.452	-1.006	594.525	193.320913	3
FDB005299	Apigenin 7-glucuronosyl-glucoside	O[C@H]1[C@H](O)[C@@H](CO[C@@H]2O[C@@H]([C@@H](O)[C@H](O)[C@H]2O)C(O)=O)O[C@@H](OC2=CC3=C(C(O)=C2)C(=O)C=C(O3)C2=CC=C(O)C=C2)[C@@H]1O	InChI=1S/C27H28O16/c28-10-3-1-9(2-4-10)14-7-13(30)17-12(29)5-11(6-15(17)41-14)40-27-23(36)19(32)18(31)16(42-27)8-39-26-22(35)20(33)21(34)24(43-26)25(37)38/h1-7,16,18-24,26-29,31-36H,8H2,(H,37,38)/t16-,18-,19+,20+,21+,22-,23-,24+,26-,27-/m1/s1	ADUXEKGZLYFWEG-VQFZQRBBSA-N	O=C(O)[C@H]1O[C@@H](OC[C@H]2O[C@@H](Oc3cc(O)c4c(=O)cc(-c5ccc(O)cc5)oc4c3)[C@H](O)[C@@H](O)[C@@H]2O)[C@H](O)[C@@H](O)[C@@H]1O	-9.466	-1.098	608.5086	196.482553	2
FDB005301	Luteolin 7-glucuronylglucoside	O[C@H]1C[C@@H](CO[C@@H]2O[C@@H]([C@@H](O)[C@H](O)[C@H]2O)C(O)=O)O[C@H]([C@@H]1O)C1=C(O)C2=C(OC(=CC2=O)C2=CC(O)=C(O)C=C2)C=C1O	InChI=1S/C27H28O16/c28-10-2-1-8(3-11(10)29)15-5-12(30)17-16(42-15)6-13(31)18(20(17)34)24-19(33)14(32)4-9(41-24)7-40-27-23(37)21(35)22(36)25(43-27)26(38)39/h1-3,5-6,9,14,19,21-25,27-29,31-37H,4,7H2,(H,38,39)/t9-,14-,19+,21-,22-,23+,24-,25-,27+/m0/s1	YRCCCZBYQQKXBG-NOCQWBJNSA-N	O=C(O)[C@H]1O[C@@H](OC[C@@H]2C[C@H](O)[C@@H](O)[C@H](c3c(O)cc4oc(-c5ccc(O)c(O)c5)cc(=O)c4c3O)O2)[C@H](O)[C@@H](O)[C@@H]1O	-9.484	-1.344	608.5086	201.862683	4
FDB005302	p-Isopropylphenol	CC(C)C1=CC=C(O)C=C1	InChI=1S/C9H12O/c1-7(2)8-3-5-9(10)6-4-8/h3-7,10H,1-2H3	YQUQWHNMBPIWGK-UHFFFAOYSA-N	CC(C)c1ccc(O)cc1	-8.94	0.132	136.1932	191.666223	1
FDB005352	Tetrahydrocurcumin	COC1=CC(CCC(=O)CC(=O)CCC2=CC(OC)=C(O)C=C2)=CC=C1O	InChI=1S/C21H24O6/c1-26-20-11-14(5-9-18(20)24)3-7-16(22)13-17(23)8-4-15-6-10-19(25)21(12-15)27-2/h5-6,9-12,24-25H,3-4,7-8,13H2,1-2H3	LBTVHXHERHESKG-UHFFFAOYSA-N	COc1cc(CCC(=O)CC(=O)CCc2ccc(O)c(OC)c2)ccc1O	-8.85	-0.152	372.417	172.789743	2
FDB005401	Aucaparin	COC1=CC(=CC(OC)=C1O)C1=CC=CC=C1	InChI=1S/C14H14O3/c1-16-12-8-11(9-13(17-2)14(12)15)10-6-4-3-5-7-10/h3-9,15H,1-2H3	KCKBEANTNJGRCV-UHFFFAOYSA-N	COc1cc(-c2ccccc2)cc(OC)c1O	-8.406	-0.155	230.2628	173.393753	1
FDB005419	Leucopelargonidin 3-O-alpha-L-rhamno-beta-D-glucopyranoside	C[C@@H]1O[C@@H](OC[C@H]2O[C@@H](OC3C(O)C4=C(O)C=C(O)C=C4OC3C3=CC=C(O)C=C3)[C@H](O)[C@@H](O)[C@@H]2O)[C@H](O)[C@H](O)[C@H]1O	InChI=1S/C27H34O15/c1-9-17(31)20(34)22(36)26(39-9)38-8-15-18(32)21(35)23(37)27(41-15)42-25-19(33)16-13(30)6-12(29)7-14(16)40-24(25)10-2-4-11(28)5-3-10/h2-7,9,15,17-37H,8H2,1H3/t9-,15+,17-,18+,19?,20+,21-,22+,23+,24?,25?,26+,27-/m0/s1	NODFKYJZPMLAJM-PATRHMBYSA-N	C[C@@H]1O[C@@H](OC[C@H]2O[C@@H](OC3C(O)c4c(O)cc(O)cc4OC3c3ccc(O)cc3)[C@H](O)[C@@H](O)[C@@H]2O)[C@H](O)[C@H](O)[C@H]1O	-9.107	-0.367	598.5566	180.517083	3
FDB005457	Apigenin 6-C-arabinosyl-8-C-glucoside	OC[C@H]1O[C@@H](OC2=CC=C(C=C2)C2=CC(=O)C3=C(O2)C(C2O[C@H](CO)[C@@H](O)[C@H](O)[C@H]2O)=C(O)C(C2O[C@H](CO)[C@@H](O)[C@@H]2O)=C3O)[C@@H](O)[C@@H]1O	InChI=1S/C31H36O18/c32-6-13-19(36)24(41)26(43)30(48-13)18-23(40)17(29-25(42)20(37)14(7-33)47-29)22(39)16-11(35)5-12(46-28(16)18)9-1-3-10(4-2-9)45-31-27(44)21(38)15(8-34)49-31/h1-5,13-15,19-21,24-27,29-34,36-44H,6-8H2/t13-,14-,15-,19-,20-,21-,24+,25+,26-,27+,29?,30?,31-/m1/s1	UNUHPRIQUMNECB-AJWCUTEPSA-N	O=c1cc(-c2ccc(O[C@@H]3O[C@H](CO)[C@@H](O)[C@@H]3O)cc2)oc2c(C3O[C@H](CO)[C@@H](O)[C@H](O)[C@H]3O)c(O)c(C3O[C@H](CO)[C@@H](O)[C@@H]3O)c(O)c12	-9.671	-1.361	696.6146	189.194853	2
FDB005458	Apigenin 6-C-glucosyl-8-C-arabinoside	OC[C@H]1OC([C@@H](O)[C@@H]1O)C1=C(O)C(C2O[C@H](CO)[C@@H](O)[C@H](O)[C@H]2O)=C(O)C2=C1OC(=CC2=O)C1=CC=C(O[C@@H]2O[C@H](CO)[C@@H](O)[C@H](O)[C@H]2O)C=C1	InChI=1S/C32H38O19/c33-6-13-19(37)24(42)27(45)30(49-13)17-22(40)16-11(36)5-12(48-29(16)18(23(17)41)31-26(44)21(39)14(7-34)50-31)9-1-3-10(4-2-9)47-32-28(46)25(43)20(38)15(8-35)51-32/h1-5,13-15,19-21,24-28,30-35,37-46H,6-8H2/t13-,14-,15-,19-,20-,21-,24+,25+,26+,27-,28-,30?,31?,32-/m1/s1	LXRDQACNDLNSQJ-RCNVSCNCSA-N	O=c1cc(-c2ccc(O[C@@H]3O[C@H](CO)[C@@H](O)[C@H](O)[C@H]3O)cc2)oc2c(C3O[C@H](CO)[C@@H](O)[C@@H]3O)c(O)c(C3O[C@H](CO)[C@@H](O)[C@H](O)[C@H]3O)c(O)c12	-9.696	-1.406	726.6408	186.000263	2
FDB005571	Glutamyltyrosine	N[C@@H](CCC(O)=O)C(=O)N[C@@H](CC1=CC=C(O)C=C1)C(O)=O	InChI=1S/C14H18N2O6/c15-10(5-6-12(18)19)13(20)16-11(14(21)22)7-8-1-3-9(17)4-2-8/h1-4,10-11,17H,5-7,15H2,(H,16,20)(H,18,19)(H,21,22)/t10-,11-/m0/s1	YSWHPLCDIMUKFE-QWRGUYRKSA-N	N[C@@H](CCC(=O)O)C(=O)N[C@@H](Cc1ccc(O)cc1)C(=O)O	-9.168	-0.081	310.306	176.758333	1
FDB005585	Kaempferol 3-O-beta-D-2-(glucosyl-rutinoside)	C[C@@H]1O[C@@H](OC[C@H]2O[C@@H](OC3=C(OC4=C(C(O)=CC(O)=C4)C3=O)C3=CC=C(O)C=C3)[C@H](O[C@@H]3O[C@H](CO)[C@@H](O)[C@H](O)[C@H]3O)[C@@H](O)[C@@H]2O)[C@H](O)[C@H](O)[C@H]1O	InChI=1S/C33H40O20/c1-10-19(38)23(42)26(45)31(48-10)47-9-17-21(40)25(44)30(53-32-27(46)24(43)20(39)16(8-34)50-32)33(51-17)52-29-22(41)18-14(37)6-13(36)7-15(18)49-28(29)11-2-4-12(35)5-3-11/h2-7,10,16-17,19-21,23-27,30-40,42-46H,8-9H2,1H3/t10-,16+,17+,19-,20+,21+,23+,24-,25-,26+,27+,30+,31+,32-,33-/m0/s1	VNLOLXSJMINBIS-CFRIXVKNSA-N	C[C@@H]1O[C@@H](OC[C@H]2O[C@@H](Oc3c(-c4ccc(O)cc4)oc4cc(O)cc(O)c4c3=O)[C@H](O[C@@H]3O[C@H](CO)[C@@H](O)[C@H](O)[C@H]3O)[C@@H](O)[C@@H]2O)[C@H](O)[C@H](O)[C@H]1O	-9.31	-1.199	756.667	192.842173	3
FDB005592	Kaempferol 3-O-neohesperidoside	C[C@@H]1O[C@@H](O[C@@H]2[C@@H](O)[C@H](O)[C@@H](CO)O[C@H]2OC2=C(OC3=CC(O)=CC(O)=C3C2=O)C2=CC=C(O)C=C2)[C@H](O)[C@H](O)[C@H]1O	InChI=1S/C27H30O15/c1-9-17(32)20(35)22(37)26(38-9)42-25-21(36)18(33)15(8-28)40-27(25)41-24-19(34)16-13(31)6-12(30)7-14(16)39-23(24)10-2-4-11(29)5-3-10/h2-7,9,15,17-18,20-22,25-33,35-37H,8H2,1H3/t9-,15+,17-,18+,20+,21-,22+,25+,26-,27-/m0/s1	OHOBPOYHROOXEI-JWMUNMLDSA-N	C[C@@H]1O[C@@H](O[C@H]2[C@H](Oc3c(-c4ccc(O)cc4)oc4cc(O)cc(O)c4c3=O)O[C@H](CO)[C@@H](O)[C@@H]2O)[C@H](O)[C@H](O)[C@H]1O	-9.17	-1.218	594.525	176.531043	3
FDB005594	Kaempferol 3-O-rhamnosyl-rutinoside	C[C@@H]1O[C@@H](O[C@H]2[C@H](C)O[C@@H](OC[C@H]3O[C@@H](OC4=C(OC5=C(C(O)=CC(O)=C5)C4=O)C4=CC=C(O)C=C4)[C@H](O)[C@@H](O)[C@@H]3O)[C@H](O)[C@@H]2O)[C@H](O)[C@H](O)[C@H]1O	InChI=1S/C33H40O19/c1-10-19(37)22(40)25(43)32(47-10)51-28-11(2)48-31(27(45)24(28)42)46-9-17-20(38)23(41)26(44)33(50-17)52-30-21(39)18-15(36)7-14(35)8-16(18)49-29(30)12-3-5-13(34)6-4-12/h3-8,10-11,17,19-20,22-28,31-38,40-45H,9H2,1-2H3/t10-,11-,17+,19-,20+,22+,23-,24-,25+,26+,27+,28-,31+,32-,33-/m0/s1	YZCAVCYYHPLAIN-LRSVMORBSA-N	C[C@@H]1O[C@@H](O[C@@H]2[C@@H](O)[C@@H](O)[C@H](OC[C@H]3O[C@@H](Oc4c(-c5ccc(O)cc5)oc5cc(O)cc(O)c5c4=O)[C@H](O)[C@@H](O)[C@@H]3O)O[C@H]2C)[C@H](O)[C@H](O)[C@H]1O	-9.554	-1.478	740.6676	178.668143	3
FDB005614	Quercetin 3-O-beta-D-2-glucosyl-rutinoside	C[C@@H]1O[C@@H](OC[C@H]2O[C@@H](OC3=C(OC4=C(C(O)=CC(O)=C4)C3=O)C3=CC(O)=C(O)C=C3)[C@H](O[C@@H]3O[C@H](CO)[C@@H](O)[C@H](O)[C@H]3O)[C@@H](O)[C@@H]2O)[C@H](O)[C@H](O)[C@H]1O	InChI=1S/C33H40O21/c1-9-19(39)23(43)26(46)31(49-9)48-8-17-21(41)25(45)30(54-32-27(47)24(44)20(40)16(7-34)51-32)33(52-17)53-29-22(42)18-14(38)5-11(35)6-15(18)50-28(29)10-2-3-12(36)13(37)4-10/h2-6,9,16-17,19-21,23-27,30-41,43-47H,7-8H2,1H3/t9-,16+,17+,19-,20+,21+,23+,24-,25-,26+,27+,30+,31+,32-,33-/m0/s1	MNMUPTOJETVJCW-WHBTYZLHSA-N	C[C@@H]1O[C@@H](OC[C@H]2O[C@@H](Oc3c(-c4ccc(O)c(O)c4)oc4cc(O)cc(O)c4c3=O)[C@H](O[C@@H]3O[C@H](CO)[C@@H](O)[C@H](O)[C@H]3O)[C@@H](O)[C@@H]2O)[C@H](O)[C@H](O)[C@H]1O	-9.048	-0.76	772.6664	163.545023	4
FDB005736	Pectolinarigenin	COC1=CC=C(C=C1)C1=CC(=O)C2=C(O1)C=C(O)C(OC)=C2O	InChI=1S/C17H14O6/c1-21-10-5-3-9(4-6-10)13-7-11(18)15-14(23-13)8-12(19)17(22-2)16(15)20/h3-8,19-20H,1-2H3	GPQLHGCIAUEJQK-UHFFFAOYSA-N	COc1ccc(-c2cc(=O)c3c(O)c(OC)c(O)cc3o2)cc1	-9.016	-0.978	314.294	194.006193	2
FDB005737	Propiovanillone	CCC(=O)C1=CC(OC)=C(O)C=C1	InChI=1S/C10H12O3/c1-3-8(11)7-4-5-9(12)10(6-7)13-2/h4-6,12H,3H2,1-2H3	FBGXENQFSMMBNY-UHFFFAOYSA-N	CCC(=O)c1ccc(O)c(OC)c1	-9.076	-0.539	180.203	189.245013	1
FDB005749	Isorhamnetin 3-beta-D-glucoside	COC1=C(O)C=CC(=C1)C1=C(O[C@@H]2O[C@H](CO)[C@@H](O)[C@H](O)[C@H]2O)C(=O)C2=C(O)C=C(O)C=C2O1	InChI=1S/C22H22O12/c1-31-12-4-8(2-3-10(12)25)20-21(17(28)15-11(26)5-9(24)6-13(15)32-20)34-22-19(30)18(29)16(27)14(7-23)33-22/h2-6,14,16,18-19,22-27,29-30H,7H2,1H3/t14-,16-,18+,19-,22+/m1/s1	CQLRUIIRRZYHHS-LFXZADKFSA-N	COc1cc(-c2oc3cc(O)cc(O)c3c(=O)c2O[C@@H]2O[C@H](CO)[C@@H](O)[C@H](O)[C@H]2O)ccc1O	-9.145	-1.356	478.4086	194.540663	3
FDB005768	Feruloylquinic acid	COC1=CC(C=CC(=O)OC(=O)C2(O)CC(O)C(O)C(O)C2)=CC=C1O	InChI=1S/C17H20O9/c1-25-13-6-9(2-4-10(13)18)3-5-14(21)26-16(23)17(24)7-11(19)15(22)12(20)8-17/h2-6,11-12,15,18-20,22,24H,7-8H2,1H3	MOKUYUICRPXHER-UHFFFAOYSA-N	COc1cc(C=CC(=O)OC(=O)C2(O)CC(O)C(O)C(O)C2)ccc1O	-9.071	-1.132	368.3396	190.598583	1
FDB005790	Oryzanol	COC1=C(O)C=CC(\C=C\C(=O)O[C@H]2CC[C@]34C[C@]33CC[C@]5(C)[C@H](CC[C@@]5(C)C3CCC4C2(C)C)C(C)CCC=C(C)C)=C1	InChI=1S/C40H58O4/c1-26(2)10-9-11-27(3)29-18-20-38(7)33-16-15-32-36(4,5)34(19-21-39(32)25-40(33,39)23-22-37(29,38)6)44-35(42)17-13-28-12-14-30(41)31(24-28)43-8/h10,12-14,17,24,27,29,32-34,41H,9,11,15-16,18-23,25H2,1-8H3/b17-13+/t27?,29-,32?,33?,34+,37-,38+,39-,40+/m1/s1	FODTZLFLDFKIQH-AEUNZGHWSA-N	COc1cc(/C=C/C(=O)O[C@H]2CC[C@]34C[C@]35CC[C@]3(C)[C@@H](C(C)CCC=C(C)C)CC[C@@]3(C)C5CCC4C2(C)C)ccc1O	-8.836	-0.691	602.8958	184.331813	1
FDB005824	2-Hydroxy-4-methoxybenzaldehyde	COC1=CC(O)=C(C=O)C=C1	InChI=1S/C8H8O3/c1-11-7-3-2-6(5-9)8(10)4-7/h2-5,10H,1H3	WZUODJNEIXSNEU-UHFFFAOYSA-N	COc1ccc(C=O)c(O)c1	-9.246	-0.442	152.1494	193.534063	1
FDB005841	Naphthalen-1-ol	OC1=C2C=CC=CC2=CC=C1	InChI=1S/C10H8O/c11-10-7-3-5-8-4-1-2-6-9(8)10/h1-7,11H	KJCVRFUGPWSIIH-UHFFFAOYSA-N	Oc1cccc2ccccc12	-8.681	-0.612	144.1726	185.828163	1
FDB005844	Plumbagin	CC1=CC(=O)C2=C(C=CC=C2O)C1=O	InChI=1S/C11H8O3/c1-6-5-9(13)10-7(11(6)14)3-2-4-8(10)12/h2-5,12H,1H3	VCMMXZQDRFWYSE-UHFFFAOYSA-N	CC1=CC(=O)c2c(O)cccc2C1=O	-9.649	-1.842	188.1824	202.103473	1
FDB005846	Sakuranin	COC1=CC(OC2OC(CO)C(O)C(O)C2O)=C2C(=O)CC(OC2=C1)C1=CC=C(O)C=C1	InChI=1S/C22H24O10/c1-29-12-6-15-18(13(25)8-14(30-15)10-2-4-11(24)5-3-10)16(7-12)31-22-21(28)20(27)19(26)17(9-23)32-22/h2-7,14,17,19-24,26-28H,8-9H2,1H3	NEPMMBQHELYZIW-UHFFFAOYSA-N	COc1cc2c(c(OC3OC(CO)C(O)C(O)C3O)c1)C(=O)CC(c1ccc(O)cc1)O2	-9.452	-0.732	448.4256	177.061503	1
FDB005884	Kaempferol 3-O-alpha-L-galactoside	OC[C@@H]1O[C@@H](OC2=C(OC3=C(C(O)=CC(O)=C3)C2=O)C2=CC=C(O)C=C2)[C@@H](O)[C@H](O)[C@@H]1O	InChI=1S/C21H20O11/c22-7-13-15(26)17(28)18(29)21(31-13)32-20-16(27)14-11(25)5-10(24)6-12(14)30-19(20)8-1-3-9(23)4-2-8/h1-6,13,15,17-18,21-26,28-29H,7H2/t13-,15+,17+,18-,21-/m0/s1	JPUKWEQWGBDDQB-FOZFMQHWSA-N	O=c1c(O[C@@H]2O[C@@H](CO)[C@@H](O)[C@@H](O)[C@@H]2O)c(-c2ccc(O)cc2)oc2cc(O)cc(O)c12	-9.286	-1.21	448.3824	199.304503	3
FDB005905	Kaempferol 3-O-alpha-L-rhamnoside-beta-D-glucosyl	C[C@@H]1O[C@@H](OC[C@H]2O[C@@H](OC3=C(OC4=C(C(O)=CC(O)=C4)C3=O)C3=CC=C(O)C=C3)[C@H](O)[C@@H](O)[C@@H]2O)[C@H](O)[C@H](O)[C@H]1O	InChI=1S/C27H30O15/c1-9-17(31)20(34)22(36)26(39-9)38-8-15-18(32)21(35)23(37)27(41-15)42-25-19(33)16-13(30)6-12(29)7-14(16)40-24(25)10-2-4-11(28)5-3-10/h2-7,9,15,17-18,20-23,26-32,34-37H,8H2,1H3/t9-,15+,17-,18+,20+,21-,22+,23+,26+,27-/m0/s1	RTATXGUCZHCSNG-QHWHWDPRSA-N	C[C@@H]1O[C@@H](OC[C@H]2O[C@@H](Oc3c(-c4ccc(O)cc4)oc4cc(O)cc(O)c4c3=O)[C@H](O)[C@@H](O)[C@@H]2O)[C@H](O)[C@H](O)[C@H]1O	-9.404	-1.269	594.525	176.216463	3
FDB005906	Kaempferol 3-rutinosyl 7-O-alpha-L-rhamnoside	C[C@@H]1O[C@@H](OC[C@H]2O[C@@H](OC3=C(OC4=C(C(O)=CC(O[C@@H]5O[C@@H](C)[C@H](O)[C@@H](O)[C@H]5O)=C4)C3=O)C3=CC=C(O)C=C3)[C@H](O)[C@@H](O)[C@@H]2O)[C@H](O)[C@H](O)[C@H]1O	InChI=1S/C33H40O19/c1-10-19(36)23(40)26(43)31(47-10)46-9-17-21(38)25(42)28(45)33(51-17)52-30-22(39)18-15(35)7-14(49-32-27(44)24(41)20(37)11(2)48-32)8-16(18)50-29(30)12-3-5-13(34)6-4-12/h3-8,10-11,17,19-21,23-28,31-38,40-45H,9H2,1-2H3/t10-,11-,17+,19-,20-,21+,23+,24+,25-,26+,27+,28+,31+,32-,33-/m0/s1	PEFASEPMJYRQBW-DQNJWZGDSA-N	C[C@@H]1O[C@@H](OC[C@H]2O[C@@H](Oc3c(-c4ccc(O)cc4)oc4cc(O[C@@H]5O[C@@H](C)[C@H](O)[C@@H](O)[C@H]5O)cc(O)c4c3=O)[C@H](O)[C@@H](O)[C@@H]2O)[C@H](O)[C@H](O)[C@H]1O	-9.362	-1.178	740.6676	182.152633	2
FDB005907	Kaempferol 3-rutinosyl 7-O-beta-glucoside	C[C@@H]1O[C@@H](OC[C@H]2O[C@@H](OC3=C(OC4=C(C(O)=CC(O[C@@H]5O[C@H](CO)[C@@H](O)[C@H](O)[C@H]5O)=C4)C3=O)C3=CC=C(O)C=C3)[C@H](O)[C@@H](O)[C@@H]2O)[C@H](O)[C@H](O)[C@H]1O	InChI=1S/C33H40O20/c1-10-19(37)23(41)26(44)31(48-10)47-9-17-21(39)25(43)28(46)33(52-17)53-30-22(40)18-14(36)6-13(49-32-27(45)24(42)20(38)16(8-34)51-32)7-15(18)50-29(30)11-2-4-12(35)5-3-11/h2-7,10,16-17,19-21,23-28,31-39,41-46H,8-9H2,1H3/t10-,16+,17+,19-,20+,21+,23+,24-,25-,26+,27+,28+,31+,32+,33-/m0/s1	SCEPATPTKMFDSR-QDSFYBSMSA-N	C[C@@H]1O[C@@H](OC[C@H]2O[C@@H](Oc3c(-c4ccc(O)cc4)oc4cc(O[C@@H]5O[C@H](CO)[C@@H](O)[C@H](O)[C@H]5O)cc(O)c4c3=O)[C@H](O)[C@@H](O)[C@@H]2O)[C@H](O)[C@H](O)[C@H]1O	-9.443	-1.373	756.667	164.962123	2
FDB005908	Kaempferol 7-O-beta-D-glucoside-O-alpha-L-rhamnosyl	C[C@@H]1O[C@@H](OC2=CC3=C(C(O)=C2)C(=O)C(O)=C(O3)C2=CC=C(O)C=C2)[C@H](O)[C@H](O)[C@H]1O[C@@H]1O[C@H](CO)[C@@H](O)[C@H](O)[C@H]1O	InChI=1S/C27H30O15/c1-9-24(42-27-22(36)19(33)17(31)15(8-28)41-27)21(35)23(37)26(38-9)39-12-6-13(30)16-14(7-12)40-25(20(34)18(16)32)10-2-4-11(29)5-3-10/h2-7,9,15,17,19,21-24,26-31,33-37H,8H2,1H3/t9-,15+,17+,19-,21-,22+,23+,24-,26-,27-/m0/s1	RYLUXBBORJVNNZ-NSFRTSHWSA-N	C[C@@H]1O[C@@H](Oc2cc(O)c3c(=O)c(O)c(-c4ccc(O)cc4)oc3c2)[C@H](O)[C@H](O)[C@H]1O[C@@H]1O[C@H](CO)[C@@H](O)[C@H](O)[C@H]1O	-8.84	-1.023	594.525	179.375413	3
FDB005958	Lucenin 1	OCC1OC(C(O)C(O)C1O)C1=C2OC(=CC(=O)C2=C(O)C(C2OCC(O)C(O)C2O)=C1O)C1=CC(O)=C(O)C=C1	InChI=1S/C26H28O15/c27-5-13-18(33)21(36)23(38)26(41-13)16-20(35)15(25-22(37)17(32)11(31)6-39-25)19(34)14-10(30)4-12(40-24(14)16)7-1-2-8(28)9(29)3-7/h1-4,11,13,17-18,21-23,25-29,31-38H,5-6H2	WYYFCTVKFALPQV-UHFFFAOYSA-N	O=c1cc(-c2ccc(O)c(O)c2)oc2c(C3OC(CO)C(O)C(O)C3O)c(O)c(C3OCC(O)C(O)C3O)c(O)c12	-9.437	-1.504	580.4982	189.971983	4
FDB005974	Mangiferol	[H][C@]1(CO)O[C@@]([H])(C2=C(O)C3=C(OC4=C(C=C(O)C(O)=C4)C3=O)C=C2O)[C@]([H])(O)[C@@]([H])(O)[C@]1([H])O	InChI=1S/C19H18O11/c20-4-11-15(25)17(27)18(28)19(30-11)12-8(23)3-10-13(16(12)26)14(24)5-1-6(21)7(22)2-9(5)29-10/h1-3,11,15,17-23,25-28H,4H2/t11-,15-,17+,18-,19+/m1/s1	AEDDIBAIWPIIBD-ZJKJAXBQSA-N	O=c1c2cc(O)c(O)cc2oc2cc(O)c([C@@H]3O[C@H](CO)[C@@H](O)[C@H](O)[C@H]3O)c(O)c12	-9.465	-1.305	422.3446	196.934893	4
FDB005977	6-Methoxy-7-methylquercetin	COC1=CC2=C(C(O)=C1OC)C(=O)C(O)=C(O2)C1=CC(O)=C(O)C=C1	InChI=1S/C17H14O8/c1-23-11-6-10-12(14(21)17(11)24-2)13(20)15(22)16(25-10)7-3-4-8(18)9(19)5-7/h3-6,18-19,21-22H,1-2H3	WYKWHSPRHPZRCR-UHFFFAOYSA-N	COc1cc2oc(-c3ccc(O)c(O)c3)c(O)c(=O)c2c(O)c1OC	-8.816	-1.12	346.2928	181.764413	4
FDB005978	6-Hydroxyluteolin 7-glucoside	OC[C@H]1O[C@@H](OC2=CC3=C(C(=O)C=C(O3)C3=CC(O)=C(O)C=C3)C(O)=C2O)[C@H](O)[C@@H](O)[C@@H]1O	InChI=1S/C21H20O12/c22-6-14-17(27)19(29)20(30)21(33-14)32-13-5-12-15(18(28)16(13)26)10(25)4-11(31-12)7-1-2-8(23)9(24)3-7/h1-5,14,17,19-24,26-30H,6H2/t14-,17-,19+,20-,21-/m1/s1	HYPKUHLLPBGDLF-IAAKTDFRSA-N	O=c1cc(-c2ccc(O)c(O)c2)oc2cc(O[C@@H]3O[C@H](CO)[C@@H](O)[C@H](O)[C@H]3O)c(O)c(O)c12	-9.013	-1.266	464.3818	197.727683	4
FDB005983	Apigenin 7-(6''-O-acetyl)-glucoside	CC(=O)OC[C@H]1O[C@@H](OC2=CC3=C(C(O)=C2)C(=O)C=C(O3)C2=CC=C(O)C=C2)[C@H](O)[C@@H](O)[C@@H]1O	InChI=1S/C23H22O11/c1-10(24)31-9-18-20(28)21(29)22(30)23(34-18)32-13-6-14(26)19-15(27)8-16(33-17(19)7-13)11-2-4-12(25)5-3-11/h2-8,18,20-23,25-26,28-30H,9H2,1H3/t18-,20-,21+,22-,23-/m1/s1	LYFXRHUNCZZUTQ-DODNOZFWSA-N	CC(=O)OC[C@H]1O[C@@H](Oc2cc(O)c3c(=O)cc(-c4ccc(O)cc4)oc3c2)[C@H](O)[C@@H](O)[C@@H]1O	-9.271	-0.959	474.4202	194.219803	2
FDB005985	Apigenin 7-glucoside-(3'',4'')-diacetate	CC(=O)O[C@@H]1[C@@H](CO)O[C@@H](OC2=CC3=C(C(O)=C2)C(=O)C=C(O3)C2=CC=C(O)C=C2)[C@H](O)[C@H]1OC(C)=O	InChI=1S/C25H24O12/c1-11(27)33-23-20(10-26)37-25(22(32)24(23)34-12(2)28)35-15-7-16(30)21-17(31)9-18(36-19(21)8-15)13-3-5-14(29)6-4-13/h3-9,20,22-26,29-30,32H,10H2,1-2H3/t20-,22-,23-,24-,25-/m1/s1	CMWPZWGBXSNJLC-KUEHFBCJSA-N	CC(=O)O[C@@H]1[C@@H](O)[C@H](Oc2cc(O)c3c(=O)cc(-c4ccc(O)cc4)oc3c2)O[C@H](CO)[C@H]1OC(C)=O	-9.383	-1.04	516.4574	195.030593	2
FDB005989	Chrysosplenetin	COC1=C(O)C=CC(=C1)C1=C(OC)C(=O)C2=C(O)C(OC)=C(OC)C=C2O1	InChI=1S/C19H18O8/c1-23-11-7-9(5-6-10(11)20)17-19(26-4)16(22)14-12(27-17)8-13(24-2)18(25-3)15(14)21/h5-8,20-21H,1-4H3	NBVTYGIYKCPHQN-UHFFFAOYSA-N	COc1cc(-c2oc3cc(OC)c(OC)c(O)c3c(=O)c2OC)ccc1O	-8.486	-0.657	374.3464	170.611523	2
FDB005990	Chrysosplenol	COC1=C(O)C=CC(=C1)C1=C(OC)C(=O)C2=C(O)C(O)=C(OC)C=C2O1	InChI=1S/C18H16O8/c1-23-10-6-8(4-5-9(10)19)17-18(25-3)16(22)13-11(26-17)7-12(24-2)14(20)15(13)21/h4-7,19-21H,1-3H3	QQBSPLCHDUCBNM-UHFFFAOYSA-N	COc1cc(-c2oc3cc(OC)c(O)c(O)c3c(=O)c2OC)ccc1O	-8.641	-1.001	360.3196	175.191233	3
FDB006019	Rhamnocitrin	COC1=CC(O)=C2C(=O)C(O)=C(OC2=C1)C1=CC=C(O)C=C1	InChI=1S/C16H12O6/c1-21-10-6-11(18)13-12(7-10)22-16(15(20)14(13)19)8-2-4-9(17)5-3-8/h2-7,17-18,20H,1H3	MQSZRBPYXNEFHF-UHFFFAOYSA-N	COc1cc(O)c2c(=O)c(O)c(-c3ccc(O)cc3)oc2c1	-8.669	-0.73	300.2672	176.060523	3
FDB006051	Acacetin 7-glucoside	[H][C@]1(CO)O[C@@]([H])(OC2=CC(O)=C3C(=O)C=C(OC3=C2)C2=CC=C(OC)C=C2)[C@]([H])(O)[C@@]([H])(O)[C@]1([H])O	InChI=1S/C22H22O10/c1-29-11-4-2-10(3-5-11)15-8-14(25)18-13(24)6-12(7-16(18)31-15)30-22-21(28)20(27)19(26)17(9-23)32-22/h2-8,17,19-24,26-28H,9H2,1H3/t17-,19-,20+,21-,22-/m1/s1	NLZCOTZRUWYPTP-MIUGBVLSSA-N	COc1ccc(-c2cc(=O)c3c(O)cc(O[C@@H]4O[C@H](CO)[C@@H](O)[C@H](O)[C@H]4O)cc3o2)cc1	-9.348	-1.037	446.4098	190.670933	1
FDB006127	Rotundifoline	CC[C@H]1CN2CCC3(C2C[C@@H]1\C(=C/OC)C(=O)OC)C(=O)NC1=C3C(O)=CC=C1	InChI=1S/C22H28N2O5/c1-4-13-11-24-9-8-22(19-16(23-21(22)27)6-5-7-17(19)25)18(24)10-14(13)15(12-28-2)20(26)29-3/h5-7,12-14,18,25H,4,8-11H2,1-3H3,(H,23,27)/b15-12+/t13-,14-,18?,22?/m0/s1	IXWWTVSMMIIIFZ-LWWKTLCYSA-N	CC[C@H]1CN2CCC3(C(=O)Nc4cccc(O)c43)C2C[C@@H]1/C(=C\OC)C(=O)OC	-8.875	-0.115	400.4736	165.786193	1
FDB006133	(-)-Mintlactone	OC1=C(C=O)C=C(C=C1)S(=O)(=O)C1=CC(C=O)=C(O)C=C1	InChI=1S/C14H10O6S/c15-7-9-5-11(1-3-13(9)17)21(19,20)12-2-4-14(18)10(6-12)8-16/h1-8,17-18H	NRBDZRMCFXNSFF-UHFFFAOYSA-N	O=Cc1cc(S(=O)(=O)c2ccc(O)c(C=O)c2)ccc1O	-10.02	-1.277	306.2894	207.482013	2
FDB006167	Gardenin D	COC1=C(O)C=C(C=C1)C1=CC(=O)C2=C(O)C(OC)=C(OC)C(OC)=C2O1	InChI=1S/C19H18O8/c1-23-12-6-5-9(7-10(12)20)13-8-11(21)14-15(22)17(24-2)19(26-4)18(25-3)16(14)27-13/h5-8,20,22H,1-4H3	DQMSOZCDDAULPH-UHFFFAOYSA-N	COc1ccc(-c2cc(=O)c3c(O)c(OC)c(OC)c(OC)c3o2)cc1O	-8.829	-0.985	374.3464	185.661083	2
FDB006174	Lithospermic acid	OC(=O)C(CC1=CC(O)=C(O)C=C1)OC(=O)\C=C/C1=C2C(C(OC2=C(O)C=C1)C1=CC=C(O)C(O)=C1)C(O)=O	InChI=1S/C27H22O12/c28-15-5-1-12(9-18(15)31)10-20(26(34)35)38-21(33)8-4-13-2-7-17(30)25-22(13)23(27(36)37)24(39-25)14-3-6-16(29)19(32)11-14/h1-9,11,20,23-24,28-32H,10H2,(H,34,35)(H,36,37)/b8-4-	UJZQBMQZMKFSRV-YWEYNIOJSA-N	O=C(/C=C\c1ccc(O)c2c1C(C(=O)O)C(c1ccc(O)c(O)c1)O2)OC(Cc1ccc(O)c(O)c1)C(=O)O	-9.006	-0.714	538.4636	182.453003	5
FDB006184	Salvigenin	COC1=CC=C(C=C1)C1=CC(=O)C2=C(O)C(OC)=C(OC)C=C2O1	InChI=1S/C18H16O6/c1-21-11-6-4-10(5-7-11)13-8-12(19)16-14(24-13)9-15(22-2)18(23-3)17(16)20/h4-9,20H,1-3H3	QCDYOIZVELGOLZ-UHFFFAOYSA-N	COc1ccc(-c2cc(=O)c3c(O)c(OC)c(OC)cc3o2)cc1	-9.006	-0.655	328.3208	176.357273	1
FDB006197	Calceolarioside E	OCC1OC(OCCC2=CC(O)=C(O)C=C2)C(O)C(OC2OCC(O)(CO)C2O)C1OC(=O)\C=C/C1=CC(O)=C(O)C=C1	InChI=1S/C28H34O15/c29-11-20-23(42-21(35)6-3-14-1-4-16(31)18(33)9-14)24(43-27-25(37)28(38,12-30)13-40-27)22(36)26(41-20)39-8-7-15-2-5-17(32)19(34)10-15/h1-6,9-10,20,22-27,29-34,36-38H,7-8,11-13H2/b6-3-	MOOYCEWTRITIQB-UTCJRWHESA-N	O=C(/C=C\c1ccc(O)c(O)c1)OC1C(CO)OC(OCCc2ccc(O)c(O)c2)C(O)C1OC1OCC(O)(CO)C1O	-9.014	-0.324	610.5676	180.002893	4
FDB006231	5-Hydroxy-L-tryptophan	N[C@@H](CC1=CNC2=C1C=C(O)C=C2)C(O)=O	InChI=1S/C11H12N2O3/c12-9(11(15)16)3-6-5-13-10-2-1-7(14)4-8(6)10/h1-2,4-5,9,13-14H,3,12H2,(H,15,16)/t9-/m0/s1	LDCYZAJDBXYCGN-VIFPVBQESA-N	N[C@@H](Cc1c[nH]c2ccc(O)cc12)C(=O)O	-8.516	-0.303	220.2274	178.061843	1
FDB006296	Oenothein A	OC1OC2COC(=O)C3=C(C(O)=C(O)C(O)=C3)C3=C(O)C(O)=C(O)C=C3C(=O)OC2C(OC(=O)C2=CC(O)=C(O)C(O)=C2)C1OC(=O)C1=CC(O)=C(O)C(O)=C1OC1=CC2=C(C(O)=C1O)C1=C(O)C(O)=C3OC4=C(O)C(O)=C(O)C(=C4)C(=O)OC4C(O)C5OC(=O)C6=C(C(O)=C(O)C(O)=C6)C6=C(O)C(O)=C(OC7=C(O)C(O)=C(O)C=C7C(=O)OC7C(O)OC(COC2=O)C(OC(=O)C1=C3)C7OC(=O)C1=CC(O)=C(O)C(O)=C1)C=C6C(=O)OCC5OC4OC(=O)C1=CC(O)=C(O)C(O)=C1	InChI=1S/C102H72O66/c103-31-1-19(2-32(104)56(31)115)88(137)164-84-81-47(17-152-91(140)22-7-37(109)59(118)68(127)49(22)50-24(95(144)161-81)9-39(111)60(119)69(50)128)157-100(149)86(84)166-98(147)30-11-41(113)63(122)76(135)79(30)156-45-13-26-53(72(131)66(45)125)54-27-14-42(64(123)73(54)132)154-43-15-28(55(114)74(133)67(43)126)97(146)163-83-77(136)80-46(159-102(83)168-90(139)21-5-35(107)58(117)36(108…	VIYPHOKMSVCJRH-UHFFFAOYSA-N	O=C(OC1OC2COC(=O)c3cc4c(O)c(O)c3-c3c(cc(O)c(O)c3O)C(=O)OC2C(O)C1OC(=O)c1cc(c(O)c(O)c1O)Oc1cc2c(c(O)c1O)-c1c(cc(Oc3c(C(=O)OC5C(O)OC6COC(=O)c7cc(O)c(O)c(O)c7-c7c(cc(O)c(O)c7O)C(=O)OC6C5OC(=O)c5cc(O)c(O	-9.125	-1.315	2353.6512	163.388143	33
FDB006297	Oenotherin	OC1O[C@@H]2COC(=O)C3=CC(O)=C(O)C(O)=C3C3=C(O)C(O)=C(O)C=C3C(=O)O[C@H]2[C@H](OC(=O)C2=CC(O)=C(O)C(O)=C2)[C@H]1OC(=O)C1=CC(O)=C(O)C(O)=C1OC1=C(O)C(O)=C2C(=C1)C(=O)OC[C@H]1OC(O)[C@@H]3OC(=O)C4=CC(O)=C(O)C(O)=C4OC4=C(O)C5=C6C7C(=CC(=O)C(O)(O)[C@@]7(O)O5)C(=O)O[C@@H]5[C@@H](COC(=O)C6=C4)OC(O)[C@H](OC(=O)C4=CC(O)=C(O)C(O)=C4OC4=C(O)C(O)=C2C(=C4)C(=O)O[C@H]1[C@@H]3OC(=O)C1=CC(O)=C(O)C(O)=C1)[C@H]5OC(=O)…	InChI=1S/C102H72O67/c103-31-1-19(2-32(104)55(31)115)86(133)163-80-76-45(16-151-89(136)22-7-37(109)58(118)66(126)49(22)50-23(92(139)160-76)8-38(110)59(119)67(50)127)157-98(145)83(80)166-95(142)28-9-39(111)60(120)70(130)73(28)154-42-12-24-51(68(128)63(42)123)52-25-13-43(64(124)69(52)129)155-74-29(10-40(112)61(121)71(74)131)96(143)168-85-82(165-88(135)21-5-35(107)57(117)36(108)6-21)78-47(159-100(85)…	RDGXVBJDIDOODN-DKGFRMGKSA-N	O=C1O[C@H]2[C@H](OC(=O)c3cc(O)c(O)c(O)c3)[C@H]3OC(=O)c4cc(O)c(O)c(O)c4Oc4cc5c(c(O)c4O)-c4c(cc(Oc6c(C(=O)O[C@H]7C(O)O[C@@H]8COC(=O)c9cc(O)c(O)c(O)c9-c9c(cc(O)c(O)c9O)C(=O)O[C@H]8[C@@H]7OC(=O)c7cc(O)c(	-9.051	-1.678	2369.6506	187.522993	29
FDB006299	(+)-Cycloolivil	COC1=CC2=C(C=C1O)C(C(CO)C(O)(CO)C2)C1=CC(OC)=C(O)C=C1	InChI=1S/C20H24O7/c1-26-17-5-11(3-4-15(17)23)19-13-7-16(24)18(27-2)6-12(13)8-20(25,10-22)14(19)9-21/h3-7,14,19,21-25H,8-10H2,1-2H3	KCIQZCNOUZCRGH-UHFFFAOYSA-N	COc1cc(C2c3cc(O)c(OC)cc3CC(O)(CO)C2CO)ccc1O	-8.429	0.147	376.4054	173.246723	2
FDB006301	3,4-Dihydroxyphenylethanol-4-diglucoside	OCCC1=CC(O)=C(O[C@@H]2O[C@H](CO[C@@H]3O[C@H](CO)[C@@H](O)[C@H](O)[C@H]3O)[C@@H](O)[C@H](O)[C@H]2O)C=C1	InChI=1S/C20H30O13/c21-4-3-8-1-2-10(9(23)5-8)31-20-18(29)16(27)14(25)12(33-20)7-30-19-17(28)15(26)13(24)11(6-22)32-19/h1-2,5,11-29H,3-4,6-7H2/t11-,12-,13-,14-,15+,16+,17-,18-,19-,20-/m1/s1	GSBZTKMXIZXGEF-XSVWGIRKSA-N	OCCc1ccc(O[C@@H]2O[C@H](CO[C@@H]3O[C@H](CO)[C@@H](O)[C@H](O)[C@H]3O)[C@@H](O)[C@H](O)[C@H]2O)c(O)c1	-9.433	-0.383	478.4492	181.016853	1
FDB006304	Apigenin 7-di-O-xyloside	O[C@H]1O[C@@H](O[C@H]2O[C@@H](OC3=CC4=C(C(O)=C3)C(=O)C=C(O4)C3=CC=C(O)C=C3)[C@H](O)[C@@H](O)[C@@H]2O)[C@H](O)[C@@H](O)[C@@H]1O	InChI=1S/C25H26O15/c26-9-3-1-8(2-4-9)13-7-12(28)15-11(27)5-10(6-14(15)37-13)36-23-20(33)17(30)21(34)25(39-23)40-24-19(32)16(29)18(31)22(35)38-24/h1-7,16-27,29-35H/t16-,17+,18-,19+,20+,21-,22-,23+,24-,25+/m0/s1	AYWNPQYSGVEBBX-DXIOFANKSA-N	O=c1cc(-c2ccc(O)cc2)oc2cc(O[C@@H]3O[C@H](O[C@@H]4O[C@H](O)[C@@H](O)[C@H](O)[C@H]4O)[C@@H](O)[C@H](O)[C@H]3O)cc(O)c12	-9.423	-1.047	566.4714	190.776123	2
FDB006317	L-Olivil	COC1=C(O)C=CC(CC2(O)COC(C2CO)C2=CC(OC)=C(O)C=C2)=C1	InChI=1S/C20H24O7/c1-25-17-7-12(3-5-15(17)22)9-20(24)11-27-19(14(20)10-21)13-4-6-16(23)18(8-13)26-2/h3-8,14,19,21-24H,9-11H2,1-2H3	BVHIKUCXNBQDEM-UHFFFAOYSA-N	COc1cc(CC2(O)COC(c3ccc(O)c(OC)c3)C2CO)ccc1O	-8.701	0.075	376.4054	174.750143	2
FDB006319	Luteolin 5-glucoside	[H]C1(CO)O[C@@]([H])(OC2=CC(O)=CC3=C2C(=O)C=C(O3)C2=CC(O)=C(O)C=C2)C([H])(O)[C@@]([H])(O)[C@]1([H])O	InChI=1S/C21H20O11/c22-7-16-18(27)19(28)20(29)21(32-16)31-15-5-9(23)4-14-17(15)12(26)6-13(30-14)8-1-2-10(24)11(25)3-8/h1-6,16,18-25,27-29H,7H2/t16?,18-,19+,20?,21-/m1/s1	KBGKQZVCLWKUDQ-NFRVFMFJSA-N	O=c1cc(-c2ccc(O)c(O)c2)oc2cc(O)cc(O[C@@H]3OC(CO)[C@@H](O)[C@H](O)C3O)c12	-9.406	-1.235	448.3824	198.277593	3
FDB006321	Nuzhenide	[H]\C(C)=C1/[C@]([H])(O[C@]2([H])O[C@]([H])(CO)[C@@]([H])(O)[C@]([H])(O)[C@@]2([H])O)OC=C(C(=O)OC)C1([H])CC(=O)OC[C@@]1([H])O[C@@]([H])(OCCC2=CC=C(O)C=C2)[C@]([H])(O)[C@@]([H])(O)[C@]1([H])O	InChI=1S/C31H42O17/c1-3-16-17(18(28(41)42-2)12-45-29(16)48-31-27(40)24(37)22(35)19(11-32)46-31)10-21(34)44-13-20-23(36)25(38)26(39)30(47-20)43-9-8-14-4-6-15(33)7-5-14/h3-7,12,17,19-20,22-27,29-33,35-40H,8-11,13H2,1-2H3/b16-3+/t17?,19-,20-,22-,23-,24+,25+,26-,27-,29+,30-,31+/m1/s1	STKUCSFEBXPTAY-YTECAPLWSA-N	C/C=C1\C(CC(=O)OC[C@H]2O[C@@H](OCCc3ccc(O)cc3)[C@H](O)[C@@H](O)[C@@H]2O)C(C(=O)OC)=CO[C@H]1O[C@@H]1O[C@H](CO)[C@@H](O)[C@H](O)[C@H]1O	-9.056	-0.046	686.6626	183.493683	1
FDB006350	Majaronin	COC1=C(O)C=CC(=C1)C1=CC(=O)C2=C(O)C(O)=C(OC)C(OC)=C2O1	InChI=1S/C18H16O8/c1-23-12-6-8(4-5-9(12)19)11-7-10(20)13-14(21)15(22)17(24-2)18(25-3)16(13)26-11/h4-7,19,21-22H,1-3H3	BAIRXMVFPKLWSE-UHFFFAOYSA-N	COc1cc(-c2cc(=O)c3c(O)c(O)c(OC)c(OC)c3o2)ccc1O	-8.78	-1.044	360.3196	186.871583	3
FDB006364	4,5-Dimethyl-2-ethylphenol	CCC1=CC(C)=C(C)C=C1O	InChI=1S/C10H14O/c1-4-9-5-7(2)8(3)6-10(9)11/h5-6,11H,4H2,1-3H3	ZUDAICPAUJSPHK-UHFFFAOYSA-N	CCc1cc(C)c(C)cc1O	-8.639	0.325	150.22	183.506943	1
FDB006413	Oryzanol B	[H]\C(=C(\[H])C1=CC(OC)=C(O)C=C1)C(=O)O[C@@]1([H])CC[C@]23C[C@]22CC[C@]4(C)[C@]([H])(CCC4([H])[C@]2(C)CC[C@@]3([H])C1(C)C)[C@]([H])(C)CCC(=C)C(C)C	InChI=1S/C41H60O4/c1-26(2)27(3)10-11-28(4)30-14-16-34-38(30,7)22-23-41-25-40(41)21-19-35(37(5,6)33(40)18-20-39(34,41)8)45-36(43)17-13-29-12-15-31(42)32(24-29)44-9/h12-13,15,17,24,26,28,30,33-35,42H,3,10-11,14,16,18-23,25H2,1-2,4-9H3/b17-13+/t28-,30-,33+,34?,35+,38-,39+,40-,41+/m1/s1	ZIWPYEIAPMTNTE-WTHHACQLSA-N	C=C(CC[C@@H](C)[C@H]1CCC2[C@]1(C)CC[C@@]13C[C@@]14CC[C@H](OC(=O)/C=C/c1ccc(O)c(OC)c1)C(C)(C)[C@@H]4CC[C@@]23C)C(C)C	-8.853	-0.71	616.9226	184.657873	1
FDB006428	Violanthin	C[C@@H]1O[C@H]([C@H](O)[C@H](O)[C@H]1O)C1=C(O)C([C@@H]2O[C@H](CO)[C@@H](O)[C@H](O)[C@H]2O)=C(O)C2=C1OC(=CC2=O)C1=CC=C(O)C=C1	InChI=1S/C27H30O14/c1-8-17(31)21(35)23(37)27(39-8)16-20(34)15(26-24(38)22(36)18(32)13(7-28)41-26)19(33)14-11(30)6-12(40-25(14)16)9-2-4-10(29)5-3-9/h2-6,8,13,17-18,21-24,26-29,31-38H,7H2,1H3/t8-,13+,17-,18+,21+,22-,23+,24+,26-,27-/m0/s1	MVOUGOXRXQDXDC-RSPRXDBDSA-N	C[C@@H]1O[C@@H](c2c(O)c([C@@H]3O[C@H](CO)[C@@H](O)[C@H](O)[C@H]3O)c(O)c3c(=O)cc(-c4ccc(O)cc4)oc23)[C@H](O)[C@H](O)[C@H]1O	-9.39	-1.081	578.5256	194.033853	3
FDB006508	Phaseollin isoflavone	CC1(C)OC2=C(C=C1)C(O)=C(C=C2)C1=COC2=C(C=CC(O)=C2)C1=O	InChI=1S/C20H16O5/c1-20(2)8-7-14-16(25-20)6-5-12(18(14)22)15-10-24-17-9-11(21)3-4-13(17)19(15)23/h3-10,21-22H,1-2H3	COLMVFWKLOZOOP-UHFFFAOYSA-N	CC1(C)C=Cc2c(ccc(-c3coc4cc(O)ccc4c3=O)c2O)O1	-8.52	-0.951	336.3434	172.156853	2
FDB006527	Kaempferol 3-O-beta-D-diglucopyranoside 7-O-beta-D-glucopyranoside	OC[C@H]1O[C@@H](OC[C@H]2O[C@@H](OC3=C(OC4=C(C(O)=CC(O[C@@H]5O[C@H](CO)[C@@H](O)[C@H](O)[C@H]5O)=C4)C3=O)C3=CC=C(O)C=C3)[C@H](O)[C@@H](O)[C@@H]2O)[C@H](O)[C@@H](O)[C@@H]1O	InChI=1S/C33H40O21/c34-7-15-19(38)23(42)26(45)31(51-15)48-9-17-21(40)25(44)28(47)33(53-17)54-30-22(41)18-13(37)5-12(49-32-27(46)24(43)20(39)16(8-35)52-32)6-14(18)50-29(30)10-1-3-11(36)4-2-10/h1-6,15-17,19-21,23-28,31-40,42-47H,7-9H2/t15-,16-,17-,19-,20-,21-,23+,24+,25+,26-,27-,28-,31-,32-,33+/m1/s1	XQMSVCWAXNJPDA-GZIDCZEMSA-N	O=c1c(O[C@@H]2O[C@H](CO[C@@H]3O[C@H](CO)[C@@H](O)[C@H](O)[C@H]3O)[C@@H](O)[C@H](O)[C@H]2O)c(-c2ccc(O)cc2)oc2cc(O[C@@H]3O[C@H](CO)[C@@H](O)[C@H](O)[C@H]3O)cc(O)c12	-9.035	-1.18	772.6664	171.457293	2
FDB006528	Kaempferol 3-O-beta-robinoside 7-O-alpha-L-rhamnopyranoside	C[C@@H]1O[C@@H](OC[C@H]2O[C@@H](OC3=C(OC4=C(C(O)=CC(O[C@@H]5O[C@@H](C)[C@H](O)[C@@H](O)[C@H]5O)=C4)C3=O)C3=CC=C(O)C=C3)[C@H](O)[C@@H](O)[C@H]2O)[C@H](O)[C@H](O)[C@H]1O	InChI=1S/C33H40O19/c1-10-19(36)23(40)26(43)31(47-10)46-9-17-21(38)25(42)28(45)33(51-17)52-30-22(39)18-15(35)7-14(49-32-27(44)24(41)20(37)11(2)48-32)8-16(18)50-29(30)12-3-5-13(34)6-4-12/h3-8,10-11,17,19-21,23-28,31-38,40-45H,9H2,1-2H3/t10-,11-,17+,19-,20-,21-,23+,24+,25-,26+,27+,28+,31+,32-,33-/m0/s1	PEFASEPMJYRQBW-HKWQTAEVSA-N	C[C@@H]1O[C@@H](OC[C@H]2O[C@@H](Oc3c(-c4ccc(O)cc4)oc4cc(O[C@@H]5O[C@@H](C)[C@H](O)[C@@H](O)[C@H]5O)cc(O)c4c3=O)[C@H](O)[C@@H](O)[C@H]2O)[C@H](O)[C@H](O)[C@H]1O	-9.397	-1.206	740.6676	192.515643	2
FDB006538	Quercetin 3-O-beta-D-glucopyranoside 7-O-beta-L-rutinoside	C[C@H]1O[C@H](OC[C@@H]2O[C@H](OC3=CC4=C(C(O)=C3)C(=O)C(O[C@@H]3O[C@H](CO)[C@@H](O)[C@H](O)[C@H]3O)=C(O4)C3=CC(O)=C(O)C=C3)[C@@H](O)[C@H](O)[C@H]2O)[C@@H](O)[C@@H](O)[C@@H]1O	InChI=1S/C33H40O21/c1-9-19(38)23(42)26(45)31(49-9)48-8-17-21(40)25(44)27(46)32(53-17)50-11-5-14(37)18-15(6-11)51-29(10-2-3-12(35)13(36)4-10)30(22(18)41)54-33-28(47)24(43)20(39)16(7-34)52-33/h2-6,9,16-17,19-21,23-28,31-40,42-47H,7-8H2,1H3/t9-,16-,17+,19-,20-,21+,23+,24+,25-,26+,27+,28-,31+,32+,33+/m1/s1	VRSNQCLFKXCKDR-ZSASOEQWSA-N	C[C@H]1O[C@H](OC[C@@H]2O[C@H](Oc3cc(O)c4c(=O)c(O[C@@H]5O[C@H](CO)[C@@H](O)[C@H](O)[C@H]5O)c(-c5ccc(O)c(O)c5)oc4c3)[C@@H](O)[C@H](O)[C@H]2O)[C@@H](O)[C@@H](O)[C@@H]1O	-9.078	-1.162	772.6664	182.256733	3
FDB006539	Quercetin 3-O-beta-robinoside 7-O-alpha-L-rhamnopyranoside	C[C@@H]1O[C@@H](OC[C@H]2O[C@@H](OC3=C(OC4=C(C(O)=CC(O[C@H]5O[C@@H](C)[C@H](O)[C@@H](O)[C@@H]5O)=C4)C3=O)C3=CC(O)=C(O)C=C3)[C@H](O)[C@@H](O)[C@H]2O)[C@H](O)[C@H](O)[C@H]1O	InChI=1S/C33H40O20/c1-9-19(37)23(41)26(44)31(48-9)47-8-17-21(39)25(43)28(46)33(52-17)53-30-22(40)18-15(36)6-12(50-32-27(45)24(42)20(38)10(2)49-32)7-16(18)51-29(30)11-3-4-13(34)14(35)5-11/h3-7,9-10,17,19-21,23-28,31-39,41-46H,8H2,1-2H3/t9-,10-,17+,19-,20-,21-,23+,24+,25-,26+,27-,28+,31+,32+,33-/m0/s1	BFCXCFJUDBNEMU-QAHAMGMOSA-N	C[C@@H]1O[C@@H](OC[C@H]2O[C@@H](Oc3c(-c4ccc(O)c(O)c4)oc4cc(O[C@H]5O[C@@H](C)[C@H](O)[C@@H](O)[C@@H]5O)cc(O)c4c3=O)[C@H](O)[C@@H](O)[C@H]2O)[C@H](O)[C@H](O)[C@H]1O	-9.361	-1.38	756.667	198.153983	3
FDB006540	Quercetin 3-O-methyl-ether	COC1=C(OC2=CC(O)=CC(O)=C2C1=O)C1=CC(O)=C(O)C=C1	InChI=1S/C16H12O7/c1-22-16-14(21)13-11(20)5-8(17)6-12(13)23-15(16)7-2-3-9(18)10(19)4-7/h2-6,17-20H,1H3	WEPBGSIAWZTEJR-UHFFFAOYSA-N	COc1c(-c2ccc(O)c(O)c2)oc2cc(O)cc(O)c2c1=O	-8.603	-0.775	316.2666	173.633333	4
FDB006560	Estrogen	CC\C(=C(\CC)C1=CC=C(O)C=C1)C1=CC=C(O)C=C1	InChI=1S/C18H20O2/c1-3-17(13-5-9-15(19)10-6-13)18(4-2)14-7-11-16(20)12-8-14/h5-12,19-20H,3-4H2,1-2H3/b18-17+	RGLYKWWBQGJZGM-ISLYRVAYSA-N	CC/C(=C(/CC)c1ccc(O)cc1)c1ccc(O)cc1	-8.947	0.055	268.3548	177.238523	2
FDB006631	Kaempferol 3-O-arabinosyl 7-O-rhamnoside	C[C@@H]1O[C@@H](OC2=CC3=C(C(O)=C2)C(=O)C(O[C@@H]2O[C@H](CO)[C@@H](O)[C@@H]2O)=C(O3)C2=CC=C(O)C=C2)[C@H](O)[C@H](O)[C@H]1O	InChI=1S/C26H28O14/c1-9-17(30)20(33)22(35)25(36-9)37-12-6-13(29)16-14(7-12)38-23(10-2-4-11(28)5-3-10)24(19(16)32)40-26-21(34)18(31)15(8-27)39-26/h2-7,9,15,17-18,20-22,25-31,33-35H,8H2,1H3/t9-,15+,17-,18+,20+,21-,22+,25-,26-/m0/s1	JIGYKOJSDSJFFW-WPHUGAQISA-N	C[C@@H]1O[C@@H](Oc2cc(O)c3c(=O)c(O[C@@H]4O[C@H](CO)[C@@H](O)[C@@H]4O)c(-c4ccc(O)cc4)oc3c2)[C@H](O)[C@H](O)[C@H]1O	-9.511	-1.238	564.4988	181.337353	2
FDB006655	Quercetin 3-O-alpha-D-galactoside	OC[C@@H]1O[C@@H](OC2=C(OC3=C(C(O)=CC(O)=C3)C2=O)C2=CC(O)=C(O)C=C2)[C@@H](O)[C@H](O)[C@@H]1O	InChI=1S/C21H20O12/c22-6-13-15(27)17(29)18(30)21(32-13)33-20-16(28)14-11(26)4-8(23)5-12(14)31-19(20)7-1-2-9(24)10(25)3-7/h1-5,13,15,17-18,21-27,29-30H,6H2/t13-,15+,17+,18-,21-/m0/s1	OVSQVDMCBVZWGM-FOZFMQHWSA-N	O=c1c(O[C@@H]2O[C@@H](CO)[C@@H](O)[C@@H](O)[C@@H]2O)c(-c2ccc(O)c(O)c2)oc2cc(O)cc(O)c12	-9.065	-1.103	464.3818	178.901213	4
FDB006666	1-3-(4,5-dihydrofuranone)-5-(hydroxymethyl)-pyrrole-2-carboxyaldehyde	OCC1=CC=C(O)N1C1C=COC1=O	InChI=1S/C9H9NO4/c11-5-6-1-2-8(12)10(6)7-3-4-14-9(7)13/h1-4,7,11-12H,5H2	XUVJDFTVUZWJIR-UHFFFAOYSA-N	O=C1OC=CC1n1c(O)ccc1CO	-8.782	-0.172	195.1744	181.675893	1
FDB006679	Kaempferol 3-coumaroyl-triglucoside	C[C@@H]1O[C@@H](OC2=CC3=C(C(O)=C2)C(=O)C(O[C@@H]2O[C@H](CO[C@@H]4O[C@H](CO)[C@@H](O)[C@H](O)[C@H]4O)[C@@H](O)[C@H](O)[C@H]2O)=C(O3)C2=CC=C(O)C=C2)[C@H](O)[C@H](O)[C@H]1O	InChI=1S/C33H40O20/c1-10-19(37)23(41)27(45)32(48-10)49-13-6-14(36)18-15(7-13)50-29(11-2-4-12(35)5-3-11)30(22(18)40)53-33-28(46)25(43)21(39)17(52-33)9-47-31-26(44)24(42)20(38)16(8-34)51-31/h2-7,10,16-17,19-21,23-28,31-39,41-46H,8-9H2,1H3/t10-,16+,17+,19-,20+,21+,23+,24-,25-,26+,27+,28+,31+,32-,33-/m0/s1	QFSDWLPMRWDFID-CSNYLUTCSA-N	C[C@@H]1O[C@@H](Oc2cc(O)c3c(=O)c(O[C@@H]4O[C@H](CO[C@@H]5O[C@H](CO)[C@@H](O)[C@H](O)[C@H]5O)[C@@H](O)[C@H](O)[C@H]4O)c(-c4ccc(O)cc4)oc3c2)[C@H](O)[C@H](O)[C@H]1O	-9.458	-1.432	756.667	180.880763	2
FDB006691	Quercetin 3-triglucoside	OC[C@H]1O[C@@H](OC[C@H]2O[C@@H](OC[C@H]3O[C@@H](OC4=C(OC5=C(C(O)=CC(O)=C5)C4=O)C4=CC(O)=C(O)C=C4)[C@H](O)[C@@H](O)[C@@H]3O)[C@H](O)[C@@H](O)[C@@H]2O)[C@H](O)[C@@H](O)[C@@H]1O	InChI=1S/C33H40O22/c34-6-15-19(39)23(43)26(46)31(52-15)49-7-16-20(40)24(44)27(47)32(53-16)50-8-17-21(41)25(45)28(48)33(54-17)55-30-22(42)18-13(38)4-10(35)5-14(18)51-29(30)9-1-2-11(36)12(37)3-9/h1-5,15-17,19-21,23-28,31-41,43-48H,6-8H2/t15-,16-,17-,19-,20-,21-,23+,24+,25+,26-,27-,28-,31-,32-,33+/m1/s1	XXHSUYNZCSBPBG-GZIDCZEMSA-N	O=c1c(O[C@@H]2O[C@H](CO[C@@H]3O[C@H](CO[C@@H]4O[C@H](CO)[C@@H](O)[C@H](O)[C@H]4O)[C@@H](O)[C@H](O)[C@H]3O)[C@@H](O)[C@H](O)[C@H]2O)c(-c2ccc(O)c(O)c2)oc2cc(O)cc(O)c12	-9.299	-1.557	788.6658	186.235043	4
FDB006723	Acutissimin B	[H][C@]1(C2OC(=O)C3=C1C(O)=C(O)C(O)=C3C1=C3C(=C(O)C(O)=C1O)C1=C(O)C(O)=C(O)C=C1C(=O)OC1COC(=O)C4=CC(O)=C(O)C(O)=C4C4=C(C=C(O)C(O)=C4O)C(=O)OC1C2OC3=O)C1=C(O)C2=C(O[C@@H]([C@@H](O)C2)C2=CC=C(O)C(O)=C2)C=C1O	InChI=1S/C56H38O31/c57-15-2-1-10(3-16(15)58)48-21(63)4-11-22(83-48)8-17(59)27(35(11)64)32-31-34-30(44(73)47(76)45(31)74)29-33-28(42(71)46(75)43(29)72)26-14(7-20(62)38(67)41(26)70)53(78)84-23-9-82-52(77)12-5-18(60)36(65)39(68)24(12)25-13(6-19(61)37(66)40(25)69)54(79)85-49(23)51(87-56(33)81)50(32)86-55(34)80/h1-3,5-8,21,23,32,48-51,57-76H,4,9H2/t21-,23?,32-,48+,49?,50?,51?/m0/s1	IGVSILAHFPDUTO-BSBPBZKASA-N	O=C1OCC2OC(=O)c3cc(O)c(O)c(O)c3-c3c(O)c(O)c(O)c4c3C(=O)OC(C2OC(=O)c2cc(O)c(O)c(O)c2-c2c1cc(O)c(O)c2O)C1OC(=O)c2c-4c(O)c(O)c(O)c2[C@@H]1c1c(O)cc2c(c1O)C[C@H](O)[C@@H](c1ccc(O)c(O)c1)O2	-9.087	-1.196	1206.8976	200.972673	19
FDB006735	Luteic acid	OC(=O)C1=CC(O)=C(O)C2=C1C1=C(O)C(O)=C(O)C=C1C(=O)O2	InChI=1S/C14H8O9/c15-5-2-4-7(11(19)9(5)17)8-3(13(20)21)1-6(16)10(18)12(8)23-14(4)22/h1-2,15-19H,(H,20,21)	FLZGFQFYDGHWLR-UHFFFAOYSA-N	O=C(O)c1cc(O)c(O)c2oc(=O)c3cc(O)c(O)c(O)c3c12	-9.017	-1.499	320.2118	188.857553	5
FDB006742	Valolaginic acid	OC(C1C(CC(O)=O)C(=O)OC2COC(=O)C3=CC(O)=C(O)C(O)=C3C3=C(O)C(O)=C(O)C=C3C(=O)OC2C2OC(=O)C3=C1C(O)=C(O)C(O)=C3C1=C(O)C(O)=C(O)C3=C1C(=O)OC2C3O)C(O)=O	InChI=1S/C41H30O28/c42-8-1-5-12(23(48)21(8)46)13-6(2-9(43)22(47)24(13)49)39(62)67-33-10(4-65-37(5)60)66-38(61)7(3-11(44)45)14(30(55)36(58)59)15-18-16(26(51)31(56)25(15)50)17-19-20(28(53)32(57)27(17)52)29(54)34(68-41(19)64)35(33)69-40(18)63/h1-2,7,10,14,29-30,33-35,42-43,46-57H,3-4H2,(H,44,45)(H,58,59)	PSPMKMHPOPULBF-UHFFFAOYSA-N	O=C(O)CC1C(=O)OC2COC(=O)c3cc(O)c(O)c(O)c3-c3c(cc(O)c(O)c3O)C(=O)OC2C2OC(=O)c3c(c(O)c(O)c(O)c3C1C(O)C(=O)O)-c1c(O)c(O)c(O)c3c1C(=O)OC2C3O	-8.992	-1.522	970.6712	182.765433	12
FDB006744	1,2,3-tri-O-Galloyl-beta-4C1-glucose	OC[C@H]1O[C@@H](OC(=O)C2=CC(O)=C(O)C(O)=C2)[C@H](OC(=O)C2=CC(O)=C(O)C(O)=C2)[C@@H](OC(=O)C2=CC(O)=C(O)C(O)=C2)[C@@H]1O	InChI=1S/C27H24O18/c28-7-17-21(38)22(43-24(39)8-1-11(29)18(35)12(30)2-8)23(44-25(40)9-3-13(31)19(36)14(32)4-9)27(42-17)45-26(41)10-5-15(33)20(37)16(34)6-10/h1-6,17,21-23,27-38H,7H2/t17-,21-,22+,23-,27+/m1/s1	MACFXELYCBWKGT-VFTFQOQOSA-N	O=C(O[C@@H]1O[C@H](CO)[C@@H](O)[C@H](OC(=O)c2cc(O)c(O)c(O)c2)[C@H]1OC(=O)c1cc(O)c(O)c(O)c1)c1cc(O)c(O)c(O)c1	-9.414	-1.374	636.4758	196.616243	9
FDB006760	2-O-Galloyl-(4S,6S)-gallagoyl-D-glucose	O[C@@H]1O[C@@H]2COC(=O)C3=CC(O)=C(O)C(O)=C3C3=C(O)C(O)=C4OCC5=C(C(O)=C(O)C6=C5C4=C3C(=O)O6)C3=C(O)C(O)=C(O)C=C3C(=O)O[C@H]2[C@H](O)[C@H]1OC(=O)C1=CC(O)=C(O)C(O)=C1	InChI=1S/C41H28O25/c42-11-1-7(2-12(43)23(11)46)37(56)66-36-32(55)33-15(63-41(36)60)6-62-38(57)8-3-13(44)25(48)27(50)17(8)20-22-21-19-10(5-61-34(21)30(53)29(20)52)18(28(51)31(54)35(19)65-40(22)59)16-9(39(58)64-33)4-14(45)24(47)26(16)49/h1-4,15,32-33,36,41-55,60H,5-6H2/t15-,32+,33-,36-,41-/m1/s1	JMCHOJWVWCHHFC-MUAAPLJWSA-N	O=C(O[C@@H]1[C@@H](O)[C@@H]2OC(=O)c3cc(O)c(O)c(O)c3-c3c(O)c(O)c4oc(=O)c5c(c(O)c(O)c6c5c4c3CO6)-c3c(cc(O)c(O)c3O)C(=O)OC[C@H]2O[C@H]1O)c1cc(O)c(O)c(O)c1	-8.739	-1.237	920.6572	180.666233	13
FDB006771	Catechin-(4->8)-gallocatechin	O[C@H]1CC2=C(O[C@@H]1C1=CC(O)=C(O)C(O)=C1)C(C1[C@H](O)[C@H](OC3=C1C(O)=CC(O)=C3)C1=CC=C(O)C(O)=C1)=C(O)C=C2O	InChI=1S/C30H26O13/c31-12-6-17(35)23-22(7-12)42-29(10-1-2-14(32)16(34)3-10)27(41)25(23)24-18(36)9-15(33)13-8-21(39)28(43-30(13)24)11-4-19(37)26(40)20(38)5-11/h1-7,9,21,25,27-29,31-41H,8H2/t21-,25?,27-,28+,29+/m0/s1	YJMNEZANCYQLJR-JNJHKLINSA-N	Oc1cc(O)c2c(c1)O[C@H](c1ccc(O)c(O)c1)[C@@H](O)C2c1c(O)cc(O)c2c1O[C@H](c1cc(O)c(O)c(O)c1)[C@@H](O)C2	-8.992	-0.467	594.5276	180.835823	9
FDB006774	Corilagin	O[C@@H]1[C@H]2COC(=O)C3=CC(O)=C(O)C(O)=C3C3=C(O)C(O)=C(O)C=C3C(=O)O[C@@H]1[C@@H](O)[C@H](OC(=O)C1=CC(O)=C(O)C(O)=C1)O2	InChI=1S/C27H22O18/c28-9-1-6(2-10(29)16(9)32)24(39)45-27-22(38)23-19(35)13(43-27)5-42-25(40)7-3-11(30)17(33)20(36)14(7)15-8(26(41)44-23)4-12(31)18(34)21(15)37/h1-4,13,19,22-23,27-38H,5H2/t13-,19-,22-,23+,27+/m1/s1	TUSDEZXZIZRFGC-XIGLUPEJSA-N	O=C(O[C@@H]1O[C@@H]2COC(=O)c3cc(O)c(O)c(O)c3-c3c(cc(O)c(O)c3O)C(=O)O[C@H]([C@H]1O)[C@@H]2O)c1cc(O)c(O)c(O)c1	-9.133	-1.276	634.46	179.803643	9
FDB006781	Estriol	[H][C@@]12C[C@@H](O)[C@H](O)[C@@]1(C)CC[C@]1([H])C3=C(CC[C@@]21[H])C=C(O)C=C3	InChI=1S/C18H24O3/c1-18-7-6-13-12-5-3-11(19)8-10(12)2-4-14(13)15(18)9-16(20)17(18)21/h3,5,8,13-17,19-21H,2,4,6-7,9H2,1H3/t13-,14-,15+,16-,17+,18+/m1/s1	PROQIPRRNZUXQM-ZXXIGWHRSA-N	C[C@]12CC[C@@H]3c4ccc(O)cc4CC[C@H]3[C@@H]1C[C@@H](O)[C@@H]2O	-8.852	0.183	288.3858	186.322473	1
FDB006782	Flavan-3-ol	COC1=C(O)C=C(C=C1O)C(=O)O[C@@H]1CC2=C(O[C@@H]1C1=CC(O)=C(O)C=C1)C=C(O)C=C2O	InChI=1S/C23H20O10/c1-31-22-17(28)5-11(6-18(22)29)23(30)33-20-9-13-15(26)7-12(24)8-19(13)32-21(20)10-2-3-14(25)16(27)4-10/h2-8,20-21,24-29H,9H2,1H3/t20-,21-/m1/s1	BXDRTHBTGNNTEW-NHCUHLMSSA-N	COc1c(O)cc(C(=O)O[C@@H]2Cc3c(O)cc(O)cc3O[C@@H]2c2ccc(O)c(O)c2)cc1O	-8.957	-0.4	456.405	185.062713	6
FDB006783	Flavogallol	OC1=CC2=C(C(O)=C1O)C1=C(OC2=O)C(O)=C2OC(=O)C3=CC(O)=C(O)C4=C3C2=C1C(=O)O4	InChI=1S/C21H8O12/c22-5-1-3-7(14(26)12(5)24)9-11-10-8-4(2-6(23)13(25)16(8)33-21(11)30)20(29)32-18(10)15(27)17(9)31-19(3)28/h1-2,22-27H	JTFOBWXMEHITKZ-UHFFFAOYSA-N	O=c1oc2c(O)c3oc(=O)c4cc(O)c(O)c5oc(=O)c(c2c2c(O)c(O)c(O)cc12)c3c54	-9.089	-1.969	452.287	189.546013	6
FDB006821	cis-Chlorogenic acid	O[C@@H]1C[C@](O)(C[C@@H](OC(=O)\C=C/C2=CC=C(O)C(O)=C2)[C@@H]1O)C(O)=O	InChI=1S/C16H18O9/c17-9-3-1-8(5-10(9)18)2-4-13(20)25-12-7-16(24,15(22)23)6-11(19)14(12)21/h1-5,11-12,14,17-19,21,24H,6-7H2,(H,22,23)/b4-2-/t11-,12-,14-,16+/m1/s1	CWVRJTMFETXNAD-XYXZIBEBSA-N	O=C(/C=C\c1ccc(O)c(O)c1)O[C@@H]1C[C@](O)(C(=O)O)C[C@@H](O)[C@H]1O	-8.92	-0.663	354.3128	185.431643	2
FDB006838	1,6-di-O-Galloylglucose	[H][C@]1(COC(=O)C2=CC(O)=C(O)C(O)=C2)O[C@@]([H])(OC(=O)C2=CC(O)=C(O)C(O)=C2)[C@]([H])(O)[C@@]([H])(O)[C@]1([H])O	InChI=1S/C20H20O14/c21-8-1-6(2-9(22)13(8)25)18(30)32-5-12-15(27)16(28)17(29)20(33-12)34-19(31)7-3-10(23)14(26)11(24)4-7/h1-4,12,15-17,20-29H,5H2/t12-,15-,16+,17-,20+/m1/s1	LYGRISUQIZNHGM-IVABAYMNSA-N	O=C(OC[C@H]1O[C@@H](OC(=O)c2cc(O)c(O)c(O)c2)[C@H](O)[C@@H](O)[C@@H]1O)c1cc(O)c(O)c(O)c1	-9.145	-1.441	484.3696	187.252513	6
FDB006844	6-Hydroxymusizin 8-O-glucoside	CC(=O)C1=C(O)C2=C(C=C(O)C=C2O[C@@H]2O[C@H](CO)[C@@H](O)[C@H](O)[C@H]2O)C=C1C	InChI=1S/C19H22O9/c1-7-3-9-4-10(22)5-11(14(9)16(24)13(7)8(2)21)27-19-18(26)17(25)15(23)12(6-20)28-19/h3-5,12,15,17-20,22-26H,6H2,1-2H3/t12-,15-,17+,18-,19-/m1/s1	VJDBDVUFFPRHSF-JZXZQAMYSA-N	CC(=O)c1c(C)cc2cc(O)cc(O[C@@H]3O[C@H](CO)[C@@H](O)[C@H](O)[C@H]3O)c2c1O	-8.951	-1.09	394.3774	173.207763	2
FDB006845	6-O-Galloylglucose	O[C@@H]1O[C@H](COC(=O)C2=CC(O)=C(O)C(O)=C2)[C@@H](O)[C@H](O)[C@H]1O	InChI=1S/C13H16O10/c14-5-1-4(2-6(15)8(5)16)12(20)22-3-7-9(17)10(18)11(19)13(21)23-7/h1-2,7,9-11,13-19,21H,3H2/t7-,9-,10+,11-,13-/m1/s1	VGVDLJNNDOFWKT-JEUROIALSA-N	O=C(OC[C@H]1O[C@@H](O)[C@H](O)[C@@H](O)[C@@H]1O)c1cc(O)c(O)c(O)c1	-9.462	-1.05	332.2634	196.335873	3
FDB006855	Desoxyrhaponticin	COC1=CC=C(\C=C\C2=CC(O)=CC(O[C@@H]3O[C@H](CO)[C@@H](O)[C@H](O)[C@H]3O)=C2)C=C1	InChI=1S/C21H24O8/c1-27-15-6-4-12(5-7-15)2-3-13-8-14(23)10-16(9-13)28-21-20(26)19(25)18(24)17(11-22)29-21/h2-10,17-26H,11H2,1H3/b3-2+/t17-,18-,19+,20-,21-/m1/s1	MFMQRDLLSRLUJY-DXKBKAGUSA-N	COc1ccc(/C=C/c2cc(O)cc(O[C@@H]3O[C@H](CO)[C@@H](O)[C@H](O)[C@H]3O)c2)cc1	-8.695	-0.512	404.4158	177.714353	1
FDB006886	Kaempferol 3-gluco-rhamnoside	C[C@@H]1O[C@@H](OC2=C(OC3=C(C(O)=CC(O)=C3)C2=O)C2=CC=C(O)C=C2)[C@H](OC[C@H]2O[C@@H](O)[C@H](O)[C@@H](O)[C@@H]2O)[C@H](O)[C@H]1O	InChI=1S/C27H30O15/c1-9-17(31)21(35)25(38-8-15-18(32)20(34)22(36)26(37)41-15)27(39-9)42-24-19(33)16-13(30)6-12(29)7-14(16)40-23(24)10-2-4-11(28)5-3-10/h2-7,9,15,17-18,20-22,25-32,34-37H,8H2,1H3/t9-,15+,17-,18+,20-,21+,22+,25+,26+,27-/m0/s1	GCOAXPKOKQXJAZ-VWSHSTKWSA-N	C[C@@H]1O[C@@H](Oc2c(-c3ccc(O)cc3)oc3cc(O)cc(O)c3c2=O)[C@H](OC[C@H]2O[C@@H](O)[C@H](O)[C@@H](O)[C@@H]2O)[C@H](O)[C@H]1O	-9.28	-1.039	594.525	176.688283	3
FDB006887	Kaempferol 3-gluco-xyloside	OC[C@H]1O[C@@H](OC[C@H]2O[C@@H](OC3=C(OC4=C(C(O)=CC(O)=C4)C3=O)C3=CC=C(O)C=C3)[C@H](O)[C@H]2O)[C@H](O)[C@@H](O)[C@@H]1O	InChI=1S/C26H28O15/c27-7-14-17(31)20(34)22(36)25(39-14)37-8-15-18(32)21(35)26(40-15)41-24-19(33)16-12(30)5-11(29)6-13(16)38-23(24)9-1-3-10(28)4-2-9/h1-6,14-15,17-18,20-22,25-32,34-36H,7-8H2/t14-,15-,17-,18+,20+,21-,22-,25-,26+/m1/s1	ZCSGYFZGLZYNDP-MNMCUWBGSA-N	O=c1c(O[C@@H]2O[C@H](CO[C@@H]3O[C@H](CO)[C@@H](O)[C@H](O)[C@H]3O)[C@H](O)[C@H]2O)c(-c2ccc(O)cc2)oc2cc(O)cc(O)c12	-8.845	-1.085	580.4982	173.367173	3
FDB006895	Quercetin 3-gluco-xyloside	OC[C@H]1O[C@@H](OC[C@H]2O[C@@H](OC3=C(OC4=C(C(O)=CC(O)=C4)C3=O)C3=CC(O)=C(O)C=C3)[C@H](O)[C@H]2O)[C@H](O)[C@@H](O)[C@@H]1O	InChI=1S/C26H28O16/c27-6-14-17(32)20(35)22(37)25(40-14)38-7-15-18(33)21(36)26(41-15)42-24-19(34)16-12(31)4-9(28)5-13(16)39-23(24)8-1-2-10(29)11(30)3-8/h1-5,14-15,17-18,20-22,25-33,35-37H,6-7H2/t14-,15-,17-,18+,20+,21-,22-,25-,26+/m1/s1	TWZRDBANAPYARM-MNMCUWBGSA-N	O=c1c(O[C@@H]2O[C@H](CO[C@@H]3O[C@H](CO)[C@@H](O)[C@H](O)[C@H]3O)[C@H](O)[C@H]2O)c(-c2ccc(O)c(O)c2)oc2cc(O)cc(O)c12	-8.881	-1.117	596.4976	178.864983	4
FDB006911	4'-Methylgenkwanin	COC1=CC=C(C=C1)C1=CC(=O)C2=C(O)C=C(OC)C=C2O1	InChI=1S/C17H14O5/c1-20-11-5-3-10(4-6-11)15-9-14(19)17-13(18)7-12(21-2)8-16(17)22-15/h3-9,18H,1-2H3	LZERJKGWTQYMBB-UHFFFAOYSA-N	COc1ccc(-c2cc(=O)c3c(O)cc(OC)cc3o2)cc1	-9.183	-0.875	298.2946	191.730553	1
FDB006923	Carnosolic acid	CC(C)C1=CC2=C(C(O)=C1O)C1(CCCC(C)(C)C1CC2O)C(O)=O	InChI=1S/C20H28O5/c1-10(2)11-8-12-13(21)9-14-19(3,4)6-5-7-20(14,18(24)25)15(12)17(23)16(11)22/h8,10,13-14,21-23H,5-7,9H2,1-4H3,(H,24,25)	XMKKZBYHMFTMOJ-UHFFFAOYSA-N	CC(C)c1cc2c(c(O)c1O)C1(C(=O)O)CCCC(C)(C)C1CC2O	-8.715	-0.095	348.4382	177.117923	2
FDB006932	Genkwanin	COC1=CC(O)=C2C(=O)C=C(OC2=C1)C1=CC=C(O)C=C1	InChI=1S/C16H12O5/c1-20-11-6-12(18)16-13(19)8-14(21-15(16)7-11)9-2-4-10(17)5-3-9/h2-8,17-18H,1H3	JPMYFOBNRRGFNO-UHFFFAOYSA-N	COc1cc(O)c2c(=O)cc(-c3ccc(O)cc3)oc2c1	-9.35	-0.997	284.2678	196.784683	2
FDB006934	Hispiduloside	COC1=C(O)C2=C(OC(=CC2=O)C2=CC=C(O)C=C2)C=C1OC1OC(CO)C(O)C(O)C1O	InChI=1S/C22H22O11/c1-30-21-14(32-22-20(29)19(28)17(26)15(8-23)33-22)7-13-16(18(21)27)11(25)6-12(31-13)9-2-4-10(24)5-3-9/h2-7,15,17,19-20,22-24,26-29H,8H2,1H3	GCLAFEGUXXHIFT-UHFFFAOYSA-N	COc1c(OC2OC(CO)C(O)C(O)C2O)cc2oc(-c3ccc(O)cc3)cc(=O)c2c1O	-9.242	-1.081	462.4092	167.808723	2
FDB006937	Mesity alcohol	CC1=CC(C)=C(O)C(C)=C1	InChI=1S/C9H12O/c1-6-4-7(2)9(10)8(3)5-6/h4-5,10H,1-3H3	BPRYUXCVCCNUFE-UHFFFAOYSA-N	Cc1cc(C)c(O)c(C)c1	-8.609	0.334	136.1932	183.235783	1
FDB006941	N-Methylrosmaricine	CNC1C2OC(=O)C3(CCCC(C)(C)C23)C2=C(O)C(O)=C(C=C12)C(C)C	InChI=1S/C21H29NO4/c1-10(2)11-9-12-13(16(24)15(11)23)21-8-6-7-20(3,4)18(21)17(14(12)22-5)26-19(21)25/h9-10,14,17-18,22-24H,6-8H2,1-5H3	RCODLXKABFVUOP-UHFFFAOYSA-N	CNC1c2cc(C(C)C)c(O)c(O)c2C23CCCC(C)(C)C2C1OC3=O	-8.914	-0.231	359.4644	170.242653	2
FDB006960	Lambertianin D	OC1=CC(=CC(O)=C1O)C(=O)OC1OC2COC(=O)C3=C(C(O)=C(O)C(O)=C3)C3=C(O)C(O)=C(O)C(OC4=CC(=CC(O)=C4O)C(=O)OC4OC5COC(=O)C6=C(C(O)=C(O)C(O)=C6)C6=C(O)C(O)=C(O)C(OC7=CC(=CC(O)=C7O)C(=O)OC7OC8COC(=O)C9=C(C(O)=C(O)C(O)=C9)C9=C(O)C(O)=C(O)C(OC%10=CC(=CC(O)=C%10O)C(=O)OC%10OC%11COC(=O)C%12=C(C(O)=C(O)C(O)=C%12)C%12=C(O)C(O)=C(O)C=C%12C(=O)OC%11C%11OC(=O)C%12=C(C(O)=C(O)C(O)=C%12)C%12=C(O)C(O)=C(O)C=C%12C(=O)OC…	InChI=1S/C164H106O104/c165-43-1-26(2-44(166)87(43)183)141(222)265-161-138-134(258-151(232)36-15-54(176)94(190)107(203)71(36)75-40(155(236)262-138)19-58(180)98(194)111(75)207)127-65(250-161)23-243-146(227)31-10-49(171)101(197)114(210)78(31)81-84(158(239)254-127)130(123(219)120(216)117(81)213)247-62-7-28(4-46(168)89(62)185)143(224)267-163-140-136(260-153(234)38-17-56(178)96(192)109(205)73(38)77-42(…	WZQCGDLPTFKQNG-UHFFFAOYSA-N	O=C(OC1OC2COC(=O)c3cc(O)c(O)c(O)c3-c3c(cc(O)c(O)c3O)C(=O)OC2C2OC(=O)c3cc(O)c(O)c(O)c3-c3c(cc(O)c(O)c3O)C(=O)OC12)c1cc(O)c(O)c(Oc2c(O)c(O)c(O)c3c2C(=O)OC2C(COC(=O)c4cc(O)c(O)c(O)c4-3)OC(OC(=O)c3cc(O)c	-8.766	-1.64	3740.579	193.268933	57
FDB006968	Chrysophanol-9-anthrone	CC1=CC(O)=C2C(=O)C3=C(CC2=C1)C=CC=C3O	InChI=1S/C15H12O3/c1-8-5-10-7-9-3-2-4-11(16)13(9)15(18)14(10)12(17)6-8/h2-6,16-17H,7H2,1H3	ZZBWSNKBZKPGAK-UHFFFAOYSA-N	Cc1cc(O)c2c(c1)Cc1cccc(O)c1C2=O	-9.081	-0.763	240.258	183.250413	2
FDB006989	Carnosic acid 12-methyl ether	COC1=C(O)C2=C(CCC3C2C(CCC3(C)C)C(O)=O)C=C1C(C)C	InChI=1S/C21H30O4/c1-11(2)14-10-12-6-7-15-17(16(12)18(22)19(14)25-5)13(20(23)24)8-9-21(15,3)4/h10-11,13,15,17,22H,6-9H2,1-5H3,(H,23,24)	LGAMCBOKOMIWEL-UHFFFAOYSA-N	COc1c(C(C)C)cc2c(c1O)C1C(C(=O)O)CCC(C)(C)C1CC2	-8.779	0.284	346.4656	175.922043	1
FDB007002	Pectolinamarigenin	COC1=CC=C(C=C1)C1=CC(=O)C2=C(O1)C=C(O)C(OC)=C2O	InChI=1S/C17H14O6/c1-21-10-5-3-9(4-6-10)13-7-11(18)15-14(23-13)8-12(19)17(22-2)16(15)20/h3-8,19-20H,1-2H3	GPQLHGCIAUEJQK-UHFFFAOYSA-N	COc1ccc(-c2cc(=O)c3c(O)c(OC)c(O)cc3o2)cc1	-9.016	-0.978	314.294	194.006193	2
FDB007006	Salvianolic acid K	OC(C(OC1=CC=C(\C=C\C(=O)OC(CC2=CC=C(O)C(O)=C2)C(O)=O)C=C1O)C(O)=O)C1=CC=C(O)C(O)=C1	InChI=1S/C27H24O13/c28-16-5-1-14(10-18(16)30)11-22(26(35)36)39-23(33)8-3-13-2-7-21(20(32)9-13)40-25(27(37)38)24(34)15-4-6-17(29)19(31)12-15/h1-10,12,22,24-25,28-32,34H,11H2,(H,35,36)(H,37,38)/b8-3+	AZOCLKLJIKZOLF-FPYGCLRLSA-N	O=C(/C=C/c1ccc(OC(C(=O)O)C(O)c2ccc(O)c(O)c2)c(O)c1)OC(Cc1ccc(O)c(O)c1)C(=O)O	-8.786	-1.084	556.4788	181.811023	5
FDB007010	Salviol	CC(C)C1=C(O)C=C2C(CCC3C(C)(C)CC(O)C[C@]23C)=C1	InChI=1S/C20H30O2/c1-12(2)15-8-13-6-7-18-19(3,4)10-14(21)11-20(18,5)16(13)9-17(15)22/h8-9,12,14,18,21-22H,6-7,10-11H2,1-5H3/t14?,18?,20-/m1/s1	PRYXPGFZVGZNBL-FPMRRHDISA-N	CC(C)c1cc2c(cc1O)[C@@]1(C)CC(O)CC(C)(C)C1CC2	-8.64	0.272	302.4558	179.439883	1
FDB007040	Nigrin B	COC1=CC=C(C(O)=C1OC)C1=C(N)C(=NC(C(O)=O)=C1C)C1=CC=C2C(=O)C(OC)=C(N)C(=O)C2=N1	InChI=1S/C25H22N4O8/c1-9-14(10-6-8-13(35-2)23(36-3)20(10)30)15(26)19(29-17(9)25(33)34)12-7-5-11-18(28-12)22(32)16(27)24(37-4)21(11)31/h5-8,30H,26-27H2,1-4H3,(H,33,34)	PVYJZLYGTZKPJE-UHFFFAOYSA-N	COC1=C(N)C(=O)c2nc(-c3nc(C(=O)O)c(C)c(-c4ccc(OC)c(OC)c4O)c3N)ccc2C1=O	-8.513	-1.699	506.4708	167.264133	1
FDB007045	Quercetin 3-O-2(g)-rhamnosyl-rutinoside	C[C@@H]1O[C@@H](OC[C@H]2O[C@@H](OC3=C(OC4=C(C(O)=CC(O)=C4)C3=O)C3=CC(O)=C(O)C=C3)[C@H](O[C@@H]3O[C@@H](C)[C@H](O)[C@@H](O)[C@H]3O)[C@@H](O)[C@@H]2O)[C@H](O)[C@H](O)[C@H]1O	InChI=1S/C33H40O20/c1-9-19(38)23(42)26(45)31(48-9)47-8-17-21(40)25(44)30(53-32-27(46)24(43)20(39)10(2)49-32)33(51-17)52-29-22(41)18-15(37)6-12(34)7-16(18)50-28(29)11-3-4-13(35)14(36)5-11/h3-7,9-10,17,19-21,23-27,30-40,42-46H,8H2,1-2H3/t9-,10-,17+,19-,20-,21+,23+,24+,25-,26+,27+,30+,31+,32-,33-/m0/s1	HKNBJSRIYRDSLB-MAWNCODISA-N	C[C@@H]1O[C@@H](OC[C@H]2O[C@@H](Oc3c(-c4ccc(O)c(O)c4)oc4cc(O)cc(O)c4c3=O)[C@H](O[C@@H]3O[C@@H](C)[C@H](O)[C@@H](O)[C@H]3O)[C@@H](O)[C@@H]2O)[C@H](O)[C@H](O)[C@H]1O	-9.293	-1.26	756.667	182.115753	4
FDB007046	Quercetin 3-O-neohesperidoside	C[C@@H]1O[C@@H](OC2=C(OC3=CC(O)=CC(O)=C3C2=O)C2=CC(O)=C(O)C=C2)[C@H](O[C@@H]2O[C@H](CO)[C@H](O)[C@H](O)[C@H]2O)[C@H](O)[C@@H]1O	InChI=1S/C27H30O16/c1-8-17(33)21(37)25(43-26-22(38)20(36)18(34)15(7-28)41-26)27(39-8)42-24-19(35)16-13(32)5-10(29)6-14(16)40-23(24)9-2-3-11(30)12(31)4-9/h2-6,8,15,17-18,20-22,25-34,36-38H,7H2,1H3/t8-,15+,17+,18-,20-,21+,22+,25+,26-,27-/m0/s1	DFNXNCCYQRPZMD-QBPMGZHBSA-N	C[C@@H]1O[C@@H](Oc2c(-c3ccc(O)c(O)c3)oc3cc(O)cc(O)c3c2=O)[C@H](O[C@@H]2O[C@H](CO)[C@H](O)[C@H](O)[C@H]2O)[C@H](O)[C@@H]1O	-9.17	-1.148	610.5244	182.098623	4
FDB007107	Eicosyl ferulate	[H]\C(=C(/[H])C1=CC(OC)=C(O)C=C1)C(=O)OCCCCCCCCCCCCCCCCCCCC	InChI=1S/C30H50O4/c1-3-4-5-6-7-8-9-10-11-12-13-14-15-16-17-18-19-20-25-34-30(32)24-22-27-21-23-28(31)29(26-27)33-2/h21-24,26,31H,3-20,25H2,1-2H3/b24-22-	UBNJQWYYWIBSGN-GYHWCHFESA-N	CCCCCCCCCCCCCCCCCCCCOC(=O)/C=C\c1ccc(O)c(OC)c1	-8.879	-0.325	474.7226	179.353703	1
FDB007113	Isodityrosine	N[C@@H](CC1=CC=C(OC2=C(O)C=CC(CC(N)C(O)=O)=C2)C=C1)C(O)=O	InChI=1S/C18H20N2O6/c19-13(17(22)23)7-10-1-4-12(5-2-10)26-16-9-11(3-6-15(16)21)8-14(20)18(24)25/h1-6,9,13-14,21H,7-8,19-20H2,(H,22,23)(H,24,25)/t13-,14?/m0/s1	FWZXNPNHUWFOCM-LSLKUGRBSA-N	NC(Cc1ccc(O)c(Oc2ccc(C[C@H](N)C(=O)O)cc2)c1)C(=O)O	-8.953	-0.288	360.3658	182.710603	1
FDB007117	Kaempferol 3-sophoroside-rhamnoside	C[C@@H]1O[C@@H](OC2=C(OC3=C(C(O)=CC(O)=C3)C2=O)C2=CC=C(O)C=C2)[C@H](O)[C@H](O)[C@H]1O[C@@H]1O[C@H](CO)[C@@H](O)[C@H](O)[C@H]1O[C@@H]1O[C@H](CO)[C@@H](O)[C@H](O)[C@H]1O	InChI=1S/C33H40O20/c1-10-27(51-33-30(23(43)20(40)17(9-35)50-33)53-32-25(45)22(42)19(39)16(8-34)49-32)24(44)26(46)31(47-10)52-29-21(41)18-14(38)6-13(37)7-15(18)48-28(29)11-2-4-12(36)5-3-11/h2-7,10,16-17,19-20,22-27,30-40,42-46H,8-9H2,1H3/t10-,16+,17+,19+,20+,22-,23-,24-,25+,26+,27-,30+,31-,32-,33-/m0/s1	WJOWWTKZKINDGK-AYXXPNGCSA-N	C[C@@H]1O[C@@H](Oc2c(-c3ccc(O)cc3)oc3cc(O)cc(O)c3c2=O)[C@H](O)[C@H](O)[C@H]1O[C@@H]1O[C@H](CO)[C@@H](O)[C@H](O)[C@H]1O[C@@H]1O[C@H](CO)[C@@H](O)[C@H](O)[C@H]1O	-9.164	-1.025	756.667	169.321443	3
FDB007118	Kaempferol 3-triglucoside 7-rhamnoside	C[C@@H]1O[C@@H](OC2=CC3=C(C(O)=C2)C(=O)C(O[C@@H]2O[C@H](CO[C@@H]4O[C@H](CO[C@@H]5O[C@H](CO)[C@@H](O)[C@H](O)[C@H]5O)[C@@H](O)[C@H](O)[C@H]4O)[C@@H](O)[C@H](O)[C@H]2O)=C(O3)C2=CC=C(O)C=C2)[C@H](O)[C@H](O)[C@H]1O	InChI=1S/C39H50O25/c1-11-21(43)26(48)32(54)38(58-11)59-14-6-15(42)20-16(7-14)60-34(12-2-4-13(41)5-3-12)35(25(20)47)64-39-33(55)29(51)24(46)19(63-39)10-57-37-31(53)28(50)23(45)18(62-37)9-56-36-30(52)27(49)22(44)17(8-40)61-36/h2-7,11,17-19,21-24,26-33,36-46,48-55H,8-10H2,1H3/t11-,17+,18+,19+,21-,22+,23+,24+,26+,27-,28-,29-,30+,31+,32+,33+,36+,37+,38-,39-/m0/s1	CNFGSZGDPBXGDR-SOBISPGZSA-N	C[C@@H]1O[C@@H](Oc2cc(O)c3c(=O)c(O[C@@H]4O[C@H](CO[C@@H]5O[C@H](CO[C@@H]6O[C@H](CO)[C@@H](O)[C@H](O)[C@H]6O)[C@@H](O)[C@H](O)[C@H]5O)[C@@H](O)[C@H](O)[C@H]4O)c(-c4ccc(O)cc4)oc3c2)[C@H](O)[C@H](O)[C@H	-9.175	-1.067	918.809	170.061323	2
FDB007131	Octadecyl ferulate	[H]\C(=C(\[H])C1=CC(OC)=C(O)C=C1)C(=O)OCCCCCCCCCCCCCCCCCC	InChI=1S/C28H46O4/c1-3-4-5-6-7-8-9-10-11-12-13-14-15-16-17-18-23-32-28(30)22-20-25-19-21-26(29)27(24-25)31-2/h19-22,24,29H,3-18,23H2,1-2H3/b22-20+	SESLBPIXVOYQJJ-LSDHQDQOSA-N	CCCCCCCCCCCCCCCCCCOC(=O)/C=C/c1ccc(O)c(OC)c1	-8.886	-0.706	446.669	186.073623	1
FDB007156	Tuberosin	CC1(C)OC2=CC3=C(C=C2C=C1)[C@@]1(O)COC2=C(C=CC(O)=C2)[C@H]1O3	InChI=1S/C20H18O5/c1-19(2)6-5-11-7-14-17(9-15(11)25-19)24-18-13-4-3-12(21)8-16(13)23-10-20(14,18)22/h3-9,18,21-22H,10H2,1-2H3/t18-,20+/m1/s1	ZBTYHECJEINCMD-QUCCMNQESA-N	CC1(C)C=Cc2cc3c(cc2O1)O[C@@H]1c2ccc(O)cc2OC[C@]31O	-8.641	-0.329	338.3592	177.420023	1
FDB007171	Phytylplastoquinol	CC(C)CCC[C@@H](C)CCC[C@@H](C)CCC\C(C)=C\CC1=C(O)C(C)=C(C)C(O)=C1	InChI=1S/C28H48O2/c1-20(2)11-8-12-21(3)13-9-14-22(4)15-10-16-23(5)17-18-26-19-27(29)24(6)25(7)28(26)30/h17,19-22,29-30H,8-16,18H2,1-7H3/b23-17+/t21-,22-/m1/s1	SUFZKUBNOVDJRR-WGEODTKDSA-N	C/C(=C\Cc1cc(O)c(C)c(C)c1O)CCC[C@H](C)CCC[C@H](C)CCCC(C)C	-8.355	0.129	416.686	173.388653	2
FDB007220	Orsellinic acid 2-O-beta-D-glucoside	CC1=CC(O)=CC(OC2OC(CO)C(O)C(O)C2O)=C1C(O)=O	InChI=1S/C14H18O9/c1-5-2-6(16)3-7(9(5)13(20)21)22-14-12(19)11(18)10(17)8(4-15)23-14/h2-3,8,10-12,14-19H,4H2,1H3,(H,20,21)	AQLSLUZPCXWYQZ-UHFFFAOYSA-N	Cc1cc(O)cc(OC2OC(CO)C(O)C(O)C2O)c1C(=O)O	-9.899	-0.755	330.2908	197.441603	1
FDB007223	Procyanidin	OC1C(O)C(OC2CC3=C(O)C=C(O)C=C3OC2C2=CC=C(O)C(O)=C2)(OC2=CC(O)=CC(O)=C12)C1=CC=C(O)C(O)=C1	InChI=1S/C30H26O13/c31-14-7-19(35)16-11-25(28(41-23(16)9-14)12-1-3-17(33)20(36)5-12)43-30(13-2-4-18(34)21(37)6-13)29(40)27(39)26-22(38)8-15(32)10-24(26)42-30/h1-10,25,27-29,31-40H,11H2	HGVVOUNEGQIPMS-UHFFFAOYSA-N	Oc1cc(O)c2c(c1)OC(c1ccc(O)c(O)c1)C(OC1(c3ccc(O)c(O)c3)Oc3cc(O)cc(O)c3C(O)C1O)C2	-8.994	-0.574	594.5276	182.251433	8
FDB007225	Pterocarinin A	OC1COC(O)(C(O)C1O)C1C2OC(=O)C3=C(C(O)=C(O)C(O)=C13)C1=C(C=C(O)C(O)=C1O)C(=O)OC2C1OC(=O)C2=C(C(O)=C(O)C(O)=C2)C2=C(C=C(O)C(O)=C2O)C(=O)OCC1OC(=O)C1=CC(O)=C(O)C(O)=C1	InChI=1S/C46H36O30/c47-12-1-8(2-13(48)26(12)53)41(65)73-18-7-71-42(66)9-3-14(49)27(54)31(58)19(9)20-10(4-15(50)28(55)32(20)59)43(67)74-37(18)39-38-25(46(70)40(64)30(57)17(52)6-72-46)24-23(45(69)75-38)22(34(61)36(63)35(24)62)21-11(44(68)76-39)5-16(51)29(56)33(21)60/h1-5,17-18,25,30,37-40,47-64,70H,6-7H2	LXOYSAZBVCZIGP-UHFFFAOYSA-N	O=C(OC1COC(=O)c2cc(O)c(O)c(O)c2-c2c(cc(O)c(O)c2O)C(=O)OC1C1OC(=O)c2cc(O)c(O)c(O)c2-c2c(O)c(O)c(O)c3c2C(=O)OC1C3C1(O)OCC(O)C(O)C1O)c1cc(O)c(O)c(O)c1	-8.891	-1.046	1068.7724	187.918803	15
FDB007228	Rugosin A	OC(=O)C1=C(OC2=CC3=C(C(O)=C2O)C2=C(C=C(O)C(O)=C2O)C(=O)OC2C(COC3=O)OC(OC(=O)C3=CC(O)=C(O)C(O)=C3)C(OC(=O)C3=CC(O)=C(O)C(O)=C3)C2OC(=O)C2=CC(O)=C(O)C(O)=C2)C(O)=C(O)C(O)=C1	InChI=1S/C48H34O31/c49-17-1-11(2-18(50)29(17)57)43(68)77-40-39-26(75-48(79-45(70)13-5-21(53)31(59)22(54)6-13)41(40)78-44(69)12-3-19(51)30(58)20(52)4-12)10-73-46(71)15-9-25(74-38-16(42(66)67)8-24(56)33(61)37(38)65)34(62)36(64)28(15)27-14(47(72)76-39)7-23(55)32(60)35(27)63/h1-9,26,39-41,48-65H,10H2,(H,66,67)	OMQLRKHSGHBOQC-UHFFFAOYSA-N	O=C(OC1OC2COC(=O)c3cc(Oc4c(C(=O)O)cc(O)c(O)c4O)c(O)c(O)c3-c3c(cc(O)c(O)c3O)C(=O)OC2C(OC(=O)c2cc(O)c(O)c(O)c2)C1OC(=O)c1cc(O)c(O)c(O)c1)c1cc(O)c(O)c(O)c1	-9.031	-1.044	1106.778	166.814553	17
FDB007229	Rugosin D	OC1=CC(=CC(O)=C1O)C(=O)OC1OC2COC(=O)C3=C(C(O)=C(O)C(OC4=C(O)C(O)=C(O)C=C4C(=O)OC4OC5COC(=O)C6=C(C(O)=C(O)C(O)=C6)C6=C(C=C(O)C(O)=C6O)C(=O)OC5C(OC(=O)C5=CC(O)=C(O)C(O)=C5)C4OC(=O)C4=CC(O)=C(O)C(O)=C4)=C3)C3=C(C=C(O)C(O)=C3O)C(=O)OC2C(OC(=O)C2=CC(O)=C(O)C(O)=C2)C1OC(=O)C1=CC(O)=C(O)C(O)=C1	InChI=1S/C82H58O52/c83-28-1-18(2-29(84)49(28)97)71(112)129-67-65-43(125-81(133-75(116)22-9-36(91)53(101)37(92)10-22)69(67)131-73(114)20-5-32(87)51(99)33(88)6-20)17-123-77(118)26-15-42(58(106)62(110)48(26)47-25(79(120)127-65)13-40(95)56(104)61(47)109)124-64-27(14-41(96)57(105)63(64)111)80(121)134-82-70(132-74(115)21-7-34(89)52(100)35(90)8-21)68(130-72(113)19-3-30(85)50(98)31(86)4-19)66-44(126-82)1…	LELFYNPFJFAEND-UHFFFAOYSA-N	O=C(OC1OC2COC(=O)c3cc(Oc4c(C(=O)OC5OC6COC(=O)c7cc(O)c(O)c(O)c7-c7c(cc(O)c(O)c7O)C(=O)OC6C(OC(=O)c6cc(O)c(O)c(O)c6)C5OC(=O)c5cc(O)c(O)c(O)c5)cc(O)c(O)c4O)c(O)c(O)c3-c3c(cc(O)c(O)c3O)C(=O)OC2C(OC(=O)c2	-8.763	-1.005	1875.329	167.359123	29
FDB007230	Rugosin E	OC1OC2COC(=O)C3=C(C(O)=C(O)C(OC4=C(O)C(O)=C(O)C=C4C(=O)OC4OC5COC(=O)C6=C(C(O)=C(O)C(O)=C6)C6=C(C=C(O)C(O)=C6O)C(=O)OC5C(OC(=O)C5=CC(O)=C(O)C(O)=C5)C4OC(=O)C4=CC(O)=C(O)C(O)=C4)=C3)C3=C(C=C(O)C(O)=C3O)C(=O)OC2C(OC(=O)C2=CC(O)=C(O)C(O)=C2)C1OC(=O)C1=CC(O)=C(O)C(O)=C1	InChI=1S/C75H54O48/c76-25-1-16(2-26(77)44(25)88)65(102)119-61-59-38(115-74(111)63(61)121-67(104)18-5-29(80)46(90)30(81)6-18)14-112-70(107)23-13-37(52(96)56(100)43(23)42-22(71(108)117-59)11-35(86)50(94)55(42)99)114-58-24(12-36(87)51(95)57(58)101)73(110)123-75-64(122-68(105)19-7-31(82)47(91)32(83)8-19)62(120-66(103)17-3-27(78)45(89)28(79)4-17)60-39(116-75)15-113-69(106)20-9-33(84)48(92)53(97)40(20)…	PNNKYDFJHCUHIQ-UHFFFAOYSA-N	O=C(OC1C(O)OC2COC(=O)c3cc(Oc4c(C(=O)OC5OC6COC(=O)c7cc(O)c(O)c(O)c7-c7c(cc(O)c(O)c7O)C(=O)OC6C(OC(=O)c6cc(O)c(O)c(O)c6)C5OC(=O)c5cc(O)c(O)c(O)c5)cc(O)c(O)c4O)c(O)c(O)c3-c3c(cc(O)c(O)c3O)C(=O)OC2C1OC(=	-8.917	-1.374	1723.2228	168.049423	26
FDB007241	3,5-Dimethylphenol	CC1=CC(O)=CC(C)=C1	InChI=1S/C8H10O/c1-6-3-7(2)5-8(9)4-6/h3-5,9H,1-2H3	TUAMRELNJMMDMT-UHFFFAOYSA-N	Cc1cc(C)cc(O)c1	-9.031	0.292	122.1664	192.882643	1
FDB007255	Isorhamnetin 3,7-beta-D-diglucoside	COC1=C(O)C=CC(=C1)C1=C(O[C@@H]2O[C@H](CO)[C@@H](O)[C@H](O)[C@H]2O)C(=O)C2=C(O1)C=C(O[C@@H]1O[C@H](CO)[C@@H](O)[C@H](O)[C@H]1O)C=C2O	InChI=1S/C28H32O17/c1-40-13-4-9(2-3-11(13)31)25-26(45-28-24(39)22(37)19(34)16(8-30)44-28)20(35)17-12(32)5-10(6-14(17)42-25)41-27-23(38)21(36)18(33)15(7-29)43-27/h2-6,15-16,18-19,21-24,27-34,36-39H,7-8H2,1H3/t15-,16-,18-,19-,21+,22+,23-,24-,27-,28+/m1/s1	ZYYJHXKSQKLEBL-QDYVESOYSA-N	COc1cc(-c2oc3cc(O[C@@H]4O[C@H](CO)[C@@H](O)[C@H](O)[C@H]4O)cc(O)c3c(=O)c2O[C@@H]2O[C@H](CO)[C@@H](O)[C@H](O)[C@H]2O)ccc1O	-9.172	-1.012	640.5506	181.117933	2
FDB007320	4-Hydroxybenzoyl glucose	[H][C@]1(CO)O[C@@]([H])(OC(=O)C2=CC=C(O)C=C2)[C@]([H])(O)[C@@]([H])(O)[C@]1([H])O	InChI=1S/C13H16O8/c14-5-8-9(16)10(17)11(18)13(20-8)21-12(19)6-1-3-7(15)4-2-6/h1-4,8-11,13-18H,5H2/t8-,9-,10+,11-,13+/m1/s1	XWTGDGASXRARSP-HMUNZLOLSA-N	O=C(O[C@@H]1O[C@H](CO)[C@@H](O)[C@H](O)[C@H]1O)c1ccc(O)cc1	-9.762	-0.678	300.2646	206.501663	1
FDB007324	8-Demethylthymonin	COC1=C(O)C=CC(=C1)C1CC(=O)C2=C(O1)C(O)=C(OC)C(O)=C2O	InChI=1S/C17H16O8/c1-23-11-5-7(3-4-8(11)18)10-6-9(19)12-13(20)14(21)17(24-2)15(22)16(12)25-10/h3-5,10,18,20-22H,6H2,1-2H3	YKXZTXWDLQVGGK-UHFFFAOYSA-N	COc1cc(C2CC(=O)c3c(O)c(O)c(OC)c(O)c3O2)ccc1O	-8.607	-0.863	348.3086	183.316903	4
FDB007325	8-Methoxycirsilineol	COC1=C(O)C=CC(=C1)C1=CC(=O)C2=C(O)C(OC)=C(OC)C(OC)=C2O1	InChI=1S/C19H18O8/c1-23-13-7-9(5-6-10(13)20)12-8-11(21)14-15(22)17(24-2)19(26-4)18(25-3)16(14)27-12/h5-8,20,22H,1-4H3	UBZBPKARIHPOEC-UHFFFAOYSA-N	COc1cc(-c2cc(=O)c3c(O)c(OC)c(OC)c(OC)c3o2)ccc1O	-8.854	-1	374.3464	188.558053	2
FDB007331	Thymunic acid	CC(C)C1=C(O)C=C(C)C=C1	InChI=1S/C10H14O/c1-7(2)9-5-4-8(3)6-10(9)11/h4-7,11H,1-3H3	MGSRCZKZVOBKFT-UHFFFAOYSA-N	Cc1ccc(C(C)C)c(O)c1	-8.854	0.274	150.22	187.907563	1
FDB007335	Kaempferol 3-(p-coumaroyl-glucoside)	O[C@@H]1[C@@H](COC(=O)\C=C\C2=CC=C(O)C=C2)O[C@@H](OC2=C(OC3=C(C(O)=CC(O)=C3)C2=O)C2=CC=C(O)C=C2)[C@H](O)[C@H]1O	InChI=1S/C30H26O13/c31-16-6-1-14(2-7-16)3-10-22(35)40-13-21-24(36)26(38)27(39)30(42-21)43-29-25(37)23-19(34)11-18(33)12-20(23)41-28(29)15-4-8-17(32)9-5-15/h1-12,21,24,26-27,30-34,36,38-39H,13H2/b10-3+/t21-,24-,26+,27-,30+/m1/s1	DVGGLGXQSFURLP-VWMSDXGPSA-N	O=C(/C=C/c1ccc(O)cc1)OC[C@H]1O[C@@H](Oc2c(-c3ccc(O)cc3)oc3cc(O)cc(O)c3c2=O)[C@H](O)[C@@H](O)[C@@H]1O	-9.131	-1.18	594.5276	197.198703	4
FDB007375	1,3-Diferuloylglycerol	COC1=CC(C=CC(=O)OCC(O)COC(=O)C=CC2=CC=C(O)C(OC)=C2)=CC=C1O	InChI=1S/C23H24O9/c1-29-20-11-15(3-7-18(20)25)5-9-22(27)31-13-17(24)14-32-23(28)10-6-16-4-8-19(26)21(12-16)30-2/h3-12,17,24-26H,13-14H2,1-2H3	PATJZXBBUQEFOY-UHFFFAOYSA-N	COc1cc(C=CC(=O)OCC(O)COC(=O)C=Cc2ccc(O)c(OC)c2)ccc1O	-8.953	-0.974	444.4372	183.016303	2
FDB007411	Uridine	OCC1OC(C(O)C1O)N1C=CC(O)=NC1=O	InChI=1S/C9H12N2O6/c12-3-4-6(14)7(15)8(17-4)11-2-1-5(13)10-9(11)16/h1-2,4,6-8,12,14-15H,3H2,(H,10,13,16)	DRTQHJPVMGBUCF-UHFFFAOYSA-N	O=c1nc(O)ccn1C1OC(CO)C(O)C1O	-9.648	-0.491	244.2036	200.013323	1
FDB007443	Caffeic acid 3-glucoside	[H]\C(=C(\[H])C1=CC(O[C@]2([H])O[C@]([H])(CO)[C@@]([H])(O)[C@]([H])(O)[C@@]2([H])O)=C(O)C=C1)C(O)=O	InChI=1S/C15H18O9/c16-6-10-12(20)13(21)14(22)15(24-10)23-9-5-7(1-3-8(9)17)2-4-11(18)19/h1-5,10,12-17,20-22H,6H2,(H,18,19)/b4-2+/t10-,12-,13+,14-,15-/m1/s1	QOPSZFXPZWQLOG-VHCZEJTMSA-N	O=C(O)/C=C/c1ccc(O)c(O[C@@H]2O[C@H](CO)[C@@H](O)[C@H](O)[C@H]2O)c1	-9.13	-0.937	342.3018	181.997813	1
FDB007473	Artemitin	COC1=CC2=C(C(O)=C1OC)C(=O)C(OC)=C(O2)C1=CC(OC)=C(OC)C=C1	InChI=1S/C20H20O8/c1-23-11-7-6-10(8-12(11)24-2)18-20(27-5)17(22)15-13(28-18)9-14(25-3)19(26-4)16(15)21/h6-9,21H,1-5H3	RIGYMJVFEJNCKD-UHFFFAOYSA-N	COc1ccc(-c2oc3cc(OC)c(OC)c(O)c3c(=O)c2OC)cc1OC	-8.634	-0.845	388.3732	172.096023	1
FDB007481	5-Hydroxyuracil	OC1=CNC(=O)NC1=O	InChI=1S/C4H4N2O3/c7-2-1-5-4(9)6-3(2)8/h1,7H,(H2,5,6,8,9)	OFJNVANOCZHTMW-UHFFFAOYSA-N	O=c1[nH]cc(O)c(=O)[nH]1	-9.435	-0.783	128.0872	197.949423	1
FDB007491	Kaempferol 3-rhamnosyl-(6''-acetyl)galactoside 7-rhamnoside	C[C@@H]1O[C@@H](O[C@H]2[C@@H](COC(C)=O)O[C@@H](OC3=C(OC4=C(C(O)=CC(O[C@@H]5O[C@@H](C)[C@H](O)[C@@H](O)[C@H]5O)=C4)C3=O)C3=CC=C(O)C=C3)[C@H](O)[C@H]2O)[C@H](O)[C@H](O)[C@H]1O	InChI=1S/C35H42O20/c1-11-21(39)24(42)27(45)33(49-11)51-16-8-17(38)20-18(9-16)52-30(14-4-6-15(37)7-5-14)32(23(20)41)55-35-29(47)26(44)31(19(53-35)10-48-13(3)36)54-34-28(46)25(43)22(40)12(2)50-34/h4-9,11-12,19,21-22,24-29,31,33-35,37-40,42-47H,10H2,1-3H3/t11-,12-,19+,21-,22-,24+,25+,26+,27+,28+,29+,31-,33-,34-,35-/m0/s1	IFTOSMFHWXENQT-SYMHMSKTSA-N	CC(=O)OC[C@H]1O[C@@H](Oc2c(-c3ccc(O)cc3)oc3cc(O[C@@H]4O[C@@H](C)[C@H](O)[C@@H](O)[C@H]4O)cc(O)c3c2=O)[C@H](O)[C@@H](O)[C@H]1O[C@@H]1O[C@@H](C)[C@H](O)[C@@H](O)[C@H]1O	-9.265	-1.24	782.7048	172.875003	2
FDB007494	Quercetin 3-(6''-acetyl-galactoside) 7-rhamnoside	C[C@@H]1O[C@@H](OC2=CC3=C(C(O)=C2)C(=O)C(O[C@@H]2O[C@H](COC(C)=O)[C@H](O)[C@H](O)[C@H]2O)=C(O3)C2=CC(O)=C(O)C=C2)[C@H](O)[C@H](O)[C@H]1O	InChI=1S/C29H32O17/c1-9-19(34)22(37)24(39)28(42-9)43-12-6-15(33)18-16(7-12)44-26(11-3-4-13(31)14(32)5-11)27(21(18)36)46-29-25(40)23(38)20(35)17(45-29)8-41-10(2)30/h3-7,9,17,19-20,22-25,28-29,31-35,37-40H,8H2,1-2H3/t9-,17+,19-,20-,22+,23-,24+,25+,28-,29-/m0/s1	QBFLREGYLMFMCL-DAYMEKKUSA-N	CC(=O)OC[C@H]1O[C@@H](Oc2c(-c3ccc(O)c(O)c3)oc3cc(O[C@@H]4O[C@@H](C)[C@H](O)[C@@H](O)[C@H]4O)cc(O)c3c2=O)[C@H](O)[C@@H](O)[C@H]1O	-9.237	-1.313	652.5616	179.979153	3
FDB007498	Diethylstilbesterol	CCC(=C(CC)C1=CC=C(O)C=C1)C1=CC=C(O)C=C1	InChI=1S/C18H20O2/c1-3-17(13-5-9-15(19)10-6-13)18(4-2)14-7-11-16(20)12-8-14/h5-12,19-20H,3-4H2,1-2H3	RGLYKWWBQGJZGM-UHFFFAOYSA-N	CCC(=C(CC)c1ccc(O)cc1)c1ccc(O)cc1	-8.949	0.052	268.3548	177.402923	2
FDB007547	Brevilagin I	OC[C@H]1O[C@H]2OC(=O)C3=C(C4C(=O)C(O)(O)C(=O)C=C4C(=O)O[C@H]4[C@@H]1OC(=O)C1=CC(=O)C(O)(O)C(=O)C1C1=C(C=C(O)C(O)=C1O)C(=O)O[C@@H]24)C(O)=C(O)C(O)=C3	InChI=1S/C34H24O24/c35-5-12-23-24-25(57-28(46)6-1-10(36)19(40)21(42)15(6)17-8(29(47)55-23)3-13(38)33(50,51)26(17)44)32(54-12)58-31(49)7-2-11(37)20(41)22(43)16(7)18-9(30(48)56-24)4-14(39)34(52,53)27(18)45/h1-4,12,17-18,23-25,32,35-37,40-43,50-53H,5H2/t12-,17?,18?,23-,24+,25-,32+/m1/s1	AYNMLAODZDEPLH-ZJMIEWIGSA-N	O=C1O[C@@H]2[C@H]3OC(=O)c4cc(O)c(O)c(O)c4C4C(=O)C(O)(O)C(=O)C=C4C(=O)O[C@@H]2[C@@H](CO)O[C@H]3OC(=O)c2cc(O)c(O)c(O)c2C2C(=O)C(O)(O)C(=O)C=C12	-9.695	-1.538	816.5492	203.471623	6
FDB007549	cis-Caftaric acid	[H]\C(=C(/[H])C1=CC(O)=C(O)C=C1)C(=O)O[C@]([H])(C(O)=O)[C@@]([H])(O)C(O)=O	InChI=1S/C13H12O9/c14-7-3-1-6(5-8(7)15)2-4-9(16)22-11(13(20)21)10(17)12(18)19/h1-5,10-11,14-15,17H,(H,18,19)(H,20,21)/b4-2-/t10-,11+/m1/s1	SWGKAHCIOQPKFW-ADAMHKFESA-N	O=C(/C=C\c1ccc(O)c(O)c1)O[C@H](C(=O)O)[C@@H](O)C(=O)O	-9.083	-0.748	312.2324	184.042723	2
FDB007562	Epicatechin-(4beta->8)-epicatechin-(4beta->6)-catechin	O[C@H]1CC2=C(O[C@@H]1C1=CC=C(O)C(O)=C1)C=C(O)C([C@@H]1[C@@H](O)[C@H](OC3=C1C(O)=CC(O)=C3[C@@H]1[C@@H](O)[C@H](OC3=C1C(O)=CC(O)=C3)C1=CC=C(O)C(O)=C1)C1=CC=C(O)C(O)=C1)=C2O	InChI=1S/C45H38O18/c46-18-10-26(53)33-32(11-18)62-43(16-2-5-21(48)24(51)8-16)40(59)37(33)35-27(54)13-28(55)36-38(41(60)44(63-45(35)36)17-3-6-22(49)25(52)9-17)34-29(56)14-31-19(39(34)58)12-30(57)42(61-31)15-1-4-20(47)23(50)7-15/h1-11,13-14,30,37-38,40-44,46-60H,12H2/t30-,37+,38-,40+,41+,42+,43+,44+/m0/s1	PBYRKMXDROOXMU-XKDUFCMJSA-N	Oc1cc(O)c2c(c1)O[C@H](c1ccc(O)c(O)c1)[C@H](O)[C@H]2c1c(O)cc(O)c2c1O[C@H](c1ccc(O)c(O)c1)[C@H](O)[C@H]2c1c(O)cc2c(c1O)C[C@H](O)[C@@H](c1ccc(O)c(O)c1)O2	-8.881	-0.302	866.7844	179.723583	12
FDB007564	Epicatechin-(4beta->8)-epicatechin-(4beta->8)-catechin	O[C@H]1CC2=C(O[C@@H]1C1=CC=C(O)C(O)=C1)C([C@@H]1[C@@H](O)[C@H](OC3=C1C(O)=CC(O)=C3[C@@H]1[C@@H](O)[C@H](OC3=C1C(O)=CC(O)=C3)C1=CC=C(O)C(O)=C1)C1=CC=C(O)C(O)=C1)=C(O)C=C2O	InChI=1S/C45H38O18/c46-18-10-27(54)33-32(11-18)61-42(16-2-5-21(48)25(52)8-16)39(59)37(33)35-29(56)14-30(57)36-38(40(60)43(63-45(35)36)17-3-6-22(49)26(53)9-17)34-28(55)13-23(50)19-12-31(58)41(62-44(19)34)15-1-4-20(47)24(51)7-15/h1-11,13-14,31,37-43,46-60H,12H2/t31-,37+,38-,39+,40+,41+,42+,43+/m0/s1	MOJZMWJRUKIQGL-POEQRLLMSA-N	Oc1cc(O)c2c(c1)O[C@H](c1ccc(O)c(O)c1)[C@H](O)[C@H]2c1c(O)cc(O)c2c1O[C@H](c1ccc(O)c(O)c1)[C@H](O)[C@H]2c1c(O)cc(O)c2c1O[C@H](c1ccc(O)c(O)c1)[C@@H](O)C2	-8.73	-0.425	866.7844	177.562093	12
FDB007616	(S)-(+)-1-(p-Hydroxy-trans-cinnamoyl)-glycerol	[H]C(O)(CO)COC(=O)\C=C\C1=CC=C(O)C=C1	InChI=1S/C12H14O5/c13-7-11(15)8-17-12(16)6-3-9-1-4-10(14)5-2-9/h1-6,11,13-15H,7-8H2/b6-3+	YUQSZTOOHLGKGG-ZZXKWVIFSA-N	O=C(/C=C/c1ccc(O)cc1)OCC(O)CO	-9.387	-1.004	238.2396	197.926113	1
FDB007685	Isorhamnetin 3-neohesperoside	[H][C@@]1(C)O[C@@]([H])(O[C@@]2([H])[C@]([H])(OC3=C(OC4=CC(O)=CC(O)=C4C3=O)C3=CC(OC)=C(O)C=C3)O[C@]([H])(CO)[C@@]([H])(O)[C@]2([H])O)[C@]([H])(O)[C@]([H])(O)[C@@]1([H])O	InChI=1S/C28H32O16/c1-9-18(33)21(36)23(38)27(40-9)44-26-22(37)19(34)16(8-29)42-28(26)43-25-20(35)17-13(32)6-11(30)7-15(17)41-24(25)10-3-4-12(31)14(5-10)39-2/h3-7,9,16,18-19,21-23,26-34,36-38H,8H2,1-2H3/t9-,16+,18-,19+,21+,22-,23+,26+,27-,28-/m0/s1	QHLKSZBFIJJREC-SPSUIZEHSA-N	COc1cc(-c2oc3cc(O)cc(O)c3c(=O)c2O[C@@H]2O[C@H](CO)[C@@H](O)[C@H](O)[C@H]2O[C@@H]2O[C@@H](C)[C@H](O)[C@@H](O)[C@H]2O)ccc1O	-9.386	-0.936	624.5512	181.921633	3
FDB007686	Leucopelargonidin	OC1C(O)C2=C(O)C=C(O)C=C2OC1C1=CC=C(O)C=C1	InChI=1S/C15H14O6/c16-8-3-1-7(2-4-8)15-14(20)13(19)12-10(18)5-9(17)6-11(12)21-15/h1-6,13-20H	FSVMLWOLZHGCQX-UHFFFAOYSA-N	Oc1ccc(C2Oc3cc(O)cc(O)c3C(O)C2O)cc1	-9.318	-0.291	290.272	199.482853	3
FDB007710	1,5-Epoxy-3-hydroxy-1-(3,4-dihydroxy-5-methoxyphenyl)-7-(4-hydroxy-3-methoxyphenyl)-heptane	COC1=CC(=CC(O)=C1O)C1CC(O)CC(CCC2=CC(OC)=C(O)C=C2)O1	InChI=1S/C21H26O7/c1-26-19-7-12(4-6-16(19)23)3-5-15-10-14(22)11-18(28-15)13-8-17(24)21(25)20(9-13)27-2/h4,6-9,14-15,18,22-25H,3,5,10-11H2,1-2H3	YYPVGAJJYQQFMX-UHFFFAOYSA-N	COc1cc(CCC2CC(O)CC(c3cc(O)c(O)c(OC)c3)O2)ccc1O	-8.535	0.17	390.4322	163.229833	3
FDB007711	1,5-Epoxy-3-hydroxy-1-(4-hydroxy-3,5-dimethoxyphenyl)-7-(4-hydroxy-3-methoxyphenyl)-heptane	COC1=CC(=CC(OC)=C1O)C1CC(O)CC(CCC2=CC(OC)=C(O)C=C2)O1	InChI=1S/C22H28O7/c1-26-19-8-13(5-7-17(19)24)4-6-16-11-15(23)12-18(29-16)14-9-20(27-2)22(25)21(10-14)28-3/h5,7-10,15-16,18,23-25H,4,6,11-12H2,1-3H3	FSJJNEYYEKNFEZ-UHFFFAOYSA-N	COc1cc(CCC2CC(O)CC(c3cc(OC)c(O)c(OC)c3)O2)ccc1O	-8.572	-0.007	404.459	174.566503	2
FDB007712	1-(4-Hydroxy-3-methoxyphenyl)-3,5-diacetoxyoctane	CCCC(CC(CCC1=CC(OC)=C(O)C=C1)OC(C)=O)OC(C)=O	InChI=1S/C19H28O6/c1-5-6-16(24-13(2)20)12-17(25-14(3)21)9-7-15-8-10-18(22)19(11-15)23-4/h8,10-11,16-17,22H,5-7,9,12H2,1-4H3	AUBPDZJRJKZQEX-UHFFFAOYSA-N	CCCC(CC(CCc1ccc(O)c(OC)c1)OC(C)=O)OC(C)=O	-8.47	0.368	352.4266	176.366473	1
FDB007714	1,7-bis-(4-Hydroxy-3-methoxyphenyl)-heptane-3,5-diol	COC1=CC(CCC(O)CC(O)CCC2=CC(OC)=C(O)C=C2)=CC=C1O	InChI=1S/C21H28O6/c1-26-20-11-14(5-9-18(20)24)3-7-16(22)13-17(23)8-4-15-6-10-19(25)21(12-15)27-2/h5-6,9-12,16-17,22-25H,3-4,7-8,13H2,1-2H3	OELMAFBLFOKZJD-UHFFFAOYSA-N	COc1cc(CCC(O)CC(O)CCc2ccc(O)c(OC)c2)ccc1O	-8.417	-0.217	376.4486	173.761343	2
FDB007715	10-Dehydrogingerdione	CCCCCCCCCC(=O)\C=C(/O)\C=C/C1=CC(OC)=C(O)C=C1	InChI=1S/C21H30O4/c1-3-4-5-6-7-8-9-10-18(22)16-19(23)13-11-17-12-14-20(24)21(15-17)25-2/h11-16,23-24H,3-10H2,1-2H3/b13-11-,19-16-	NILVTWAPVHQVPS-PBYGQCEKSA-N	CCCCCCCCCC(=O)/C=C(O)/C=C\c1ccc(O)c(OC)c1	-8.785	-0.513	346.4656	177.014643	1
FDB007719	10-Gingerdione	CCCCCCCCCC(=O)\C=C(/O)CCC1=CC(OC)=C(O)C=C1	InChI=1S/C21H32O4/c1-3-4-5-6-7-8-9-10-18(22)16-19(23)13-11-17-12-14-20(24)21(15-17)25-2/h12,14-16,23-24H,3-11,13H2,1-2H3/b19-16-	ZDFMHONYMPZGOT-MNDPQUGUSA-N	CCCCCCCCCC(=O)/C=C(\O)CCc1ccc(O)c(OC)c1	-8.757	-0.036	348.4814	181.879223	1
FDB007721	[10]-Shogaol	CCCCCCCCC\C=C\C(=O)CCC1=CC(OC)=C(O)C=C1	InChI=1S/C21H32O3/c1-3-4-5-6-7-8-9-10-11-12-19(22)15-13-18-14-16-20(23)21(17-18)24-2/h11-12,14,16-17,23H,3-10,13,15H2,1-2H3/b12-11+	FADFGCOCHHNRHF-VAWYXSNFSA-N	CCCCCCCCC/C=C/C(=O)CCc1ccc(O)c(OC)c1	-8.735	0.029	332.482	175.219013	1
FDB007722	[12]-Gingerdiol	CCCCCCCCCCCC(O)CC(O)CCC1=CC(OC)=C(O)C=C1	InChI=1S/C23H40O4/c1-3-4-5-6-7-8-9-10-11-12-20(24)18-21(25)15-13-19-14-16-22(26)23(17-19)27-2/h14,16-17,20-21,24-26H,3-13,15,18H2,1-2H3	HWCBBIAYOKOIHB-UHFFFAOYSA-N	CCCCCCCCCCCC(O)CC(O)CCc1ccc(O)c(OC)c1	-8.471	0.301	380.5666	172.492863	1
FDB007724	[14]-Gingerol	CCCCCCCCCCCCCC(O)CC(=O)CCC1=CC(OC)=C(O)C=C1	InChI=1S/C25H42O4/c1-3-4-5-6-7-8-9-10-11-12-13-14-22(26)20-23(27)17-15-21-16-18-24(28)25(19-21)29-2/h16,18-19,22,26,28H,3-15,17,20H2,1-2H3	GLKIRXHYCSFCAM-UHFFFAOYSA-N	CCCCCCCCCCCCCC(O)CC(=O)CCc1ccc(O)c(OC)c1	-8.723	0.051	406.6044	167.889363	1
FDB007725	[16]-Gingerol	CCCCCCCCCCCCCCCC(O)CC(=O)CCC1=CC=C(O)C(OC)=C1	InChI=1S/C27H46O4/c1-3-4-5-6-7-8-9-10-11-12-13-14-15-16-24(28)22-25(29)19-17-23-18-20-26(30)27(21-23)31-2/h18,20-21,24,28,30H,3-17,19,22H2,1-2H3	PBVYYGQREMPCPL-UHFFFAOYSA-N	CCCCCCCCCCCCCCCC(O)CC(=O)CCc1ccc(O)c(OC)c1	-8.731	0.052	434.658	178.248963	1
FDB007733	(3R)-Acetoxy-(5S)-hydroxy-1-(4-hydroxy-3-methoxyphenyl)-decane	CCCCC[C@H](O)C[C@@H](CCC1=CC=C(O)C(OC)=C1)OC(C)=O	InChI=1S/C19H30O5/c1-4-5-6-7-16(21)13-17(24-14(2)20)10-8-15-9-11-18(22)19(12-15)23-3/h9,11-12,16-17,21-22H,4-8,10,13H2,1-3H3/t16-,17+/m0/s1	OEGIGAPIFHYJOL-DLBZAZTESA-N	CCCCC[C@H](O)C[C@@H](CCc1ccc(O)c(OC)c1)OC(C)=O	-8.551	0.246	338.443	176.162773	1
FDB007744	3-Epiacetoxy-1,5-epoxy-1-(3,4-dihydroxy-5-methoxyphenyl)-7-(4-hydroxy-3-methoxyphenyl)-heptane	COC1=CC(CCC2CC(CC(O2)C2=CC(OC)=C(O)C(O)=C2)OC(C)=O)=CC=C1O	InChI=1S/C23H28O8/c1-13(24)30-17-11-16(6-4-14-5-7-18(25)21(8-14)28-2)31-20(12-17)15-9-19(26)23(27)22(10-15)29-3/h5,7-10,16-17,20,25-27H,4,6,11-12H2,1-3H3	PCHXAHPLKORHMW-UHFFFAOYSA-N	COc1cc(CCC2CC(OC(C)=O)CC(c3cc(O)c(O)c(OC)c3)O2)ccc1O	-8.531	0.07	432.4694	168.319523	3
FDB007772	[8]-Shogaol	CCCCCC=CC(=O)CCC1=CC(OC)=C(O)C=C1	InChI=1S/C17H24O3/c1-3-4-5-6-7-8-15(18)11-9-14-10-12-16(19)17(13-14)20-2/h7-8,10,12-13,19H,3-6,9,11H2,1-2H3	OQWKEEOHDMUXEO-UHFFFAOYSA-N	CCCCCC=CC(=O)CCc1ccc(O)c(OC)c1	-8.7	0.083	276.3748	181.176783	1
FDB007773	[9]-Gingerol	CCCCCCCCC(O)CC(=O)CCC1=CC=C(O)C(OC)=C1	InChI=1S/C20H32O4/c1-3-4-5-6-7-8-9-17(21)15-18(22)12-10-16-11-13-19(23)20(14-16)24-2/h11,13-14,17,21,23H,3-10,12,15H2,1-2H3	POEQJXMZRAIOBX-UHFFFAOYSA-N	CCCCCCCCC(O)CC(=O)CCc1ccc(O)c(OC)c1	-8.932	-0.138	336.4704	176.867953	1
FDB007785	cis-[10]-Shogaol	CCCCCCCCC\C=C\C(=O)CCC1=CC(OC)=C(O)C=C1	InChI=1S/C21H32O3/c1-3-4-5-6-7-8-9-10-11-12-19(22)15-13-18-14-16-20(23)21(17-18)24-2/h11-12,14,16-17,23H,3-10,13,15H2,1-2H3/b12-11+	FADFGCOCHHNRHF-VAWYXSNFSA-N	CCCCCCCCC/C=C/C(=O)CCc1ccc(O)c(OC)c1	-8.735	0.029	332.482	175.219013	1
FDB007788	cis-[6]-Shogaol	CCCCCC=CC(=O)CCC1=CC(OC)=C(O)C=C1	InChI=1S/C17H24O3/c1-3-4-5-6-7-8-15(18)11-9-14-10-12-16(19)17(13-14)20-2/h7-8,10,12-13,19H,3-6,9,11H2,1-2H3	OQWKEEOHDMUXEO-UHFFFAOYSA-N	CCCCCC=CC(=O)CCc1ccc(O)c(OC)c1	-8.7	0.083	276.3748	181.176783	1
FDB007789	cis-[8]-Shogaol	CCCCCCC\C=C\C(=O)CCC1=CC(OC)=C(O)C=C1	InChI=1S/C19H28O3/c1-3-4-5-6-7-8-9-10-17(20)13-11-16-12-14-18(21)19(15-16)22-2/h9-10,12,14-15,21H,3-8,11,13H2,1-2H3/b10-9+	LGZSMXJRMTYABD-MDZDMXLPSA-N	CCCCCCC/C=C/C(=O)CCc1ccc(O)c(OC)c1	-8.706	0.049	304.4284	178.969673	1
FDB007890	Kaempferol 3-O-sophoroside 7-O-glucuronide	OC[C@H]1O[C@@H](O[C@@H]2[C@@H](O)[C@H](O)[C@@H](CO)O[C@H]2OC2=C(OC3=C(C(O)=CC(O[C@@H]4O[C@@H]([C@@H](O)[C@H](O)[C@H]4O)C(O)=O)=C3)C2=O)C2=CC=C(O)C=C2)[C@H](O)[C@@H](O)[C@@H]1O	InChI=1S/C33H38O22/c34-7-14-17(38)20(41)24(45)32(51-14)55-29-22(43)18(39)15(8-35)52-33(29)53-27-19(40)16-12(37)5-11(6-13(16)50-26(27)9-1-3-10(36)4-2-9)49-31-25(46)21(42)23(44)28(54-31)30(47)48/h1-6,14-15,17-18,20-25,28-29,31-39,41-46H,7-8H2,(H,47,48)/t14-,15-,17-,18-,20+,21+,22+,23+,24-,25-,28+,29-,31-,32+,33+/m1/s1	BMGVSLWMOUPXTF-MYTTYURUSA-N	O=C(O)[C@H]1O[C@@H](Oc2cc(O)c3c(=O)c(O[C@@H]4O[C@H](CO)[C@@H](O)[C@H](O)[C@H]4O[C@@H]4O[C@H](CO)[C@@H](O)[C@H](O)[C@H]4O)c(-c4ccc(O)cc4)oc3c2)[C@H](O)[C@@H](O)[C@@H]1O	-9.379	-1.105	786.65	164.830873	2
FDB007908	Quercetin 3-O-sophoroside 7-O-glucuronide	OC[C@H]1O[C@@H](O[C@@H]2[C@@H](O)[C@H](O)[C@@H](CO)O[C@@H]2OC2=C(OC3=C(C(O)=CC(O[C@@H]4O[C@@H]([C@@H](O)[C@H](O)[C@H]4O)C(O)=O)=C3)C2=O)C2=CC(O)=C(O)C=C2)[C@H](O)[C@@H](O)[C@@H]1O	InChI=1S/C33H38O23/c34-6-14-17(39)20(42)24(46)32(52-14)56-29-22(44)18(40)15(7-35)53-33(29)54-27-19(41)16-12(38)4-9(50-31-25(47)21(43)23(45)28(55-31)30(48)49)5-13(16)51-26(27)8-1-2-10(36)11(37)3-8/h1-5,14-15,17-18,20-25,28-29,31-40,42-47H,6-7H2,(H,48,49)/t14-,15-,17-,18-,20+,21+,22+,23+,24-,25-,28+,29-,31-,32+,33-/m1/s1	MBLCMVKVVNMTFV-FJZWYKRQSA-N	O=C(O)[C@H]1O[C@@H](Oc2cc(O)c3c(=O)c(O[C@H]4O[C@H](CO)[C@@H](O)[C@H](O)[C@H]4O[C@@H]4O[C@H](CO)[C@@H](O)[C@H](O)[C@H]4O)c(-c4ccc(O)c(O)c4)oc3c2)[C@H](O)[C@@H](O)[C@@H]1O	-9.084	-1.042	802.6494	185.606773	3
FDB007943	Lactupicrin methyl ester	COC(=O)C(=C)C1C(O)C2C(CO)=CC(=O)C2=C(C)CC1(C)OC(=O)CC1=CC=C(O)C=C1	InChI=1S/C25H28O8/c1-13-11-25(3,33-19(29)9-15-5-7-17(27)8-6-15)22(14(2)24(31)32-4)23(30)21-16(12-26)10-18(28)20(13)21/h5-8,10,21-23,26-27,30H,2,9,11-12H2,1,3-4H3	LYTHENPWSABMLO-UHFFFAOYSA-N	C=C(C(=O)OC)C1C(O)C2C(CO)=CC(=O)C2=C(C)CC1(C)OC(=O)Cc1ccc(O)cc1	-8.954	-0.469	456.4914	199.544613	1
FDB007957	7-Demethyltangeretin	COC1=CC=C(C=C1)C1=CC(=O)C2=C(O1)C(OC)=C(O)C(OC)=C2OC	InChI=1S/C19H18O7/c1-22-11-7-5-10(6-8-11)13-9-12(20)14-16(23-2)18(24-3)15(21)19(25-4)17(14)26-13/h5-9,21H,1-4H3	IPCCBZZCWJJFIF-UHFFFAOYSA-N	COc1ccc(-c2cc(=O)c3c(OC)c(OC)c(O)c(OC)c3o2)cc1	-8.998	-0.76	358.347	169.314073	1
FDB007975	Apigenin 7-O-beta-D-galactomannoside	OC[C@H]1O[C@@H](OC[C@H]2O[C@@H](OC3=CC4=C(C(O)=C3)C(=O)C=C(O4)C3=CC=C(O)C=C3)[C@H](O)[C@@H](O)[C@@H]2O)[C@@H](O)[C@@H](O)[C@H]1O	InChI=1S/C27H30O15/c28-8-17-20(32)22(34)24(36)26(41-17)38-9-18-21(33)23(35)25(37)27(42-18)39-12-5-13(30)19-14(31)7-15(40-16(19)6-12)10-1-3-11(29)4-2-10/h1-7,17-18,20-30,32-37H,8-9H2/t17-,18-,20+,21-,22+,23+,24+,25-,26-,27-/m1/s1	XDMJJZUUHWWITI-BSLWDVSHSA-N	O=c1cc(-c2ccc(O)cc2)oc2cc(O[C@@H]3O[C@H](CO[C@@H]4O[C@H](CO)[C@H](O)[C@H](O)[C@@H]4O)[C@@H](O)[C@H](O)[C@H]3O)cc(O)c12	-9.317	-1.012	594.525	193.903193	2
FDB007976	Apigenin 7-O-beta-D-rutinoside	C[C@@H]1O[C@@H](O[C@@H]2[C@@H](O)[C@H](O)[C@@H](CO)O[C@H]2OC2=CC3=C(C(O)=C2)C(=O)C=C(O3)C2=CC=C(O)C=C2)[C@H](O)[C@H](O)[C@H]1O	InChI=1S/C27H30O14/c1-10-20(32)22(34)24(36)26(37-10)41-25-23(35)21(33)18(9-28)40-27(25)38-13-6-14(30)19-15(31)8-16(39-17(19)7-13)11-2-4-12(29)5-3-11/h2-8,10,18,20-30,32-36H,9H2,1H3/t10-,18+,20-,21+,22+,23-,24+,25+,26-,27+/m0/s1	RPMNUQRUHXIGHK-PYXJVEIZSA-N	C[C@@H]1O[C@@H](O[C@H]2[C@H](Oc3cc(O)c4c(=O)cc(-c5ccc(O)cc5)oc4c3)O[C@H](CO)[C@@H](O)[C@@H]2O)[C@H](O)[C@H](O)[C@H]1O	-9.35	-0.985	578.5256	194.113403	2
FDB007995	Luteolin 7-O-(6''-O-malonyl)-beta-D-diglucoside	O[C@H]1[C@H](O)[C@@H](COC(=O)CC(O)=O)O[C@@H](OC[C@H]2O[C@@H](OC3=CC4=C(C(O)=C3)C(=O)C=C(O4)C3=CC(O)=C(O)C=C3)[C@H](O)[C@@H](O)[C@@H]2O)[C@@H]1O	InChI=1S/C30H32O19/c31-12-2-1-10(3-13(12)32)16-6-15(34)22-14(33)4-11(5-17(22)47-16)46-30-28(43)26(41)24(39)19(49-30)9-45-29-27(42)25(40)23(38)18(48-29)8-44-21(37)7-20(35)36/h1-6,18-19,23-33,38-43H,7-9H2,(H,35,36)/t18-,19-,23-,24-,25+,26+,27-,28-,29-,30-/m1/s1	VFPKOWDGODJQLU-QSIQYLALSA-N	O=C(O)CC(=O)OC[C@H]1O[C@@H](OC[C@H]2O[C@@H](Oc3cc(O)c4c(=O)cc(-c5ccc(O)c(O)c5)oc4c3)[C@H](O)[C@@H](O)[C@@H]2O)[C@H](O)[C@@H](O)[C@@H]1O	-9.389	-1.253	696.5714	196.543373	3
FDB007998	Luteolin 7-O-beta-rutinoside	C[C@@H]1O[C@@H](OC[C@H]2OC(OC3=CC4=C(C(O)=C3)C(=O)C=C(O4)C3=CC(O)=C(O)C=C3)[C@H](O)[C@@H](O)[C@@H]2O)[C@H](O)[C@H](O)[C@H]1O	InChI=1S/C27H30O15/c1-9-20(32)22(34)24(36)26(39-9)38-8-18-21(33)23(35)25(37)27(42-18)40-11-5-14(30)19-15(31)7-16(41-17(19)6-11)10-2-3-12(28)13(29)4-10/h2-7,9,18,20-30,32-37H,8H2,1H3/t9-,18+,20-,21+,22+,23-,24+,25+,26+,27?/m0/s1	MGYBYJXAXUBTQF-GXJBOBLZSA-N	C[C@@H]1O[C@@H](OC[C@H]2OC(Oc3cc(O)c4c(=O)cc(-c5ccc(O)c(O)c5)oc4c3)[C@H](O)[C@@H](O)[C@@H]2O)[C@H](O)[C@H](O)[C@H]1O	-9.346	-1.167	594.525	196.290793	3
FDB008010	2,10-Di-(gamma,gamma-dimethylallyl)-glycinol	[H][C@@]12OC3=C(C=CC(O)=C3CC=C(C)C)[C@]1(O)COC1=C2C=C(CC=C(C)C)C(O)=C1	InChI=1S/C25H28O5/c1-14(2)5-7-16-11-18-22(12-21(16)27)29-13-25(28)19-9-10-20(26)17(8-6-15(3)4)23(19)30-24(18)25/h5-6,9-12,24,26-28H,7-8,13H2,1-4H3/t24-,25+/m0/s1	ZAAKSBRPXNODLV-LOSJGSFVSA-N	CC(C)=CCc1cc2c(cc1O)OC[C@@]1(O)c3ccc(O)c(CC=C(C)C)c3O[C@@H]21	-8.924	-0.053	408.4932	183.703543	2
FDB008012	4-(gamma,gamma-Dimethylallyl)-phaseollidin	[H][C@@]12COC3=C(CC=C(C)C)C(O)=CC=C3[C@]1([H])OC1=C2C=CC(O)=C1CC=C(C)C	InChI=1S/C25H28O4/c1-14(2)5-7-17-21(26)12-10-19-23(17)28-13-20-16-9-11-22(27)18(8-6-15(3)4)24(16)29-25(19)20/h5-6,9-12,20,25-27H,7-8,13H2,1-4H3/t20-,25-/m0/s1	HOGHBEDTLGAJAS-CPJSRVTESA-N	CC(C)=CCc1c(O)ccc2c1O[C@H]1c3ccc(O)c(CC=C(C)C)c3OC[C@@H]21	-8.603	0.07	392.4938	176.881053	2
FDB008016	Irigenin	COC1=CC(=CC(O)=C1OC)C1=COC2=CC(O)=C(OC)C(O)=C2C1=O	InChI=1S/C18H16O8/c1-23-13-5-8(4-10(19)17(13)24-2)9-7-26-12-6-11(20)18(25-3)16(22)14(12)15(9)21/h4-7,19-20,22H,1-3H3	TUGWPJJTQNLKCL-UHFFFAOYSA-N	COc1cc(-c2coc3cc(O)c(OC)c(O)c3c2=O)cc(O)c1OC	-8.941	-0.871	360.3196	175.046763	3
FDB008033	Quercetin 3-diglucoside	OC[C@H]1O[C@@H](OC[C@H]2O[C@@H](OC3=C(OC4=C(C(O)=CC(O)=C4)C3=O)C3=CC(O)=C(O)C=C3)[C@H](O)[C@@H](O)[C@@H]2O)[C@H](O)[C@@H](O)[C@@H]1O	InChI=1S/C27H30O17/c28-6-14-17(33)20(36)22(38)26(42-14)40-7-15-18(34)21(37)23(39)27(43-15)44-25-19(35)16-12(32)4-9(29)5-13(16)41-24(25)8-1-2-10(30)11(31)3-8/h1-5,14-15,17-18,20-23,26-34,36-39H,6-7H2/t14-,15-,17-,18-,20+,21+,22-,23-,26-,27+/m1/s1	FDRQPMVGJOQVTL-DEFKTLOSSA-N	O=c1c(O[C@@H]2O[C@H](CO[C@@H]3O[C@H](CO)[C@@H](O)[C@H](O)[C@H]3O)[C@@H](O)[C@H](O)[C@H]2O)c(-c2ccc(O)c(O)c2)oc2cc(O)cc(O)c12	-9.068	-1.179	626.5238	185.527323	4
FDB008036	Glycerol sinapate	COC1=CC(C=CC(=O)OCC(COC(=O)C=CC2=CC(OC)=C(O)C(OC)=C2)OC(=O)C=CC2=CC(OC)=C(O)C(OC)=C2)=CC(OC)=C1O	InChI=1S/C36H38O15/c1-43-25-13-21(14-26(44-2)34(25)40)7-10-31(37)49-19-24(51-33(39)12-9-23-17-29(47-5)36(42)30(18-23)48-6)20-50-32(38)11-8-22-15-27(45-3)35(41)28(16-22)46-4/h7-18,24,40-42H,19-20H2,1-6H3	FEUWBELGELLWPV-UHFFFAOYSA-N	COc1cc(C=CC(=O)OCC(COC(=O)C=Cc2cc(OC)c(O)c(OC)c2)OC(=O)C=Cc2cc(OC)c(O)c(OC)c2)cc(OC)c1O	-8.583	-1.034	710.6872	165.745503	3
FDB008164	Dihydrocurcumin	COC1=CC(\C=C\C(=O)CC(=O)CCC2=CC(OC)=C(O)C=C2)=CC=C1O	InChI=1S/C21H22O6/c1-26-20-11-14(5-9-18(20)24)3-7-16(22)13-17(23)8-4-15-6-10-19(25)21(12-15)27-2/h3,5-7,9-12,24-25H,4,8,13H2,1-2H3/b7-3+	MUYJSOCNDLUHPJ-XVNBXDOJSA-N	COc1cc(/C=C/C(=O)CC(=O)CCc2ccc(O)c(OC)c2)ccc1O	-8.568	-0.785	370.4012	180.403023	2
FDB008211	Patuletin 3-(2''-apiosyl-[2'''-feruloylgentiobioside])	COC1=C(O)C=CC(\C=C\C(=O)O[C@H]2[C@H](OC[C@H]3O[C@@H](OC4=C(OC5=C(C(O)=C(OC)C(O)=C5)C4=O)C4=CC=C(O)C(O)=C4)[C@H](O[C@@H]4OC[C@](O)(CO)[C@H]4O)[C@@H](O)[C@@H]3O)O[C@H](CO)[C@@H](O)[C@@H]2O)=C1	InChI=1S/C43H48O25/c1-59-22-9-16(3-6-19(22)47)4-8-26(50)66-37-32(55)28(51)24(12-44)64-40(37)61-13-25-29(52)33(56)38(68-42-39(57)43(58,14-45)15-62-42)41(65-25)67-36-31(54)27-23(11-21(49)35(60-2)30(27)53)63-34(36)17-5-7-18(46)20(48)10-17/h3-11,24-25,28-29,32-33,37-42,44-49,51-53,55-58H,12-15H2,1-2H3/b8-4+/t24-,25-,28-,29-,32+,33+,37-,38-,39+,40-,41+,42+,43-/m1/s1	VSMDAOFJZBLZOB-JFGFUAGISA-N	COc1cc(/C=C/C(=O)O[C@H]2[C@H](OC[C@H]3O[C@@H](Oc4c(-c5ccc(O)c(O)c5)oc5cc(O)c(OC)c(O)c5c4=O)[C@H](O[C@@H]4OC[C@](O)(CO)[C@H]4O)[C@@H](O)[C@@H]3O)O[C@H](CO)[C@@H](O)[C@@H]2O)ccc1O	-8.804	-1.265	964.8372	178.941023	5
FDB008222	Brevifolincarboxylic acid 9-sulfate	OC(=O)C1CC(=O)C2=C1C1=C(OS(O)(=O)=O)C(O)=C(O)C=C1C(=O)O2	InChI=1S/C13H8O11S/c14-5-2-4-8(11(9(5)16)24-25(20,21)22)7-3(12(17)18)1-6(15)10(7)23-13(4)19/h2-3,14,16H,1H2,(H,17,18)(H,20,21,22)	FOTVSXFSPLKLQZ-UHFFFAOYSA-N	O=C1CC(C(=O)O)c2c1oc(=O)c1cc(O)c(O)c(OS(=O)(=O)O)c21	-9.474	-1.7	372.2596	194.717213	2
FDB008258	Vestitone	COC1=CC(O)=C(C=C1)C1COC2=C(C=CC(O)=C2)C1=O	InChI=1S/C16H14O5/c1-20-10-3-5-11(14(18)7-10)13-8-21-15-6-9(17)2-4-12(15)16(13)19/h2-7,13,17-18H,8H2,1H3	WQCJOKYOIJVEFN-UHFFFAOYSA-N	COc1ccc(C2COc3cc(O)ccc3C2=O)c(O)c1	-8.948	-0.308	286.2836	185.714743	2
FDB008279	Bisnoryangonin	OC1=CC=C(\C=C\C2=CC(O)=CC(=O)O2)C=C1	InChI=1S/C13H10O4/c14-10-4-1-9(2-5-10)3-6-12-7-11(15)8-13(16)17-12/h1-8,14-15H/b6-3+	ORVQWHLMVLOZPX-ZZXKWVIFSA-N	O=c1cc(O)cc(/C=C/c2ccc(O)cc2)o1	-9.09	-1.244	230.2196	188.162793	2
FDB008316	Jaceidin 4'-glucuronide	COC1=CC(=CC=C1O[C@@H]1O[C@@H]([C@@H](O)[C@H](O)[C@H]1O)C(O)=O)C1=C(OC)C(=O)C2=C(O1)C=C(O)C(OC)=C2O	InChI=1S/C24H24O14/c1-33-11-6-8(4-5-10(11)37-24-18(30)16(28)17(29)22(38-24)23(31)32)19-21(35-3)15(27)13-12(36-19)7-9(25)20(34-2)14(13)26/h4-7,16-18,22,24-26,28-30H,1-3H3,(H,31,32)/t16-,17-,18+,22-,24+/m0/s1	IXUDTZUOBGRRSD-NKUGBYDDSA-N	COc1cc(-c2oc3cc(O)c(OC)c(O)c3c(=O)c2OC)ccc1O[C@@H]1O[C@H](C(=O)O)[C@@H](O)[C@H](O)[C@H]1O	-8.915	-1.047	536.4452	170.520643	2
FDB008317	Ferreirin	COC1=CC(O)=C(C=C1)C1COC2=CC(O)=CC(O)=C2C1=O	InChI=1S/C16H14O6/c1-21-9-2-3-10(12(18)6-9)11-7-22-14-5-8(17)4-13(19)15(14)16(11)20/h2-6,11,17-19H,7H2,1H3	CBEPNYOFLRIAGR-UHFFFAOYSA-N	COc1ccc(C2COc3cc(O)cc(O)c3C2=O)c(O)c1	-8.957	-0.334	302.283	185.910393	3
FDB008332	Armillaribin	COC1=CC(O)=C(C(=O)OC2CC3(C)C4CC(C)(C)CC4CC(C=O)=C23)C(C)=C1	InChI=1S/C24H30O5/c1-13-6-16(28-5)8-18(26)20(13)22(27)29-19-11-24(4)17-10-23(2,3)9-14(17)7-15(12-25)21(19)24/h6,8,12,14,17,19,26H,7,9-11H2,1-5H3	HWLRIFRIRNSGBG-UHFFFAOYSA-N	COc1cc(C)c(C(=O)OC2CC3(C)C2=C(C=O)CC2CC(C)(C)CC23)c(O)c1	-9.423	-0.482	398.498	184.033083	1
FDB008333	Armillarilin	COC1=CC(O)=C(C(=O)OC2CC3(C)C4CC(C)(C)CC4(O)C=C(C=O)C23O)C(C)=C1	InChI=1S/C24H30O7/c1-13-6-15(30-5)7-16(26)19(13)20(27)31-18-10-22(4)17-9-21(2,3)12-23(17,28)8-14(11-25)24(18,22)29/h6-8,11,17-18,26,28-29H,9-10,12H2,1-5H3	JGQMXVRWAOSIBE-UHFFFAOYSA-N	COc1cc(C)c(C(=O)OC2CC3(C)C4CC(C)(C)CC4(O)C=C(C=O)C23O)c(O)c1	-9.104	-0.414	430.4968	185.803703	1
FDB008334	Armillarinin	COC1=C(Cl)C(C)=C(C(=O)OC2CC3(C)C4CC(C)(C)CC4(O)C=C(C=O)C23O)C(O)=C1	InChI=1S/C24H29ClO7/c1-12-18(14(27)6-15(31-5)19(12)25)20(28)32-17-9-22(4)16-8-21(2,3)11-23(16,29)7-13(10-26)24(17,22)30/h6-7,10,16-17,27,29-30H,8-9,11H2,1-5H3	XOGUZUVXPLTDMB-UHFFFAOYSA-N	COc1cc(O)c(C(=O)OC2CC3(C)C4CC(C)(C)CC4(O)C=C(C=O)C23O)c(C)c1Cl	-9.067	-0.651	464.9419	182.712763	1
FDB008337	5-(14-Nonadecenyl)-1,3-benzenediol	CCCC\C=C\CCCCCCCCCCCCCC1=CC(O)=CC(O)=C1	InChI=1S/C25H42O2/c1-2-3-4-5-6-7-8-9-10-11-12-13-14-15-16-17-18-19-23-20-24(26)22-25(27)21-23/h5-6,20-22,26-27H,2-4,7-19H2,1H3/b6-5+	KEAYVGHLOUCYNN-AATRIKPKSA-N	CCCC/C=C/CCCCCCCCCCCCCc1cc(O)cc(O)c1	-9.127	0.164	374.6056	192.809693	2
FDB008367	Danielone	COC1=CC(=CC(OC)=C1O)C(=O)CO	InChI=1S/C10H12O5/c1-14-8-3-6(7(12)5-11)4-9(15-2)10(8)13/h3-4,11,13H,5H2,1-2H3	ZTBAPEIDNUHRNC-UHFFFAOYSA-N	COc1cc(C(=O)CO)cc(OC)c1O	-8.94	-0.864	212.2018	182.629183	1
FDB008368	Heliannone A	COC1=C(OC)C(O)=C(C=C1)C(=O)\C=C\C1=CC=C(O)C=C1	InChI=1S/C17H16O5/c1-21-15-10-8-13(16(20)17(15)22-2)14(19)9-5-11-3-6-12(18)7-4-11/h3-10,18,20H,1-2H3/b9-5+	RURQJVCNVGERHF-WEVVVXLNSA-N	COc1ccc(C(=O)/C=C/c2ccc(O)cc2)c(O)c1OC	-8.93	-0.55	300.3104	183.804133	2
FDB008378	6-Hydroxydaidzein	OC1=CC=C(C=C1)C1=COC2=C(C=C(O)C(O)=C2)C1=O	InChI=1S/C15H10O5/c16-9-3-1-8(2-4-9)11-7-20-14-6-13(18)12(17)5-10(14)15(11)19/h1-7,16-18H	GYLUFQJZYAJQDI-UHFFFAOYSA-N	O=c1c(-c2ccc(O)cc2)coc2cc(O)c(O)cc12	-8.851	-0.925	270.241	185.047413	3
FDB008383	2'-Hydroxyformononetin	COC1=CC(O)=C(C=C1)C1=COC2=C(C=CC(O)=C2)C1=O	InChI=1S/C16H12O5/c1-20-10-3-5-11(14(18)7-10)13-8-21-15-6-9(17)2-4-12(15)16(13)19/h2-8,17-18H,1H3	XKHHKXCBFHUOHM-UHFFFAOYSA-N	COc1ccc(-c2coc3cc(O)ccc3c2=O)c(O)c1	-8.831	-0.824	284.2678	182.529083	2
FDB008403	Ethyl maltol	CCC1=C(O)C(=O)C=CO1	InChI=1S/C7H8O3/c1-2-6-7(9)5(8)3-4-10-6/h3-4,9H,2H2,1H3	YIKYNHJUKRTCJL-UHFFFAOYSA-N	CCc1occc(=O)c1O	-9.213	-0.343	140.1384	194.232363	1
FDB008412	(�E�ｱ)-2',4',5,7-Tetrahydroxy-3',8-diprenylisoflavanone	CC(C)=CCC1=C(O)C=CC(C2COC3=C(CC=C(C)C)C(O)=CC(O)=C3C2=O)=C1O	InChI=1S/C25H28O6/c1-13(2)5-7-16-19(26)10-9-15(23(16)29)18-12-31-25-17(8-6-14(3)4)20(27)11-21(28)22(25)24(18)30/h5-6,9-11,18,26-29H,7-8,12H2,1-4H3	FSHPJPOJLGCQOJ-UHFFFAOYSA-N	CC(C)=CCc1c(O)ccc(C2COc3c(CC=C(C)C)c(O)cc(O)c3C2=O)c1O	-8.917	-0.228	424.4926	180.398833	4
FDB008415	Vescalin	OCC1OC(=O)C2=C(C(O)=C(O)C(O)=C2)C2=C(O)C(O)=C(O)C3=C2C(=O)OC(C2OC(=O)C4=C(C2O)C(O)=C(O)C(O)=C34)C1O	InChI=1S/C27H20O18/c28-2-5-14(31)23-24-20(37)12-11(27(42)45-24)9(18(35)22(39)19(12)36)8-10(26(41)44-23)7(16(33)21(38)17(8)34)6-3(25(40)43-5)1-4(29)13(30)15(6)32/h1,5,14,20,23-24,28-39H,2H2	PPUHUWSVCUJGTD-UHFFFAOYSA-N	O=C1OC(CO)C(O)C2OC(=O)c3c(c(O)c(O)c(O)c3-c3c(O)c(O)c(O)c4c3C(=O)OC2C4O)-c2c1cc(O)c(O)c2O	-8.821	-1.247	632.4442	178.161003	9
FDB008421	(S,E)-Zearalenone	[H]\C1=C([H])/C2=CC(O)=CC(O)=C2C(=O)OC(C)CCCC(=O)CCC1	InChI=1S/C18H22O5/c1-12-6-5-9-14(19)8-4-2-3-7-13-10-15(20)11-16(21)17(13)18(22)23-12/h3,7,10-12,20-21H,2,4-6,8-9H2,1H3/b7-3+	MBMQEIFVQACCCH-CLTKARDFSA-N	CC1CCCC(=O)CCC/C=C\c2cc(O)cc(O)c2C(=O)O1	-9.422	-0.533	318.3688	186.207503	2
FDB008433	Astringin	OCC1OC(OC2=CC(\C=C/C3=CC=C(O)C(O)=C3)=CC(O)=C2)C(O)C(O)C1O	InChI=1S/C20H22O9/c21-9-16-17(25)18(26)19(27)20(29-16)28-13-6-11(5-12(22)8-13)2-1-10-3-4-14(23)15(24)7-10/h1-8,16-27H,9H2/b2-1-	PERPNFLGJXUDDW-UPHRSURJSA-N	OCC1OC(Oc2cc(O)cc(/C=C\c3ccc(O)c(O)c3)c2)C(O)C(O)C1O	-8.891	-0.418	406.3884	178.578313	3
FDB008472	Malonoben	CC(C)(C)C1=CC(C=C(C#N)C#N)=CC(=C1O)C(C)(C)C	InChI=1S/C18H22N2O/c1-17(2,3)14-8-12(7-13(10-19)11-20)9-15(16(14)21)18(4,5)6/h7-9,21H,1-6H3	MZOPWQKISXCCTP-UHFFFAOYSA-N	CC(C)(C)c1cc(C=C(C#N)C#N)cc(C(C)(C)C)c1O	-9.198	-1.458	282.3846	191.180403	1
FDB008478	Isorhapontigenin	COC1=CC(\C=C/C2=CC(O)=CC(O)=C2)=CC=C1O	InChI=1S/C15H14O4/c1-19-15-8-10(4-5-14(15)18)2-3-11-6-12(16)9-13(17)7-11/h2-9,16-18H,1H3/b3-2-	ANNNBEZJTNCXHY-IHWYPQMZSA-N	COc1cc(/C=C\c2cc(O)cc(O)c2)ccc1O	-8.516	-0.331	258.2732	177.359733	3
FDB008491	3-Hydroxyflavone	OC1=C(OC2=CC=CC=C2C1=O)C1=CC=CC=C1	InChI=1S/C15H10O3/c16-13-11-8-4-5-9-12(11)18-15(14(13)17)10-6-2-1-3-7-10/h1-9,17H	HVQAJTFOCKOKIN-UHFFFAOYSA-N	O=c1c(O)c(-c2ccccc2)oc2ccccc12	-8.874	-1.113	238.2422	182.469863	1
FDB008502	4',5,8-Trihydroxyflavanone	OC1=CC=C(C=C1)C1CC(=O)C2=C(O)C=CC(O)=C2O1	InChI=1S/C15H12O5/c16-9-3-1-8(2-4-9)13-7-12(19)14-10(17)5-6-11(18)15(14)20-13/h1-6,13,16-18H,7H2	SMRHIFAZRRVAQZ-UHFFFAOYSA-N	O=C1CC(c2ccc(O)cc2)Oc2c(O)ccc(O)c21	-8.711	-0.933	272.2568	178.781293	3
FDB008518	3-O-trans-Feruloyleuscaphic acid	COC1=C(O)C=CC(\C=C\C(=O)OC2C(O)CC3(C)C(CCC4(C)C3CC=C3C5C(C)(O)C(C)CCC5(CCC43C)C(O)=O)C2(C)C)=C1	InChI=1S/C40H56O8/c1-23-15-18-40(34(44)45)20-19-37(5)25(32(40)39(23,7)46)11-13-30-36(4)22-27(42)33(35(2,3)29(36)16-17-38(30,37)6)48-31(43)14-10-24-9-12-26(41)28(21-24)47-8/h9-12,14,21,23,27,29-30,32-33,41-42,46H,13,15-20,22H2,1-8H3,(H,44,45)/b14-10+	ZLJNDEAZTHKUBC-GXDHUFHOSA-N	COc1cc(/C=C/C(=O)OC2C(O)CC3(C)C(CCC4(C)C3CC=C3C5C(C(=O)O)(CCC(C)C5(C)O)CCC34C)C2(C)C)ccc1O	-8.977	-0.918	664.8776	177.227793	1
FDB008524	Rhapontigenin	COC1=C(O)C=C(\C=C/C2=CC(O)=CC(O)=C2)C=C1	InChI=1S/C15H14O4/c1-19-15-5-4-10(8-14(15)18)2-3-11-6-12(16)9-13(17)7-11/h2-9,16-18H,1H3/b3-2-	PHMHDRYYFAYWEG-IHWYPQMZSA-N	COc1ccc(/C=C\c2cc(O)cc(O)c2)cc1O	-8.737	-0.274	258.2732	181.417603	3
FDB008525	Rhapontin	COC1=CC=C(\C=C/C2=CC(OC3OC(CO)C(O)C(O)C3O)=CC(O)=C2)C=C1O	InChI=1S/C21H24O9/c1-28-16-5-4-11(8-15(16)24)2-3-12-6-13(23)9-14(7-12)29-21-20(27)19(26)18(25)17(10-22)30-21/h2-9,17-27H,10H2,1H3/b3-2-	GKAJCVFOJGXVIA-IHWYPQMZSA-N	COc1ccc(/C=C\c2cc(O)cc(OC3OC(CO)C(O)C(O)C3O)c2)cc1O	-8.912	-0.565	420.4152	185.828843	2
FDB008602	Anhydrosafflor Yellow B	OCC(O)C(O)C(O)C1OC2=C(C1C1=C(O)C(O)(C3OC(CO)C(O)C(O)C3O)C(O)=C(C(=O)\C=C\C3=CC=C(O)C=C3)C1=O)C(=O)C(C(=O)\C=C\C1=CC=C(O)C=C1)=C(O)C2(O)C1OC(CO)C(O)C(O)C1O	InChI=1S/C48H52O26/c49-13-22(56)30(57)37(64)40-27(28-33(60)25(20(54)11-5-16-1-7-18(52)8-2-16)41(67)47(70,43(28)69)45-38(65)35(62)31(58)23(14-50)72-45)29-34(61)26(21(55)12-6-17-3-9-19(53)10-4-17)42(68)48(71,44(29)74-40)46-39(66)36(63)32(59)24(15-51)73-46/h1-12,22-24,27,30-32,35-40,45-46,49-53,56-59,62-71H,13-15H2/b11-5+,12-6+	LBOXAMKXVULZTI-YDWXAUTNSA-N	O=C(/C=C/c1ccc(O)cc1)C1=C(O)C(O)(C2OC(CO)C(O)C(O)C2O)C(O)=C(C2C3=C(OC2C(O)C(O)C(O)CO)C(O)(C2OC(CO)C(O)C(O)C2O)C(O)=C(C(=O)/C=C/c2ccc(O)cc2)C3=O)C1=O	-9.121	-1.242	1044.9232	153.250263	2
FDB008610	1-(2,4-Dihydroxyphenyl)-3-[8-hydroxy-2-methyl-2-(4-methyl-3-pentenyl)-2H-1-benzopyran-5-yl]-1-propanone	CC(C)=CCCC1(C)OC2=C(O)C=CC(CCC(=O)C3=C(O)C=C(O)C=C3)=C2C=C1	InChI=1S/C25H28O5/c1-16(2)5-4-13-25(3)14-12-19-17(7-11-22(28)24(19)30-25)6-10-21(27)20-9-8-18(26)15-23(20)29/h5,7-9,11-12,14-15,26,28-29H,4,6,10,13H2,1-3H3	NZEMOONSVTXJCP-UHFFFAOYSA-N	CC(C)=CCCC1(C)C=Cc2c(CCC(=O)c3ccc(O)cc3O)ccc(O)c2O1	-8.63	-0.548	408.4932	177.736673	3
FDB008612	4-Nerolidylcatechol	CC(C)=CCC\C(C)=C\CCC(C)(C=C)C1=CC(O)=C(O)C=C1	InChI=1S/C21H30O2/c1-6-21(5,18-12-13-19(22)20(23)15-18)14-8-11-17(4)10-7-9-16(2)3/h6,9,11-13,15,22-23H,1,7-8,10,14H2,2-5H3/b17-11+	ZBZZDHDWRSFLAY-GZTJUZNOSA-N	C=CC(C)(CC/C=C(\C)CCC=C(C)C)c1ccc(O)c(O)c1	-8.753	0.065	314.4668	183.843943	2
FDB008620	14-Hydroxy-7-methylrosmanol	COC1C2OC(=O)C3(CCCC(C)(C)C23)C2=C1C(O)=C(C(C)C)C(O)=C2O	InChI=1S/C21H28O6/c1-9(2)10-13(22)11-12(15(24)14(10)23)21-8-6-7-20(3,4)18(21)17(16(11)26-5)27-19(21)25/h9,16-18,22-24H,6-8H2,1-5H3	LBJNLIBZUVWVTE-UHFFFAOYSA-N	COC1c2c(O)c(C(C)C)c(O)c(O)c2C23CCCC(C)(C)C2C1OC3=O	-8.816	-0.295	376.4486	178.034943	3
FDB008621	14-Methoxy-7-methylrosmanol	COC1C2OC(=O)C3(CCCC(C)(C)C23)C2=C1C(OC)=C(C(C)C)C(O)=C2O	InChI=1S/C22H30O6/c1-10(2)11-14(23)15(24)13-12(16(11)26-5)17(27-6)18-19-21(3,4)8-7-9-22(13,19)20(25)28-18/h10,17-19,23-24H,7-9H2,1-6H3	DHNUPRDARUHAJK-UHFFFAOYSA-N	COc1c(C(C)C)c(O)c(O)c2c1C(OC)C1OC(=O)C23CCCC(C)(C)C13	-8.734	-0.25	390.4754	177.413843	2
FDB008690	Licorice glycoside C2	COC1=C(O)C=CC(\C=C\C(=O)OCC2(O)COC(OC3C(O)C(O)C(CO)OC3OC3=CC=C(C=C3)C3CC(=O)C4=C(O3)C=C(O)C=C4)C2O)=C1	InChI=1S/C36H38O16/c1-46-27-12-18(2-10-23(27)39)3-11-29(41)47-16-36(45)17-48-35(33(36)44)52-32-31(43)30(42)28(15-37)51-34(32)49-21-7-4-19(5-8-21)25-14-24(40)22-9-6-20(38)13-26(22)50-25/h2-13,25,28,30-35,37-39,42-45H,14-17H2,1H3/b11-3+	GSIREHLZHMQJNR-QDEBKDIKSA-N	COc1cc(/C=C/C(=O)OCC2(O)COC(OC3C(Oc4ccc(C5CC(=O)c6ccc(O)cc6O5)cc4)OC(CO)C(O)C3O)C2O)ccc1O	-9.163	-1.272	726.6866	183.411713	2
FDB008700	2-Geranyl-2',3,4,4'-tetrahydroxydihydrochalcone	CC(C)=CCC\C(C)=C\CC1=C(CCC(=O)C2=C(O)C=C(O)C=C2)C=CC(O)=C1O	InChI=1S/C25H30O5/c1-16(2)5-4-6-17(3)7-11-20-18(9-14-23(28)25(20)30)8-13-22(27)21-12-10-19(26)15-24(21)29/h5,7,9-10,12,14-15,26,28-30H,4,6,8,11,13H2,1-3H3/b17-7+	FVNFXIPJDHVJGE-REZTVBANSA-N	CC(C)=CCC/C(C)=C/Cc1c(CCC(=O)c2ccc(O)cc2O)ccc(O)c1O	-8.805	-0.728	410.509	180.212993	4
FDB008702	Epifisetinidol-(4beta->8)-catechin-(6->4beta)-epifisetinidol	OC1CC2=C(O)C(C3C(O)C(OC4=CC(O)=CC=C34)C3=CC(O)=C(O)C=C3)=C(O)C(C3C(O)C(OC4=CC(O)=CC=C34)C3=CC(O)=C(O)C=C3)=C2OC1C1=CC(O)=C(O)C=C1	InChI=1S/C45H38O16/c46-20-4-6-22-32(14-20)59-43(18-2-9-26(49)29(52)12-18)40(57)34(22)36-38(55)24-16-31(54)42(17-1-8-25(48)28(51)11-17)61-45(24)37(39(36)56)35-23-7-5-21(47)15-33(23)60-44(41(35)58)19-3-10-27(50)30(53)13-19/h1-15,31,34-35,40-44,46-58H,16H2	VYURQCQMACPHRC-UHFFFAOYSA-N	Oc1ccc2c(c1)OC(c1ccc(O)c(O)c1)C(O)C2c1c(O)c2c(c(C3c4ccc(O)cc4OC(c4ccc(O)c(O)c4)C3O)c1O)OC(c1ccc(O)c(O)c1)C(O)C2	-8.732	-0.355	834.7856	184.647843	10
FDB008703	Fisetinidol-(4alpha->8)-epicatechin-(6->4beta)-epifisetinidol	OC1CC2=C(O)C(C3C(O)C(OC4=CC(O)=CC=C34)C3=CC(O)=C(O)C=C3)=C(O)C(C3C(O)C(OC4=CC(O)=CC=C34)C3=CC(O)=C(O)C=C3)=C2OC1C1=CC(O)=C(O)C=C1	InChI=1S/C45H38O16/c46-20-4-6-22-32(14-20)59-43(18-2-9-26(49)29(52)12-18)40(57)34(22)36-38(55)24-16-31(54)42(17-1-8-25(48)28(51)11-17)61-45(24)37(39(36)56)35-23-7-5-21(47)15-33(23)60-44(41(35)58)19-3-10-27(50)30(53)13-19/h1-15,31,34-35,40-44,46-58H,16H2	VYURQCQMACPHRC-UHFFFAOYSA-N	Oc1ccc2c(c1)OC(c1ccc(O)c(O)c1)C(O)C2c1c(O)c2c(c(C3c4ccc(O)cc4OC(c4ccc(O)c(O)c4)C3O)c1O)OC(c1ccc(O)c(O)c1)C(O)C2	-8.732	-0.355	834.7856	184.647843	10
FDB008704	Fisetinidol-(4alpha->8)-catechin-(6->4beta)-epifisetinidol	OC1CC2=C(O)C(C3C(O)C(OC4=CC(O)=CC=C34)C3=CC(O)=C(O)C=C3)=C(O)C(C3C(O)C(OC4=CC(O)=CC=C34)C3=CC(O)=C(O)C=C3)=C2OC1C1=CC(O)=C(O)C=C1	InChI=1S/C45H38O16/c46-20-4-6-22-32(14-20)59-43(18-2-9-26(49)29(52)12-18)40(57)34(22)36-38(55)24-16-31(54)42(17-1-8-25(48)28(51)11-17)61-45(24)37(39(36)56)35-23-7-5-21(47)15-33(23)60-44(41(35)58)19-3-10-27(50)30(53)13-19/h1-15,31,34-35,40-44,46-58H,16H2	VYURQCQMACPHRC-UHFFFAOYSA-N	Oc1ccc2c(c1)OC(c1ccc(O)c(O)c1)C(O)C2c1c(O)c2c(c(C3c4ccc(O)cc4OC(c4ccc(O)c(O)c4)C3O)c1O)OC(c1ccc(O)c(O)c1)C(O)C2	-8.732	-0.355	834.7856	184.647843	10
FDB008706	Astragalin 2''-[glucosyl-(1->2)-galactoside]	OCC1OC(OC2C(O)C(O)C(CO)OC2OC2C(O)C(O)C(CO)OC2OC2=C(OC3=C(C(O)=CC(O)=C3)C2=O)C2=CC=C(O)C=C2)C(O)C(O)C1O	InChI=1S/C33H40O21/c34-7-15-19(40)23(44)26(47)31(49-15)53-29-24(45)20(41)17(9-36)51-33(29)54-30-25(46)21(42)16(8-35)50-32(30)52-28-22(43)18-13(39)5-12(38)6-14(18)48-27(28)10-1-3-11(37)4-2-10/h1-6,15-17,19-21,23-26,29-42,44-47H,7-9H2	MGAFCXOXRHSKIA-UHFFFAOYSA-N	O=c1c(OC2OC(CO)C(O)C(O)C2OC2OC(CO)C(O)C(O)C2OC2OC(CO)C(O)C(O)C2O)c(-c2ccc(O)cc2)oc2cc(O)cc(O)c12	-9.003	-1.038	772.6664	175.761203	3
FDB008710	4-Hydroxy-3-methoxybenzenemethanol	COC1=C(O)C=CC(CO)=C1	InChI=1S/C8H10O3/c1-11-8-4-6(5-9)2-3-7(8)10/h2-4,9-10H,5H2,1H3	ZENOXNGFMSCLLL-UHFFFAOYSA-N	COc1cc(CO)ccc1O	-8.79	0.02	154.1652	185.143463	1
FDB008729	2-Isopropylphenol	CC(C)C1=CC=CC=C1O	InChI=1S/C9H12O/c1-7(2)8-5-3-4-6-9(8)10/h3-7,10H,1-2H3	CRBJBYGJVIBWIY-UHFFFAOYSA-N	CC(C)c1ccccc1O	-9.025	0.17	136.1932	193.381943	1
FDB008735	1,2,3-Benzenetriol	[H]OC1=CC=CC(O[H])=C1O[H]	InChI=1S/C6H6O3/c7-4-2-1-3-5(8)6(4)9/h1-3,7-9H	WQGWDDDVZFFDIG-UHFFFAOYSA-N	Oc1cccc(O)c1O	-8.787	-0.018	126.1116	186.643713	3
FDB008738	1,3-Benzenediol	OC1=CC(O)=CC=C1	InChI=1S/C6H6O2/c7-5-2-1-3-6(8)4-5/h1-4,7-8H	GHMLBKRAJCXXBS-UHFFFAOYSA-N	Oc1cccc(O)c1	-9.128	-0.032	110.1122	195.105523	2
FDB008752	2,6-Di-tert-butyl-4-hydroxymethylphenol	CC(C)(C)C1=CC(CO)=CC(=C1O)C(C)(C)C	InChI=1S/C15H24O2/c1-14(2,3)11-7-10(9-16)8-12(13(11)17)15(4,5)6/h7-8,16-17H,9H2,1-6H3	HNURKXXMYARGAY-UHFFFAOYSA-N	CC(C)(C)c1cc(CO)cc(C(C)(C)C)c1O	-8.752	0.235	236.3534	181.221443	1
FDB008754	Hydroxytyrosol	OCCC1=CC=C(O)C(O)=C1	InChI=1S/C8H10O3/c9-4-3-6-1-2-7(10)8(11)5-6/h1-2,5,9-11H,3-4H2	JUUBCHWRXWPFFH-UHFFFAOYSA-N	OCCc1ccc(O)c(O)c1	-8.957	-0.169	154.1652	187.332413	2
FDB008764	(E)-3-(2,3-Dihydroxyphenyl)-2-propenoic acid	OC(=O)C=CC1=C(O)C(O)=CC=C1	InChI=1S/C9H8O4/c10-7-3-1-2-6(9(7)13)4-5-8(11)12/h1-5,10,13H,(H,11,12)	SIUKXCMDYPYCLH-UHFFFAOYSA-N	O=C(O)C=Cc1cccc(O)c1O	-9.246	-1.089	180.1598	204.943723	2
FDB008785	2-Methylphenol	CC1=CC=CC=C1O	InChI=1S/C7H8O/c1-6-4-2-3-5-7(6)8/h2-5,8H,1H3	QWVGKYWNOKOFNN-UHFFFAOYSA-N	Cc1ccccc1O	-9.004	0.155	108.1396	193.746423	1
FDB008788	3-Methylphenol	CC1=CC=CC(O)=C1	InChI=1S/C7H8O/c1-6-3-2-4-7(8)5-6/h2-5,8H,1H3	RLSSMJSEOOYNOY-UHFFFAOYSA-N	Cc1cccc(O)c1	-9.102	0.159	108.1396	195.535013	1
FDB008789	4-Methylphenol	CC1=CC=C(O)C=C1	InChI=1S/C7H8O/c1-6-2-4-7(8)5-3-6/h2-5,8H,1H3	IWDCLRJOBJJRNH-UHFFFAOYSA-N	Cc1ccc(O)cc1	-8.926	0.095	108.1396	192.368703	1
FDB008796	Norlaudanosoline	OC1=CC2=C(C=C1O)C(CC1=CC(O)=C(O)C=C1)NCC2	InChI=1S/C16H17NO4/c18-13-2-1-9(6-14(13)19)5-12-11-8-16(21)15(20)7-10(11)3-4-17-12/h1-2,6-8,12,17-21H,3-5H2	ABXZOXDTHTTZJW-UHFFFAOYSA-N	Oc1ccc(CC2NCCc3cc(O)c(O)cc32)cc1O	-8.729	-0.086	287.3146	182.451253	4
FDB008838	Helinorbisabone	CC(C(O)\C=C\C(C)=O)C1=C(O)C=C(C)C(O)=C1	InChI=1S/C14H18O4/c1-8-6-14(18)11(7-13(8)17)10(3)12(16)5-4-9(2)15/h4-7,10,12,16-18H,1-3H3/b5-4+	QUWXRNSZOIJARN-SNAWJCMRSA-N	CC(=O)/C=C/C(O)C(C)c1cc(O)c(C)cc1O	-8.81	-0.263	250.2938	179.449793	2
FDB008854	3-(3,5-Dihydroxyphenyl)-2-propenoic acid	OC(=O)\C=C/C1=CC(O)=CC(O)=C1	InChI=1S/C9H8O4/c10-7-3-6(1-2-9(12)13)4-8(11)5-7/h1-5,10-11H,(H,12,13)/b2-1-	MFFCZSWTQMCKFP-UPHRSURJSA-N	O=C(O)/C=C\c1cc(O)cc(O)c1	-9.275	-0.665	180.1598	193.185593	2
FDB008857	3-(3,4-Dihydroxyphenyl)propanoic acid	OC(=O)CCC1=CC=C(O)C(O)=C1	InChI=1S/C9H10O4/c10-7-3-1-6(5-8(7)11)2-4-9(12)13/h1,3,5,10-11H,2,4H2,(H,12,13)	DZAUWHJDUNRCTF-UHFFFAOYSA-N	O=C(O)CCc1ccc(O)c(O)c1	-8.879	-0.065	182.1756	185.516283	2
FDB008859	2-Methoxy-4-propylphenol	CCCC1=CC(OC)=C(O)C=C1	InChI=1S/C10H14O2/c1-3-4-8-5-6-9(11)10(7-8)12-2/h5-7,11H,3-4H2,1-2H3	PXIKRTCSSLJURC-UHFFFAOYSA-N	CCCc1ccc(O)c(OC)c1	-8.568	0.193	166.2194	180.881713	1
FDB008861	4-Methyl-1,2-benzenediol	CC1=CC=C(O)C(O)=C1	InChI=1S/C7H8O2/c1-5-2-3-6(8)7(9)4-5/h2-4,8-9H,1H3	ZBCATMYQYDCTIZ-UHFFFAOYSA-N	Cc1ccc(O)c(O)c1	-8.719	0.036	124.139	186.074993	2
FDB008862	2-Methoxy-4-methylphenol	COC1=C(O)C=CC(C)=C1	InChI=1S/C8H10O2/c1-6-3-4-7(9)8(5-6)10-2/h3-5,9H,1-2H3	PETRWTHZSKVLRE-UHFFFAOYSA-N	COc1cc(C)ccc1O	-8.441	0.185	138.1658	178.518443	1
FDB008863	2,6-Dimethyl-1,4-benzenediol	CC1=CC(O)=CC(C)=C1O	InChI=1S/C8H10O2/c1-5-3-7(9)4-6(2)8(5)10/h3-4,9-10H,1-2H3	SGWZVZZVXOJRAQ-UHFFFAOYSA-N	Cc1cc(O)cc(C)c1O	-8.508	0.058	138.1658	180.749943	2
FDB008878	2,6-Dimethylphenol	CC1=CC=CC(C)=C1O	InChI=1S/C8H10O/c1-6-4-3-5-7(2)8(6)9/h3-5,9H,1-2H3	NXXYKOUNUYWIHA-UHFFFAOYSA-N	Cc1cccc(C)c1O	-8.867	0.27	122.1664	189.728373	1
FDB009011	Beechwood, creosote (fagus spp.)	COC1=C(O)C=CC=C1	InChI=1S/C7H8O2/c1-9-7-5-3-2-4-6(7)8/h2-5,8H,1H3	LHGVFZTZFXWLCP-UHFFFAOYSA-N	COc1ccccc1O	-8.764	0.115	124.139	186.670043	1
FDB009012	Beeswax	CC1=C(O)C(CO)=C(CO)C=N1	InChI=1S/C8H11NO3/c1-5-8(12)7(4-11)6(3-10)2-9-5/h2,10-12H,3-4H2,1H3	LXNHXLLTXMVWPM-UHFFFAOYSA-N	Cc1ncc(CO)c(CO)c1O	-9.42	-0.436	169.1798	198.895453	1
FDB009612	Hydroxypropyl cellulose	OC(=O)C1=C(O)C(=NC2=CC=CC=C12)C1=CC=CC=C1	InChI=1S/C16H11NO3/c18-15-13(16(19)20)11-8-4-5-9-12(11)17-14(15)10-6-2-1-3-7-10/h1-9,18H,(H,19,20)	XAPRFLSJBSXESP-UHFFFAOYSA-N	O=C(O)c1c(O)c(-c2ccccc2)nc2ccccc12	-9.347	-1.281	265.2678	196.572663	1
FDB010381	alpha-(p-(1,1,3,3-Tetramethylbutyl)phenyl)-omega-hydroxypoly(oxyethylene)	CC(C)(C)CC(C)(C)C1=CC=C(O)C=C1	InChI=1S/C14H22O/c1-13(2,3)10-14(4,5)11-6-8-12(15)9-7-11/h6-9,15H,10H2,1-5H3	ISAVYTVYFVQUDY-UHFFFAOYSA-N	CC(C)(C)CC(C)(C)c1ccc(O)cc1	-8.83	0.178	206.3272	187.385573	1
FDB010421	2,4,6-Trimethylphenol	CC1=CC(C)=C(O)C(C)=C1	InChI=1S/C9H12O/c1-6-4-7(2)9(10)8(3)5-6/h4-5,10H,1-3H3	BPRYUXCVCCNUFE-UHFFFAOYSA-N	Cc1cc(C)c(O)c(C)c1	-8.609	0.334	136.1932	183.235783	1
FDB010449	Vanillin 3-(L-menthoxy)propane-1,2-diol acetal	COC1=C(O)C=CC(=C1)C1OCC(COC2CC(C)CCC2C(C)C)O1	InChI=1S/C21H32O5/c1-13(2)17-7-5-14(3)9-19(17)24-11-16-12-25-21(26-16)15-6-8-18(22)20(10-15)23-4/h6,8,10,13-14,16-17,19,21-22H,5,7,9,11-12H2,1-4H3	ZOGKSXQLOOQXFG-UHFFFAOYSA-N	COc1cc(C2OCC(COC3CC(C)CCC3C(C)C)O2)ccc1O	-8.642	0.256	364.4808	175.688563	1
FDB010500	2'-Hydroxyacetophenone	CC(=O)C1=CC=CC=C1O	InChI=1S/C8H8O2/c1-6(9)7-4-2-3-5-8(7)10/h2-5,10H,1H3	JECYUBVRTQDVAT-UHFFFAOYSA-N	CC(=O)c1ccccc1O	-9.592	-0.575	136.15	204.525593	1
FDB010503	4'-Hydroxyacetophenone	CC(=O)C1=CC=C(O)C=C1	InChI=1S/C8H8O2/c1-6(9)7-2-4-8(10)5-3-7/h2-5,10H,1H3	TXFPEBPIARQUIG-UHFFFAOYSA-N	CC(=O)c1ccc(O)cc1	-9.569	-0.525	136.15	204.988013	1
FDB010504	4-Hydroxybenzaldehyde	OC1=CC=C(C=O)C=C1	InChI=1S/C7H6O2/c8-5-6-1-3-7(9)4-2-6/h1-5,9H	RGHHSNMVTDWUBI-UHFFFAOYSA-N	O=Cc1ccc(O)cc1	-9.627	-0.653	122.1232	207.030553	1
FDB010505	N-(2-Hydroxybenzoyl)glycine	OC(=O)CNC(=O)C1=CC=CC=C1O	InChI=1S/C9H9NO4/c11-7-4-2-1-3-6(7)9(14)10-5-8(12)13/h1-4,11H,5H2,(H,10,14)(H,12,13)	ONJSZLXSECQROL-UHFFFAOYSA-N	O=C(O)CNC(=O)c1ccccc1O	-9.405	-0.741	195.1744	192.498303	1
FDB010507	3-Hydroxybenzoic acid	OC(=O)C1=CC(O)=CC=C1	InChI=1S/C7H6O3/c8-6-3-1-2-5(4-6)7(9)10/h1-4,8H,(H,9,10)	IJFXRHURBJZNAO-UHFFFAOYSA-N	O=C(O)c1cccc(O)c1	-9.597	-0.885	138.1226	206.031113	1
FDB010508	4-Hydroxybenzoic acid	OC(=O)C1=CC=C(O)C=C1	InChI=1S/C7H6O3/c8-6-3-1-5(2-4-6)7(9)10/h1-4,8H,(H,9,10)	FJKROLUGYXJWQN-UHFFFAOYSA-N	O=C(O)c1ccc(O)cc1	-9.769	-0.681	138.1226	209.472213	1
FDB010509	Methylparaben	COC(=O)C1=CC=C(O)C=C1	InChI=1S/C8H8O3/c1-11-8(10)6-2-4-7(9)5-3-6/h2-5,9H,1H3	LXCFILQKKLGQFO-UHFFFAOYSA-N	COC(=O)c1ccc(O)cc1	-9.652	-0.553	152.1494	206.430283	1
FDB010511	Propylparaben	CCCOC(=O)C1=CC=C(O)C=C1	InChI=1S/C10H12O3/c1-2-7-13-10(12)8-3-5-9(11)6-4-8/h3-6,11H,2,7H2,1H3	QELSKZZBTMNZEB-UHFFFAOYSA-N	CCCOC(=O)c1ccc(O)cc1	-9.611	-0.496	180.203	204.881543	1
FDB010512	Butylparaben	CCCCOC(=O)C1=CC=C(O)C=C1	InChI=1S/C11H14O3/c1-2-3-8-14-11(13)9-4-6-10(12)7-5-9/h4-7,12H,2-3,8H2,1H3	QFOHBWFCKVYLES-UHFFFAOYSA-N	CCCCOC(=O)c1ccc(O)cc1	-9.612	-0.498	194.2298	204.781583	1
FDB010516	2,5-Diisopropylphenol	CC(C)C1=CC(O)=C(C=C1)C(C)C	InChI=1S/C12H18O/c1-8(2)10-5-6-11(9(3)4)12(13)7-10/h5-9,13H,1-4H3	VFNUNYPYULIJSN-UHFFFAOYSA-N	CC(C)c1ccc(C(C)C)c(O)c1	-8.854	0.291	178.2736	187.224723	1
FDB010519	2-Biphenylol	OC1=CC=CC=C1C1=CC=CC=C1	InChI=1S/C12H10O/c13-12-9-5-4-8-11(12)10-6-2-1-3-7-10/h1-9,13H	LLEMOWNGBBNAJR-UHFFFAOYSA-N	Oc1ccccc1-c1ccccc1	-9.088	-0.25	170.2104	192.472503	1
FDB010527	Zingerone	COC1=C(O)C=CC(CCC(C)=O)=C1	InChI=1S/C11H14O3/c1-8(12)3-4-9-5-6-10(13)11(7-9)14-2/h5-7,13H,3-4H2,1-2H3	OJYLAHXKWMRDGS-UHFFFAOYSA-N	COc1cc(CCC(C)=O)ccc1O	-8.71	0.06	194.2298	178.560413	1
FDB010528	Dehydrozingerone	COC1=C(O)C=CC(\C=C/C(C)=O)=C1	InChI=1S/C11H12O3/c1-8(12)3-4-9-5-6-10(13)11(7-9)14-2/h3-7,13H,1-2H3/b4-3-	AFWKBSMFXWNGRE-ARJAWSKDSA-N	COc1cc(/C=C\C(C)=O)ccc1O	-8.789	-0.335	192.214	182.039833	1
FDB010529	2'-Hydroxy-5'-methylacetophenone	CC(=O)C1=C(O)C=CC(C)=C1	InChI=1S/C9H10O2/c1-6-3-4-9(11)8(5-6)7(2)10/h3-5,11H,1-2H3	YNPDFBFVMJNGKZ-UHFFFAOYSA-N	CC(=O)c1cc(C)ccc1O	-9.097	-0.714	150.1768	192.587183	1
FDB010534	4-Hydroxyphenylacetic acid	OC(=O)CC1=CC=C(O)C=C1	InChI=1S/C8H8O3/c9-7-3-1-6(2-4-7)5-8(10)11/h1-4,9H,5H2,(H,10,11)	XQXPVVBIMDBYFF-UHFFFAOYSA-N	O=C(O)Cc1ccc(O)cc1	-9.262	-0.097	152.1494	197.667033	1
FDB010536	4-Hydroxyphthalide	OC1=CC=CC2=C1COC2=O	InChI=1S/C8H6O3/c9-7-3-1-2-5-6(7)4-11-8(5)10/h1-3,9H,4H2	ZSCIMKFWMUXNBS-UHFFFAOYSA-N	O=C1OCc2c(O)cccc21	-9.797	-1	150.1336	210.632553	1
FDB010539	2-Vinylphenol	OC1=CC=CC=C1C=C	InChI=1S/C8H8O/c1-2-7-5-3-4-6-8(7)9/h2-6,9H,1H2	JESXATFQYMPTNL-UHFFFAOYSA-N	C=Cc1ccccc1O	-9.101	-0.147	120.1506	193.598863	1
FDB010540	4-Vinylphenol	OC1=CC=C(C=C)C=C1	InChI=1S/C8H8O/c1-2-7-3-5-8(9)6-4-7/h2-6,9H,1H2	FUGYGGDSWSUORM-UHFFFAOYSA-N	C=Cc1ccc(O)cc1	-8.932	-0.077	120.1506	189.840033	1
FDB010543	2-Hydroxy-4-methylbenzaldehyde	CC1=CC(O)=C(C=O)C=C1	InChI=1S/C8H8O2/c1-6-2-3-7(5-9)8(10)4-6/h2-5,10H,1H3	JODRRPJMQDFCBJ-UHFFFAOYSA-N	Cc1ccc(C=O)c(O)c1	-9.422	-0.77	136.15	200.614933	1
FDB010557	trans-Sinapic acid	COC1=CC(\C=C\C(O)=O)=CC(OC)=C1O	InChI=1S/C11H12O5/c1-15-8-5-7(3-4-10(12)13)6-9(16-2)11(8)14/h3-6,14H,1-2H3,(H,12,13)/b4-3+	PCMORTLOPMLEFB-ONEGZZNKSA-N	COc1cc(/C=C/C(=O)O)cc(OC)c1O	-8.698	-0.887	224.2128	180.592263	1
FDB010568	2-Propylphenol	CCCC1=CC=CC=C1O	InChI=1S/C9H12O/c1-2-5-8-6-3-4-7-9(8)10/h3-4,6-7,10H,2,5H2,1H3	LCHYEKKJCUJAKN-UHFFFAOYSA-N	CCCc1ccccc1O	-9.027	0.15	136.1932	193.439833	1
FDB010569	4-Propylphenol	CCCC1=CC=C(O)C=C1	InChI=1S/C9H12O/c1-2-3-8-4-6-9(10)7-5-8/h4-7,10H,2-3H2,1H3	KLSLBUSXWBJMEC-UHFFFAOYSA-N	CCCc1ccc(O)cc1	-8.943	0.105	136.1932	191.868183	1
FDB010582	3-Hydroxyanthranilic acid	NC1=C(O)C=CC=C1C(O)=O	InChI=1S/C7H7NO3/c8-6-4(7(10)11)2-1-3-5(6)9/h1-3,9H,8H2,(H,10,11)	WJXSWCUQABXPFS-UHFFFAOYSA-N	Nc1c(O)cccc1C(=O)O	-9.178	-0.909	153.1372	183.490873	1
FDB010583	Octopamine	NCC(O)C1=CC=C(O)C=C1	InChI=1S/C8H11NO2/c9-5-8(11)6-1-3-7(10)4-2-6/h1-4,8,10-11H,5,9H2	QHGUCRYDKWKLMG-UHFFFAOYSA-N	NCC(O)c1ccc(O)cc1	-9.045	0.083	153.1804	193.380083	1
FDB010584	(R)-Octopamine	NC[C@H](O)C1=CC=C(O)C=C1	InChI=1S/C8H11NO2/c9-5-8(11)6-1-3-7(10)4-2-6/h1-4,8,10-11H,5,9H2/t8-/m0/s1	QHGUCRYDKWKLMG-QMMMGPOBSA-N	NC[C@H](O)c1ccc(O)cc1	-9.265	-0.123	153.1804	184.848953	1
FDB010652	Barpisoflavone A	COC1=C2C(=O)C(=COC2=CC(O)=C1)C1=C(O)C=C(O)C=C1	InChI=1S/C16H12O6/c1-21-13-5-9(18)6-14-15(13)16(20)11(7-22-14)10-3-2-8(17)4-12(10)19/h2-7,17-19H,1H3	TUTSVLUUGMNALO-UHFFFAOYSA-N	COc1cc(O)cc2occ(-c3ccc(O)cc3O)c(=O)c12	-8.739	-0.485	300.2672	176.322973	3
FDB010653	Cajanin	COC1=CC(O)=C2C(=O)C(=COC2=C1)C1=C(O)C=C(O)C=C1	InChI=1S/C16H12O6/c1-21-9-5-13(19)15-14(6-9)22-7-11(16(15)20)10-3-2-8(17)4-12(10)18/h2-7,17-19H,1H3	ALFNTRJPGFNJQV-UHFFFAOYSA-N	COc1cc(O)c2c(=O)c(-c3ccc(O)cc3O)coc2c1	-8.817	-0.603	300.2672	182.239913	3
FDB010668	Dalbergioidin	OC1=CC(O)=C(C=C1)C1COC2=CC(O)=CC(O)=C2C1=O	InChI=1S/C15H12O6/c16-7-1-2-9(11(18)3-7)10-6-21-13-5-8(17)4-12(19)14(13)15(10)20/h1-5,10,16-19H,6H2	WNHXBLZBOWXNQO-UHFFFAOYSA-N	O=C1c2c(O)cc(O)cc2OCC1c1ccc(O)cc1O	-9.181	-0.434	288.2562	190.840973	4
FDB010674	3,4',5-Biphenyltriol	OC1=CC=C(C=C1)C1=CC(O)=CC(O)=C1	InChI=1S/C12H10O3/c13-10-3-1-8(2-4-10)9-5-11(14)7-12(15)6-9/h1-7,13-15H	HSZOQEGJICWJDP-UHFFFAOYSA-N	Oc1ccc(-c2cc(O)cc(O)c2)cc1	-9.109	-0.334	202.2092	192.347413	3
FDB010676	Lepidine B	OC1=CC=CC(CC2=NC=CN2)=C1OC1=CC=CC(CC2=NC=CN2)=C1	InChI=1S/C20H18N4O2/c25-17-6-2-4-15(13-19-23-9-10-24-19)20(17)26-16-5-1-3-14(11-16)12-18-21-7-8-22-18/h1-11,25H,12-13H2,(H,21,22)(H,23,24)	RQNSAUQJLRAUMV-UHFFFAOYSA-N	Oc1cccc(Cc2ncc[nH]2)c1Oc1cccc(Cc2ncc[nH]2)c1	-8.832	-0.554	346.3878	179.633943	1
FDB010677	Lepidine D	OC1=CC=C(OC2=CC=CC(CC3=NC=CN3)=C2)C(CC2=NC=CN2)=C1	InChI=1S/C20H18N4O2/c25-16-4-5-18(15(12-16)13-20-23-8-9-24-20)26-17-3-1-2-14(10-17)11-19-21-6-7-22-19/h1-10,12,25H,11,13H2,(H,21,22)(H,23,24)	KDBJPLXCURQBOE-UHFFFAOYSA-N	Oc1ccc(Oc2cccc(Cc3ncc[nH]3)c2)c(Cc2ncc[nH]2)c1	-8.766	-0.665	346.3878	178.386893	1
FDB010681	Heterophylliin F	OC1C(O)C2OC(=O)C3=CC(O)=C(O)C(O)=C3C3=C(O)C(O)=C(OC4=C(C=C(O)C(O)=C4O)C(=O)OC4OC5COC(=O)C6=CC(O)=C(O)C(O)=C6C6=C(O)C(O)=C(O)C=C6C(=O)OC5C(OC(=O)C5=CC(O)=C(O)C(O)=C5)C4OC(=O)C4=CC(O)=C(O)C(O)=C4)C=C3C(=O)OCC2OC1OC(=O)C1=CC(O)=C(O)C(O)=C1	InChI=1S/C68H50O44/c69-22-1-14(2-23(70)39(22)79)59(94)109-57-56-34(13-103-62(97)17-7-28(75)42(82)47(87)35(17)36-19(65(100)108-56)9-30(77)43(83)48(36)88)106-68(58(57)110-60(95)15-3-24(71)40(80)25(72)4-15)112-66(101)21-10-31(78)45(85)51(91)54(21)104-32-11-20-38(50(90)46(32)86)37-18(8-29(76)44(84)49(37)89)64(99)107-55-33(12-102-63(20)98)105-67(53(93)52(55)92)111-61(96)16-5-26(73)41(81)27(74)6-16/h1-…	MCGBUJRCIHNSPF-UHFFFAOYSA-N	O=C(OC1OC2COC(=O)c3cc(Oc4c(C(=O)OC5OC6COC(=O)c7cc(O)c(O)c(O)c7-c7c(cc(O)c(O)c7O)C(=O)OC6C(OC(=O)c6cc(O)c(O)c(O)c6)C5OC(=O)c5cc(O)c(O)c(O)c5)cc(O)c(O)c4O)c(O)c(O)c3-c3c(cc(O)c(O)c3O)C(=O)OC2C(O)C1O)c1	-9.079	-1.178	1571.1166	182.973903	23
FDB010688	4-Methoxy-1-naphthol	COC1=CC=C(O)C2=CC=CC=C12	InChI=1S/C11H10O2/c1-13-11-7-6-10(12)8-4-2-3-5-9(8)11/h2-7,12H,1H3	BOTGCZBEERTTDQ-UHFFFAOYSA-N	COc1ccc(O)c2ccccc12	-8.193	-0.457	174.1988	172.643803	1
FDB010690	Dulxanthone B	COC1=C(CC=C(C)C)C2=C(C(O)=C1CC=C(C)C)C(=O)C1=C(O2)C(O)=C(O)C=C1	InChI=1S/C24H26O6/c1-12(2)6-8-14-19(26)18-20(27)15-10-11-17(25)21(28)24(15)30-23(18)16(22(14)29-5)9-7-13(3)4/h6-7,10-11,25-26,28H,8-9H2,1-5H3	SGSSJGOWXOYJNC-UHFFFAOYSA-N	COc1c(CC=C(C)C)c(O)c2c(=O)c3ccc(O)c(O)c3oc2c1CC=C(C)C	-8.758	-0.905	410.4658	178.723513	3
FDB010691	Divanillyltetrahydrofuran ferulate	COC1=C(O)C=CC(CC2COCC2CC2=CC(OC)=C(OC(=O)\C=C\C3=CC(OC)=C(O)C=C3)C=C2)=C1	InChI=1S/C30H32O8/c1-34-27-14-19(4-8-24(27)31)7-11-30(33)38-26-10-6-21(16-29(26)36-3)13-23-18-37-17-22(23)12-20-5-9-25(32)28(15-20)35-2/h4-11,14-16,22-23,31-32H,12-13,17-18H2,1-3H3/b11-7+	WUMFMXNTYLFVSJ-YRNVUSSQSA-N	COc1cc(/C=C/C(=O)Oc2ccc(CC3COCC3Cc3ccc(O)c(OC)c3)cc2OC)ccc1O	-8.617	-0.474	520.578	180.205513	2
FDB010698	Dulxanthone D	COC1=C(O)C=C2OC3=CC(O)=CC(O)=C3C(=O)C2=C1CC=C(C)C	InChI=1S/C19H18O6/c1-9(2)4-5-11-16-15(8-13(22)19(11)24-3)25-14-7-10(20)6-12(21)17(14)18(16)23/h4,6-8,20-22H,5H2,1-3H3	JZLXKPGAABLTJE-UHFFFAOYSA-N	COc1c(O)cc2oc3cc(O)cc(O)c3c(=O)c2c1CC=C(C)C	-9.24	-0.83	342.3476	167.205093	3
FDB010700	C.I. Food Red 6	CC1=CC(C)=C(C=C1C)\N=N\C1=C(O)C(=CC2=CC(=CC=C12)S(O)(=O)=O)S(O)(=O)=O	InChI=1S/C19H18N2O7S2/c1-10-6-12(3)16(7-11(10)2)20-21-18-15-5-4-14(29(23,24)25)8-13(15)9-17(19(18)22)30(26,27)28/h4-9,22H,1-3H3,(H,23,24,25)(H,26,27,28)/b21-20+	OQQYJPVCDFFEIV-QZQOTICOSA-N	Cc1cc(C)c(/N=N/c2c(O)c(S(=O)(=O)O)cc3cc(S(=O)(=O)O)ccc23)cc1C	-9.178	-2.044	450.4804	183.246393	1
FDB010726	Nb-trans-Feruloylserotonin	COC1=CC(\C=C\C(=O)NCCC2=CNC3=C2C=C(O)C=C3)=CC=C1O	InChI=1S/C20H20N2O4/c1-26-19-10-13(2-6-18(19)24)3-7-20(25)21-9-8-14-12-22-17-5-4-15(23)11-16(14)17/h2-7,10-12,22-24H,8-9H2,1H3,(H,21,25)/b7-3+	WGHKJYWENWLOMY-XVNBXDOJSA-N	COc1cc(/C=C/C(=O)NCCc2c[nH]c3ccc(O)cc23)ccc1O	-8.713	-0.59	352.389	181.444833	2
FDB010727	Nb-trans-p-Coumaroylserotonin glucoside	OCC1OC(OC2=CC3=C(NC=C3CCNC(=O)\C=C\C3=CC=C(O)C=C3)C=C2)C(O)C(O)C1O	InChI=1S/C25H28N2O8/c28-13-20-22(31)23(32)24(33)25(35-20)34-17-6-7-19-18(11-17)15(12-27-19)9-10-26-21(30)8-3-14-1-4-16(29)5-2-14/h1-8,11-12,20,22-25,27-29,31-33H,9-10,13H2,(H,26,30)/b8-3+	LPGWQGDUKIPAME-FPYGCLRLSA-N	O=C(/C=C/c1ccc(O)cc1)NCCc1c[nH]c2ccc(OC3OC(CO)C(O)C(O)C3O)cc12	-8.638	-0.551	484.5048	169.679713	1
FDB010728	Nb-trans-Feruloylserotonin glucoside	COC1=CC(\C=C\C(=O)NCCC2=CNC3=C2C=C(OC2OC(CO)C(O)C(O)C2O)C=C3)=CC=C1O	InChI=1S/C26H30N2O9/c1-35-20-10-14(2-6-19(20)30)3-7-22(31)27-9-8-15-12-28-18-5-4-16(11-17(15)18)36-26-25(34)24(33)23(32)21(13-29)37-26/h2-7,10-12,21,23-26,28-30,32-34H,8-9,13H2,1H3,(H,27,31)/b7-3+	RZBNXMNICVMBNE-XVNBXDOJSA-N	COc1cc(/C=C/C(=O)NCCc2c[nH]c3ccc(OC4OC(CO)C(O)C(O)C4O)cc23)ccc1O	-8.705	-0.495	514.531	173.478633	1
FDB010729	Leucodelphinidin 3-[galactosyl-(1->4)-glucoside]	OCC1OC(OC2C(O)C(O)C(OC3C(O)C(OC4=CC(O)=CC(O)=C34)C3=CC(O)=C(O)C(O)=C3)OC2CO)C(O)C(O)C1O	InChI=1S/C27H34O18/c28-5-13-17(35)18(36)20(38)26(42-13)44-24-14(6-29)43-27(21(39)19(24)37)45-25-15-9(31)3-8(30)4-12(15)41-23(22(25)40)7-1-10(32)16(34)11(33)2-7/h1-4,13-14,17-40H,5-6H2	QDZRWBGIKIHOHH-UHFFFAOYSA-N	OCC1OC(OC2C(CO)OC(OC3c4c(O)cc(O)cc4OC(c4cc(O)c(O)c(O)c4)C3O)C(O)C2O)C(O)C(O)C1O	-8.692	0.147	646.5548	174.972663	5
FDB010734	Sphalleroside A	COC1=C(O)C=C(CC=C)C=C1OC1OC(CO)C(O)C(O)C1O	InChI=1S/C16H22O8/c1-3-4-8-5-9(18)15(22-2)10(6-8)23-16-14(21)13(20)12(19)11(7-17)24-16/h3,5-6,11-14,16-21H,1,4,7H2,2H3	PCHIAQZAMZOONE-UHFFFAOYSA-N	C=CCc1cc(O)c(OC)c(OC2OC(CO)C(O)C(O)C2O)c1	-9.337	-0.208	342.345	186.195463	1
[truncated: 3,248 more rows]
