# Supplementary material for: DPPH Measurements and Structure—Activity Relationship Studies on the Antioxidant Capacity of Phenols
Source: Antioxidants (Basel). 2024 Mar 1;13(3):309. doi: 10.3390/antiox13030309 (PMC10967577; doi:10.3390/antiox13030309)
Supplement: Supplementary file 1 [file antioxidants-13-00309-s001.zip › measured_H_ORAC_to_compare_with_DPPH.csv]

name	SMILES	inchikey	H_ORAC [molTE/mol]	IC50 (DPPH) [mg/L]	standard deviation of IC50 (DPPH) [mg/L]	TEAC (DPPH) [molTE/mol]	standard deviation of TEAC (DPPH) [molTE/mol]	HOMO [eV]	LUMO [eV]	MOLECULAR WEIGHT [g/mol]	BDE [kcal/mol]	IP [kcal/mol]	PDE [kcal/mol]	PA [kcal/mol]	ETE [kcal/mol]
phenol	C1=CC=C(C=C1)O	ISWSIDIOOBJBQZ-UHFFFAOYSA-N	1.76	> 1000				-9.235	0.036	94.1128	82.34949	200.1709	138.21492	278.6785	59.70735
o-cresol	CC1=CC=CC=C1O	QWVGKYWNOKOFNN-UHFFFAOYSA-N	1.17	> 1000				-9.004	0.155	108.1396	80.00516	193.7464	142.2951	280.0104	56.03111
m-cresol	CC1=CC(=CC=C1)O	RLSSMJSEOOYNOY-UHFFFAOYSA-N	1.64	> 1000				-9.102	0.159	108.1396	81.71135	195.535	142.2127	279.4953	58.25234
p-cresol	CC1=CC=C(C=C1)O	IWDCLRJOBJJRNH-UHFFFAOYSA-N	1.02	> 1000				-8.926	0.095	108.1396	80.10878	192.3687	143.7764	280.2677	55.87744
guaiacol	COC1=CC=CC=C1O	LHGVFZTZFXWLCP-UHFFFAOYSA-N	2.49	82.45216437	2.828473976	0.333758919	0.034512595	-8.764	0.115	124.139	78.45786	186.67	147.82413	282.4694	52.02477
3-methoxyphenol	COC1=CC=CC(=C1)O	ASHGTJPOSUFTGB-UHFFFAOYSA-N	3.08	> 1000				-8.921	0.133	124.139	82.64826	189.7076	148.977	276.0246	62.66001
p-methoxyphenol	COC1=CC=C(C=C1)O	NWVVVBRKAWDGAB-UHFFFAOYSA-N	2.85	49.62374664	1.542416428	0.649637603	0.056112653	-8.587	-0.052	124.139	77.55506	183.7457	149.8457	280.509	53.08239
pyrocatechol	C1=CC=C(C(=C1)O)O	YCIMNLLNPGFGHC-UHFFFAOYSA-N	3.96	10.70897453	0.62173797	2.857546025	0.025996408	-8.814	-0.055	110.1122	76.26662	188.9554	143.3475	277.9216	54.38132
resorcinol	C1=CC(=CC(=C1)O)O	GHMLBKRAJCXXBS-UHFFFAOYSA-N	1.94	337.8524973	30.68101927	0.089374254	0.060086602	-9.128	-0.032	110.1122	83.32916	195.105523	144.26	273.702	65.66350304
hydroquinone	C1=CC(=CC=C1O)O	QIGBRXMKCJKVMJ-UHFFFAOYSA-N	11.61	35.70887763	1.124979774	0.770837638	0.021103342	-8.786	-0.21	110.1122	78.1485	189.1581	145.0268	278.5508	55.63406
trans-ferulic acid	COC1=C(C=CC(=C1)/C=C/C(=O)O)O	KSEBMYQBYZTDHS-HWKANZROSA-N	3.47	61.9033423	3.234934798	0.784166488	0.049309666	-8.872	-0.886	194.1866	75.11331	186.5927	144.5569	259.5019	71.64768
trans-p-coumaric acid	C1=CC(=CC=C1/C=C/C(=O)O)O	NGSWKAQJJWESNS-ZZXKWVIFSA-N	3.77	> 1000				-9.356	-0.94	164.1604	81.9243	198.2493	139.7113	258.991	78.96960304
pyrogallol	C1=CC(=C(C(=C1)O)O)O	WQGWDDDVZFFDIG-UHFFFAOYSA-N	1.38	12.29760312	2.873069914	2.849961317	0.117846398	-8.787	-0.018	126.1116	75.19579	186.6437	144.5884	269.8517	61.38038304
1,2,4-trihydroxybenzene	C1=CC(=C(C=C1O)O)O	GGNQRNBDZQJCCN-UHFFFAOYSA-N	2.3	64.67995841	7.421065536	0.455202973	0.063797064	-8.736	-0.18	126.1116	73.38651	185.789333	143.6335	273.4741	55.94877304
phloroglucinol dihydrate	C1=C(C=C(C=C1O)O)O.O.O	QCDYQQDYXPDABM-UHFFFAOYSA-N	3.13	41.6332664	2.082117143	0.764082361	0.030948382	-9.371	0.082	126.1116	85.83711	198.6929	143.18055	270.0611	71.81234304
salicylaldehyde	C1=CC=C(C(=C1)C=O)O	SMQUZDBALVYZAC-UHFFFAOYSA-N	2.65	> 1000				-9.662	-0.702	122.1232	77.06435	207.7392	125.3615	263.0884	70.01229
3-hydroxybenzaldehyde	C1=CC(=CC(=C1)O)C=O	IAVREABSGIHHMO-UHFFFAOYSA-N	2.65	> 1000				-9.536	-0.861	122.1232	72.19926	205.0524	123.1832	270.70526	57.53031
4-hydroxybenzaldehyde	C1=CC(=CC=C1C=O)O	RGHHSNMVTDWUBI-UHFFFAOYSA-N	3.65	> 1000				-9.627	-0.653	122.1232	75.01785	207.030553	124.0236	263.8279	67.22629
salicylic acid	C1=CC=C(C(=C1)C(=O)O)O	YGSDEFSMJLZEOE-UHFFFAOYSA-N	0.25	> 1000				-9.64	-0.644	138.1226	83.6278	206.6763	132.98783	264.4639	75.20022304
3-hydroxybenzoic acid	C1=CC(=CC(=C1)O)C(=O)O	IJFXRHURBJZNAO-UHFFFAOYSA-N	1.6	> 1000				-9.597	-0.885	138.1226	82.98217	206.031113	132.9874	269.4895	69.52902304
4-hydroxybenzoic acid	C1=CC(=CC=C1C(=O)O)O	FJKROLUGYXJWQN-UHFFFAOYSA-N	3.3	> 1000				-9.769	-0.681	138.1226	85.39507	209.4722	131.9592	261.4221	80.00924304
2,6-dimethylphenol	CC1=C(C(=CC=C1)C)O	NXXYKOUNUYWIHA-UHFFFAOYSA-N	0.48	46.76278178	2.795994033	0.716404794	0.057716282	-8.867	0.27	122.1664	78.11927	189.7284	144.42721	281.4432	52.71237
3,5-dimethylphenol	CC1=CC(=CC(=C1)O)C	TUAMRELNJMMDMT-UHFFFAOYSA-N	1.04	> 1000				-9.031	0.292	122.1664	81.9514	192.8826	145.10507	280.2956	57.69207
2,4-dimethylphenol	CC1=CC(=C(C=C1)O)C	KUFFULVDNCHOFZ-UHFFFAOYSA-N	0.86	135.3835012	2.35733336	0.247453203	0.050514253	-8.761	0.212	122.1664	78.42601	187.7408	146.7215	281.6021	52.86025
2,5-dimethylphenol	CC1=CC(=C(C=C1)C)O	NKTOLZVEWDHZMU-UHFFFAOYSA-N	0.85	> 1000				-8.833	0.257	122.1664	79.77478	188.489193	147.3219	280.5403	55.27081304
3,4-dimethylphenol	CC1=C(C=C(C=C1)O)C	YCOXTKKNXUZSKD-UHFFFAOYSA-N	0.85	> 1000				-8.806	0.213	122.1664	80.09482	188.4382	147.693	280.9941	55.13708
2-allylphenol	C=CCC1=CC=CC=C1O	QIRNGVVZBINFMX-UHFFFAOYSA-N	1.45	> 1000				-9.064	0.081	134.1774	72.59338	193.2383	135.39142	277.5002	51.12947
2,4,6-tri-tert-butylphenol	CC(C)(C)C1=CC(=C(C(=C1)C(C)(C)C)O)C(C)(C)C	PFEFOYRSMXVNEL-UHFFFAOYSA-N	0	402.8885765	15.46695334	0.167798317	0.043993209	-8.48	0.472	262.4344	76.16245	175.698153	156.5006	278.8325	53.36628
2,6-di-tert-butyl-p-cresol	CC1=CC(=C(C(=C1)C(C)(C)C)O)C(C)(C)C	NLZUEZXRPGMBCV-UHFFFAOYSA-N	0	68.83916398	2.891155206	0.760443483	0.057096694	-8.484	0.421	220.354	75.89298	177.081373	154.8479	279.7155	52.21382
2,6-di-tert-butylphenol	CC(C)(C)C1=C(C(=CC=C1)C(C)(C)C)O	DKCPKDPYUFEZCP-UHFFFAOYSA-N	0.01	67.9653479	16.26804377	0.746676454	0.204329741	-8.733	0.371	206.3272	77.4961	182.9585	150.5739	278.2288	55.30362304
syringaldehyde	COC1=CC(=CC(=C1O)OC)C=O	KCDXJAYRVLXPFO-UHFFFAOYSA-N	2.59	748.0867033	19.25678019	0.062690011	0.051371889	-8.792	-0.658	182.1756	71.81477	183.9518	143.8993	269.6316	58.21951
2,6-dimethoxyphenol	COC1=C(C(=CC=C1)OC)O	KLIDCXVFHGNTTM-UHFFFAOYSA-N	2.18	64.47030804	5.468746424	0.615989816	0.053278404	-8.474	0.267	154.1652	73.87063	177.863003	152.04394	276.2531	53.6538
2-tert-butyl-p-cresol	CC1=CC(=C(C=C1)O)C(C)(C)C	IKEHOXWJQXIQAG-UHFFFAOYSA-N	0.25	118.4837132	2.392990241	0.357099239	0.01729381	-8.714	0.254	164.2468	78.21993	184.8474	149.4089	280.2279	54.02835304
3-tert-butyl-4-hydroxyanisole	CC(C)(C)C1=C(C=CC(=C1)OC)O	MRBKEAMVRSLQPH-UHFFFAOYSA-N	1.99	56.99925682	3.934580323	1.040011779	0.077777066	-8.391	0.105	180.2462	75.58633	176.9314	154.6912	278.3595	53.26319
2-tert-butylphenol	CC(C)(C)C1=CC=CC=C1O	WJQOZHYUIDYNHM-UHFFFAOYSA-N	0.11	> 1000				-8.977	0.197	150.22	79.93185	191.346473	144.62169	278.6592	57.30898
4-tert-butylphenol	CC(C)(C)C1=CC=C(C=C1)O	QHPQWRBYOIRBIT-UHFFFAOYSA-N	1.51	> 1000				-8.907	0.167	150.22	80.60197	190.3239	146.31438	279.4982	57.14007
thymol	CC1=CC(=C(C=C1)C(C)C)O	MGSRCZKZVOBKFT-UHFFFAOYSA-N	0.54	694.9279016	48.26577235	0.060075496	0.042205521	-8.854	0.274	150.22	70.97417	187.9076	139.10292	279.5691	47.4414
4-isopropyl-3-methylphenol	CC1=C(C=CC(=C1)O)C(C)C	IJALWSVNUBBQRA-UHFFFAOYSA-N	0.97	> 1000				-8.837	0.257	150.22	73.55351	188.2371	141.3528	280.2088	49.38098304
carvacrol	CC1=C(C=C(C=C1)C(C)C)O	RECUKUPTGUEGMW-UHFFFAOYSA-N	0.83	> 1000				-8.83	0.281	150.22	74.70436	187.7691	142.9716	280.6789	50.06175
4-amylphenol	CCCCCC1=CC=C(C=C1)O	ZNPSUQQXTRRSBM-UHFFFAOYSA-N	1.04	> 1000				-8.942	0.106	164.2468	75.21702	191.4798	139.7735	279.01093	52.24240304
6-tert-butyl-2,4-xylenol	CC1=CC(=C(C(=C1)C(C)(C)C)O)C	OPLCSTZDXXUYDU-UHFFFAOYSA-N	0.53	44.74500258	1.40270608	1.025102392	0.055680261	-8.576	0.364	178.2736	76.32329	180.9522	151.40736	281.4542	50.90537
2,6-di-tert-butyl-4-ethylphenol	CCC1=CC(=C(C(=C1)C(C)(C)C)O)C(C)(C)C	BVUXDWXKPROUDO-UHFFFAOYSA-N	0	82.89179399	1.268343057	0.713250788	0.036338158	-8.504	0.429	234.3808	74.47804	177.0864	153.428	279.1723	51.34206304
4-hydroxyphenylacetone	CC(=O)CC1=CC=C(C=C1)O	VWMVAQHMFFZQGD-UHFFFAOYSA-N	2.02	> 1000				-9.192	-0.17	150.1768	77.50463	193.0817	140.45928	271.60729	61.93365
3,5-di-tert-butyl-4-hydroxybenzaldehyde	CC(C)(C)C1=CC(=CC(=C1O)C(C)(C)C)C=O	DOZRDZLFLOODMB-UHFFFAOYSA-N	0.59	> 1000				-9.103	-0.357	234.3376	74.91659	203.6929	127.25996	264.5308	66.42211304
o-hydroxybutyrophenone	CCCC(=O)C1=CC=C(C=C1)O	GFBLPULLSAPXDC-UHFFFAOYSA-N	4.6	> 1000				-9.551	-0.505	164.2036	80.69324	204.068683	132.66087	264.69368	72.03587304
2,5-dihydroxybenzoic acid	C1=CC(=C(C=C1O)C(=O)O)O	WXTMDXOMEHJXQO-UHFFFAOYSA-N	5.47	31.0179045	7.131319544	1.290333068	0.156618547	-9.075	-1.082	154.122	79.31849	193.017743	142.33706	261.49539	73.85941304
2-(4-Hydroxyphenyl)ethanol	C1=CC(=CC=C1CCO)O	YCCILVSKPBXVIP-UHFFFAOYSA-N	1.13	> 1000				-9.154	-0.115	138.1658	76.29912	191.921043	140.4144	275.0879	57.24754
4'-hydroxy-3'-methoxyacetophenone	CC(=O)C1=CC(=C(C=C1)O)OC	DFYRUELUNQRZTB-UHFFFAOYSA-N	5.1	> 1000				-8.893	-0.55	166.1762	76.30469	187.5843	144.7567	265.1417	67.19928
eugenol	COC1=C(C=CC(=C1)CC=C)O	RRAFCDWBNXTKKO-UHFFFAOYSA-N	1.81	49.73557424	4.496990434	0.857371532	0.09280055	-8.619	0.162	164.2036	72.22589	181.5979	146.66435	282.5335	45.72869
o-hydroxyacetophenone	CC(=O)C1=CC=CC=C1O	JECYUBVRTQDVAT-UHFFFAOYSA-N	0.4	> 1000				-9.592	-0.575	136.15	82.89419	204.5256	134.40491	264.23274	74.69776304
m-hydroxycinnamic acid	C1=CC(=CC(=C1)O)/C=C/C(=O)O	KKSDGJDHHZEWEP-SNAWJCMRSA-N	2.69	> 1000				-9.545	-0.956	164.1604	83.20066	203.715463	135.52151	268.8659	70.37104
2'-hydroxy-4'-methylacetophenone	CC1=CC(=C(C=C1)C(=O)C)O	LYKDOWJROLHYOT-UHFFFAOYSA-N	0.5	> 1000				-9.472	-0.447	150.1768	82.5521	200.4425	138.1459	265.2775	73.31088
2,6-dihydroxybenzoic acid	C1=CC(=C(C(=C1)O)C(=O)O)O	AKEUNCKRJATALU-UHFFFAOYSA-N	0.76	> 1000				-9.379	-0.907	154.122	86.96385	197.7746	145.2256	255.9045	87.09566
2',5'-dihydroxyacetophenone	CC(=O)C1=C(C=CC(=C1)O)O	WLDWSGZHNBANIO-UHFFFAOYSA-N	3.27	13.96295162	4.230865246	2.680103687	0.188306572	-9.068	-0.751	152.1494	77.88936	193.0788	140.8469	263.8629	70.06276304
4-methylcatechol	CC1=CC(=C(C=C1)O)O	ZBCATMYQYDCTIZ-UHFFFAOYSA-N	4.42	19.45100816	0.682538434	1.538505131	0.0192915	-8.719	0.036	124.139	74.88142	186.075	144.8427	273.4651	57.45267304
methylhydroquinone	CC1=C(C=CC(=C1)O)O	CNHDIAIOKMXOLK-UHFFFAOYSA-N	5.23	29.46159885	1.555220427	1.155465128	0.05697051	-8.652	-0.077	124.139	76.72601	185.2482	147.5141	279.4449	53.31745
sesamol	C1OC2=C(O1)C=C(C=C2)O	LUSZGTFNYDARNI-UHFFFAOYSA-N	2.11	36.09266055	2.023554297	0.984612399	0.050189463	-8.729	-0.174	138.1226	77.45696	186.5936	146.8997	273.33044	60.16283
2-methoxy-4-methylphenol	CC1=CC(=C(C=C1)O)OC	PETRWTHZSKVLRE-UHFFFAOYSA-N	1.79	44.10837858	0.745107199	0.813453168	0.060769582	-8.441	0.185	138.1658	74.32919	178.518443	151.8471	281.1948	49.17069
3-methylsalicylic acid	CC1=C(C(=CC=C1)C(=O)O)O	WHSXTWFYRGOBGO-UHFFFAOYSA-N	0.37	> 1000				-9.353	-0.739	152.1494	80.52539	198.3764	138.1853	260.7499	75.81181
2,4-di-tert-butylphenol	CC(C)(C)C1=CC(=C(C=C1)O)C(C)(C)C	ICKWICRCANNIBI-UHFFFAOYSA-N	0.12	341.73794	13.94857483	0.150928598	0.044959716	-8.693	0.314	206.3272	78.3917	182.978903	151.4491	279.37376	55.05425304
4'-Hydroxyacetophenone	CC(=O)C1=CC=C(C=C1)O	TXFPEBPIARQUIG-UHFFFAOYSA-N	4.03	> 1000				-9.569	-0.525	136.15	84.22626	204.988	135.2746	264.8067	75.45583
