# Supplementary material for: DPPH Measurements and Structure—Activity Relationship Studies on the Antioxidant Capacity of Phenols
Source: Antioxidants (Basel). 2024 Mar 1;13(3):309. doi: 10.3390/antiox13030309 (PMC10967577; doi:10.3390/antiox13030309)
Supplement: Supplementary file 1 [file antioxidants-13-00309-s001.zip › TEAC_measured_with_DPPH_test_in_the_lab.xlsx]

## Sheet: result
	category	manuscript Table 3 entry	SMILES	name	CAS No.	inchikey	Synthetic or Reagents	Reagents company	Reagents No	IC50 [mg/L]	standard deviation of IC50 [mg/L]	Stoichio num. [-]	standard deviation of stoichiometry number [-]	TEAC [gTE/g]	standard deviation of TEAC [gTE/g]	TEAC [molTE/mol]	TEAC [molTE/mol]	standard deviation of TEAC [molTE/mol]	HOMO	LUMO	MOLECULAR WEIGHT	BDE	IP	PDE	PA	ETE
1	amino acid		C1=CC=C(C=C1)C[C@@H](C(=O)O)N	l-phenylalanine	63-91-2	COLNVLDHVKWLRT-QMMMGPOBSA-N	reagents	TCI	P0134	> 1000						> 0.054			-9.567	0.178	165.191	62.2841	205.389	112.931	271.639	46.6814
2	amino acid		C1=CC=C2C(=C1)C(=CN2)C[C@@H](C(=O)O)N	l-tryptophan	73-22-3	QIVBCDIJIAJPQS-VIFPVBQESA-N	reagents	WAKO	204-03382	> 1000						> 0.067			-8.614	-0.166	204.228	63.5341	177.044	142.526	274.105	45.4657
3	aminophenol	1	C1=CC(=CC(=C1)O)N	3-aminophenol	591-27-5	CWLKGDAVCFYWJK-UHFFFAOYSA-N	reagents	TCI	A0383	37.2966	2.6854	1.46826	0.110101	1.74272	0.130451	0.759835	0.759835	0.0568776	-8.537	0.365	109.127	83.7909	181.873	157.954	278.87	60.9577
4	aminophenol	2	C1=CC=C(C(=C1)N)O	2-aminophenol	95-55-6	CDAWCLOXVUBKRW-UHFFFAOYSA-N	reagents	TCI	A0335	11.1692	0.117896	4.88558	0.0512936	5.40199	0.0198235	2.3553	2.3553	0.00864319	-8.267	0.177	109.127	70.845	172.346	154.536	276.974	49.9075
5	aminophenol	3	C1=CC(=CC=C1N)O	p-aminophenol	123-30-8	PLIKAWJENQZMHA-UHFFFAOYSA-N	reagents	TCI	A0384	33.3374	1.13626	1.638	0.0562241	1.93401	0.0380561	0.84324	0.84324	0.0165927	-8.213	0.031	109.127	74.5837	172.281	158.339	281.013	49.607
6	aminophenol		C1=CC(=C(C=C1N)C(=O)O)O	5-aminosalicylic acid	89-57-6	KBOPZPXVLCULAV-UHFFFAOYSA-N	reagents	TCI	A0317	> 1000						> 0.05			-8.52	-0.884	153.137	80.1537	176.782	159.407	263.542	72.6482
7	anisol		COC1=CC=C(C=C1)CC=C	4-Allylanisole	140-67-0	ZFMSMUAANRJZFM-UHFFFAOYSA-N	reagents	TCI	A0702	> 1000						> 0.049			-8.8	0.191	148.204	70.8414	186.548	140.33	289.088	37.7897
8	anisol		CC1=CC=C(C=C1)OC	p-methylanisol	104-93-8	CHLICZRVGGXEOD-UHFFFAOYSA-N	reagents	WAKO	032-09723	> 1000						> 0.04			-8.696	0.247	122.166	79.9729	186.173	149.836	304.112	31.897
9	anisol		COC1=C(C(=C(C=C1)C=O)OC)OC	2,3,4-trimethoxybenzaldehyde	2103-57-3	UCTUXUGXIFRVGX-UHFFFAOYSA-N	reagents	TCI	T1101	> 1000						> 0.064			-9.183	-0.386	196.202	76.5306	181.469	151.098	303.936	28.631
10	anisol		CC(=O)OC1=C(C=C(C=C1)CC=C)OC	(2-methoxy-4-prop-2-enylphenyl)acetate	93-28-7	SCCDQYPEOIRVGX-UHFFFAOYSA-N	reagents	TCI	E0210	> 1000						> 0.068			-8.833	0.068	206.241	71.3011	180.839	146.498	282.617	44.7209
11	ascorbic acid		C([C@@H]([C@@H]1C(=C(C(=O)O1)O)O)O)O	ascorbic acid	50-81-7	CIWBSHSKHKDKBQ-JLAZNSOCSA-N	reagents	WAKO	012-04802	38.242	1.86455	2.30648	0.114626	1.53488	0.0508412	1.08006	1.08006	0.0357759	-9.633	-0.691	176.126	66.5614	191.498	131.1	235.156	87.4419
12	benzene		C1=CC=C(C=C1)CCCO	3-phenylpropan-1-ol	122-97-4	VAJVDSVGBWFCLW-UHFFFAOYSA-N	reagents	WAKO	164-01892	> 1000						> 0.045			-9.486	0.26	136.193	74.5488	195.117	135.468	294.037	36.5485
13	benzenetriol	4	C1=CC(=C(C=C1O)O)O	1,2,4-trihydroxybenzene	533-73-3	GGNQRNBDZQJCCN-UHFFFAOYSA-N	reagents	TCI	H0249	64.68	7.42107	0.983289	0.110073	0.903432	0.126617	0.455203	0.455203	0.0637971	-8.736	-0.18	126.112	73.3865	185.789	143.633	273.474	55.9488
14	benzenetriol	5	C1=CC(=C(C(=C1)O)O)O	pyrogallol	87-66-1	WQGWDDDVZFFDIG-UHFFFAOYSA-N	reagents	TCI	P0570	12.2976	2.87307	5.33846	1.36288	5.65626	0.233887	2.84996	2.84996	0.117846	-8.787	-0.018	126.112	75.1958	186.644	144.588	269.852	61.3804
15	benzenetriol	6	C1=C(C=C(C(=C1O)O)O)C(=O)O.O	gallic acid	5995-86-8	LNTHITQWFMADLM-UHFFFAOYSA-N	reagents	KANTO	17003-31	16.6173	0.316308	5.12	0.0981372	4.13035	0.103777	2.80737	2.80737	0.070536	-9.393	-0.934	170.121	76.5423	198.76	133.819	261.519	71.0595
16	benzenetriol	7	C1=C(C=C(C=C1O)O)O.O.O	phloroglucinol dihydrate	6099-90-7	QCDYQQDYXPDABM-UHFFFAOYSA-N	reagents	TCI	P1376	41.6333	2.08212	1.51706	0.0753115	1.51646	0.0614226	0.764082	0.764082	0.0309484	-9.371	0.082	126.112	85.8371	198.693	143.181	270.061	71.8123
17	biphenol	8	C1C=C(C)C=C(C2C=C(C)C=CC=2O)C=1O	2-(2-hydroxy-5-methylphenyl)-4-methylphenol		JIONXXHMDHBECT-UHFFFAOYSA-N	synthesis		8a	351.293	32.3949	0.306638	0.0273434	0.2472	0.022	0.211615	0.211615	0.01887	-8.85	-0.27	214.263	79.1978	180.947	154.287	264.828	70.4062
18	biphenol	9	C1(OC)C=C(CCC)C=C(C2C=C(CCC)C=C(OC)C=2O)C=1O	2-(2-hydroxy-3-methoxy-5-propylphenyl)-6-methoxy-4-propylphenol		BTTCEFCKFDSNET-UHFFFAOYSA-N	synthesis		8e	136.685	21.9233	1.22925	0.192984	0.642593	0.1009	0.848319	0.848319	0.13318	-8.336	-0.095	330.423	75.0029	171.348	159.691	277.916	53.1237
19	biphenol	10	C1C=C(CCCC)C=C(C2C=C(CCCC)C=CC=2O)C=1O	4-butyl-2-(5-butyl-2-hydroxyphenyl)phenol		FDVJJYZMLOZRGE-UHFFFAOYSA-N	synthesis		8b	831.938	27.5251	0.17949	0.00595849	0.104434	0.0027	0.123868	0.123868	0.00411202	-8.566	-0.258	298.424	74.9201	177.808	153.148	262.22	68.7368
20	biphenol	11	C1C=C(CCCCCC)C=C(C2C=C(CCCCCC)C=CC=2O)C=1O	4-hexyl-2-(5-hexyl-2-hydroxyphenyl)phenol		XJCMIABJJYSQDQ-UHFFFAOYSA-N	synthesis		8c	965.836	329.537	0.196806	0.0588268	0.100698	0.0209	0.135818	0.135818	0.040597	-8.954	-0.107	354.531	72.4682	179.084	149.42	262.207	66.2975
21	biphenol		C1=CC=C(C(=C1)C2=CC=CC=C2O)O	2-(2-hydroxyphenyl)phenol	1806-29-7	IMHDGJOMLMDPJN-UHFFFAOYSA-N	reagents	TCI	B0813	> 1000						> 0.061			-8.885	-0.332	186.21	81.1237	187.299	149.861	269.945	67.2151
22	biphenol		C1C=C(C(C)(C)C)C=C(C2C=C(C(C)(C)C)C=CC=2O)C=1O	4-tert-butyl-2-(5-tert-butyl-2-hydroxyphenyl)phenol		RQGGYXNXKOLXCK-UHFFFAOYSA-N	synthesis		8d	> 1000						> 0.098			-8.854	-0.172	298.424	78.7814	178.212	156.606	263.694	71.1235
23	caffeine		CN1C=NC2=C1C(=O)N(C(=O)N2C)C	caffeine	58-08-2	RYYVLZVUVIJVGH-UHFFFAOYSA-N	reagents	WAKO	031-06792	> 1000						> 0.064			-8.976	-0.445	194.193	77.2343	187.373	145.898	279.995	53.2761
24	catechol	12	C1=CC=C(C(=C1)O)O	pyrocatechol	120-80-9	YCIMNLLNPGFGHC-UHFFFAOYSA-N	reagents	WAKO	034-13752	10.709	0.621738	5.15307	0.30913	6.49534	0.0590911	2.85755	2.85755	0.0259964	-8.814	-0.055	110.112	76.2666	188.955	143.347	277.922	54.3813
25	catechol		CC1=CC(=C(C=C1)O)O	4-methylcatechol	452-86-8	ZBCATMYQYDCTIZ-UHFFFAOYSA-N	reagents	TCI	M0413	19.451	0.682538	3.19364	0.109853	3.10195	0.0388957	1.53851	1.53851	0.0192915	-8.719	0.036	124.139	74.8814	186.075	144.843	273.465	57.4527
26	catechol		C1C=C(CCC)C=C(O)C=1O	4-propylbenzene-1,2-diol		SCTPZNJTGOGSQD-UHFFFAOYSA-N	synthesis		9a	31.4961	3.30674	2.43498	0.241304	2.62285	0.259921	1.59483	1.59483	0.158046	-8.725	0.045	152.193	74.6581	185.543	145.151	273.135	57.5588
27	catechol		C1C=C(OC)C=C(O)C=1O	4-methoxybenzene-1,2-diol		JXZABYGWFNGNLB-UHFFFAOYSA-N	synthesis		9b	47.5739	6.31802	1.49064	0.201318	1.2664	0.1226	1.02871	1.02871	0.138932	-8.393	-0.076	140.138	73.4376	177.468	152.006	274.143	55.3309
28	catechol		C1(O)C(O)=CC=C(C(=O))C=1	3,4-dihydroxybenzaldehyde	139-85-5	IBGBGRVKPALMCQ-UHFFFAOYSA-N	reagents	ALDRICH	D108405	21.6408	0.738838	2.89961	0.102144	2.4023	0.0846256	1.32571	1.32571	0.0467005	-9.297	-0.797	138.123	75.0792	198.167	132.948	265.039	66.0764
29	coumarin		CC1=CC(=O)OC2=C1C=CC(=C2)O	4-methylumbelliferone	90-33-5	HSHNITRMYYLLCV-UHFFFAOYSA-N	reagents	TCI	M0453	> 1000						> 0.058			-9.369	-1.006	176.171	83.0864	198.398	140.725	257.775	81.3478
30	coumarin		C1=CC=C2C(=C1)C=CC(=O)O2	coumarin	91-64-5	ZYGHJZDHTFUPRJ-UHFFFAOYSA-N	reagents	TCI	C0395	> 1000						> 0.048			-9.556	-1.189	146.145	102.428	202.94	155.524	309.932	48.5323
31	curcuminoid		C1=CC(=CC=C1/C=C/C(=O)CC(=O)/C=C/C2=CC=C(C=C2)O)O	(1E,6E)-1,7-bis(4-hydroxyphenyl)hepta-1,6-diene-3,5-dione	24939-16-0	PREBVFJICNPEKM-YDWXAUTNSA-N	reagents	TCI	B3347	402.672	20.6205	0.383358	0.0196314	0.166582	0.00853053	0.205213	0.205213	0.0105088	-9.058	-0.949	308.333	84.891	177.346	163.581	257.558	83.3688
32	curcuminoid		COC1=C(C=CC(=C1)/C=C/C(=O)CC(=O)/C=C/C2=CC(=C(C=C2)O)OC)O	curcumine	458-37-7	VFLDPWHFBUODDF-FCXRPNKRSA-N	reagents	TCI	C2302	65.7367	1.75177	2.80332	0.0758172	0.917843	0.0314911	1.35091	1.35091	0.0463496	-8.758	-0.925	368.385	80.9809	186.093	150.924	263.071	73.9461
33	flavonoid		C1=CC(=C(C=C1O)O)C2=C(C(=O)C3=C(C=C(C=C3O2)O)O)O.O	morin	654055-01-3	YXOLAZRVSSWPPT-UHFFFAOYSA-N	reagents	TCI	P0041	78.9287	5.80362	1.92165	0.14344	0.816338	0.0986181	0.98577	0.98577	0.119086	-8.827	-0.922	302.24	76.9744	177.738	155.272	256.641	76.3695
34	flavonoid		C1=CC(=C(C=C1C2=C(C(=O)C3=C(C=C(C=C3O2)O)O)O)O)O.O	quercetin	849061-97-8	REFJWTPEDVJJIY-UHFFFAOYSA-N	reagents	TCI	P0042	18.1482	0.463694	8.33054	0.211342	3.55269	0.0306497	4.29006	4.29006	0.0370111	-8.865	-1.211	302.24	75.7766	182.951	148.862	253.101	78.7114
35	flavonoid		C1[C@@H]([C@H](OC2=CC(=CC(=C21)O)O)C3=CC(=C(C=C3)O)O)O.O	catechin	225937-10-0	PFTAWBLQPZVEMU-DZGCQCFKSA-N	reagents	TCI	C0705	28.0089	1.71334	5.19469	0.316972	2.09565	0.0628456	2.4304	2.4304	0.0728845	-9.126	-0.414	290.272	74.7335	190.183	140.587	251.108	79.6614
36	flavonoid		C1C(OC2=CC=CC=C2C1=O)C3=CC=CC=C3	flavanone	487-26-3	ZONYXWQDUYMKFB-UHFFFAOYSA-N	reagents	TCI	F0255	> 1000						> 0.074			-9.357	-0.61	224.259	71.2225	210.96	116.299	282.341	44.9179
37	hydroquinone	13	C1=CC(=C(C=C1O)Cl)O	chlorohydroquinone	615-67-8	AJPXTSMULZANCB-UHFFFAOYSA-N	reagents	TCI	C0185	24.3187	1.02066	2.97559	0.123337	2.44502	0.0648346	1.41214	1.41214	0.0374457	-8.979	-0.57	144.557	77.1111	192.453	140.694	268.187	64.96
38	hydroquinone	14	C1=C(C(=CC(=C1Br)O)Br)O	2,5-dibromohydroquinone	14753-51-6	VALXCIRMSIFPFN-UHFFFAOYSA-N	reagents	TCI	D4067	32.04	3.3951	4.21349	0.463749	2.00213	0.115764	2.14302	2.14302	0.123911	-9.148	-0.907	267.904	78.6304	195.313	139.354	262.673	71.9942
39	hydroquinone		CC(=O)C1=C(C=CC(=C1)O)O	2',5'-dihydroxyacetophenone	490-78-8	WLDWSGZHNBANIO-UHFFFAOYSA-N	reagents	TCI	D1955	13.963	4.23087	5.88127	2.14572	4.40886	0.30977	2.6801	2.6801	0.188307	-9.068	-0.751	152.149	77.8894	193.079	140.847	263.863	70.0628
40	hydroquinone	15	CC1=C(C=CC(=C1)O)O	methylhydroquinone	95-71-6	CNHDIAIOKMXOLK-UHFFFAOYSA-N	reagents	WAKO	132-14002	29.4616	1.55522	2.11077	0.113178	2.32966	0.114864	1.15547	1.15547	0.0569705	-8.652	-0.077	124.139	76.726	185.248	147.514	279.445	53.3175
41	hydroquinone	16	C1=CC(=CC=C1O)O	hydroquinone	123-31-9	QIGBRXMKCJKVMJ-UHFFFAOYSA-N	reagents	KANTO	18087-31	35.7089	1.12498	1.54281	0.0478508	1.75215	0.0479689	0.770838	0.770838	0.0211033	-8.786	-0.21	110.112	78.1485	189.158	145.027	278.551	55.6341
42	hydroxybenzenethiol	17	C1=CC=C(C(=C1)O)S	2-hydroxybenzenethiol	1121-24-0	VMKYTRPNOVFCGZ-UHFFFAOYSA-N	reagents	TCI	H1177	51.5737	27.4307	1.43697	0.609985	1.29874	0.534273	0.654741	0.654741	0.269346	-8.42	-0.309	126.173	77.9779	182.558	151.456	268.994	65.0198
43	hydroxybenzenethiol	18	C1=CC(=CC=C1O)S	4-hydroxybenzenethiol	637-89-8	BXAVKNRWVKUTLY-UHFFFAOYSA-N	reagents	TCI	H0662	42.9797	3.05864	1.47304	0.108312	1.46895	0.0795994	0.74055	0.74055	0.0401289	-8.48	-0.397	126.173	79.448	183.625	151.859	268.971	66.5131
44	hydroxycinnamic acid derivatives		COC1=C(C=CC(=C1)/C=C/C(=O)O)O	trans-ferulic acid	537-98-4	KSEBMYQBYZTDHS-HWKANZROSA-N	reagents	TCI	H0267	61.9033	3.23493	1.57135	0.0829646	1.01073	0.0635562	0.784166	0.784166	0.0493097	-8.872	-0.886	194.187	75.1133	186.593	144.557	259.502	71.6477
45	hydroxycinnamic acid derivatives		C1C(/C=C/CO)=CC2C(CO)C(C3C=CC(O)=C(OC)C=3)OC=2C=1OC	4-[3-(hydroxymethyl)-5-[(E)-3-hydroxyprop-1-enyl]-7-methoxy-2,3-dihydro-1-benzofuran-2-yl]-2-methoxyphenol		KUSXBOZNRPQEON-ONEGZZNKSA-N	synthesis		7b	392.724	53.2413	0.437011	0.0444556	0.171783	0.0233226	0.245977	0.245977	0.0333956	-8.348	-0.05	358.39	65.9808	167.975	154.042	262.979	59.0385
46	hydroxycinnamic acid derivatives		COC1=C(C=C(C=C1)/C=C/C(=O)O)O	(E)-3-(3-hydroxy-4-methoxyphenyl)prop-2-enoic acid	537-73-5	QURCVMIEKCOAJU-HWKANZROSA-N	reagents	TCI	H0524	376.784	38.5156	0.25949	0.0263916	0.179039	0.0182093	0.138906	0.138906	0.0141275	-8.991	-0.9	194.187	79.2849	189.312	146.009	272.651	62.6704
47	hydroxycinnamic acid derivatives		Oc1ccc(CCC(O)=O)cc1OC	3-(4-hydroxy-3-methoxyphenyl)propanoic acid		BOLQJTPHPSDZHR-UHFFFAOYSA-N	synthesis		2a	73.9001	4.13197	1.33073	0.0778967	0	0.0508636	0.681144	0.681144	0.0398719	-8.663	0.148	196.202	75.5505	181.509	150.078	276.456	55.1308
48	hydroxycinnamic acid derivatives		Oc1ccc(/C=C/C(OCC)=O)cc1OC	ethyl (E)-3-(4-hydroxy-3-methoxyphenyl)prop-2-enoate		ATJVZXXHKSYELS-FNORWQNLSA-N	synthesis		1b	120.503	9.01027	0.926271	0.0737927	0	0.0435	0.485056	0.485056	0.0386427	-8.756	-0.742	222.24	74.6996	183.755	146.981	261.925	68.811
49	hydroxycinnamic acid derivatives		Oc1ccc(CCC(OCC)=O)cc1OC	ethyl 3-(4-hydroxy-3-methoxyphenyl)propanoate		XFJQZDADXNOFTQ-UHFFFAOYSA-N	synthesis		3b	64.11	2.94828	1.75185	0.0841418	0	0.05248	0.979039	0.979039	0.0470235	-8.642	0.164	224.256	75.8154	180.37	151.482	280.269	51.5823
50	hydroxycinnamic acid derivatives		Oc1ccc(/C=C/CO)cc1OC	4-[(E)-3-hydroxyprop-1-enyl]-2-methoxyphenol		JMFRWRFFLBVWSI-NSCUHMNNSA-N	synthesis		4b	95.2546	2.81507	0.946519	0.0285597	0.698983	0.0210907	0.503243	0.503243	0.0151846	-8.553	-0.193	180.203	65.3586	178.801	142.594	269.862	51.5333
51	hydroxycinnamic acid derivatives		Oc1ccc(CCCO)cc1OC	4-(3-hydroxypropyl)-2-methoxyphenol		MWOMNLDJNQWJMK-UHFFFAOYSA-N	synthesis		5b	46.1119	0.758575	1.97625	0.0325695	1.23901	0.10429	1.03489	1.03489	0.0170555	-8.692	0.073	182.219	74.4782	183.286	147.228	280.316	50.1988
52	hydroxycinnamic acid derivatives		O=C1C(OC)=CC2(CCCO2)C=C1	7-methoxy-1-oxaspiro[4.5]deca-6,9-dien-8-one		AJMYHEKUGJYTQW-UHFFFAOYSA-N	synthesis		6a	> 1000						> 0.059			-9.302	-0.792	180.203	75.8804	194.44	137.477	254.443	77.4735
53	hydroxycinnamic acid derivatives		Oc1c(OC)cc(/C=C/C(O)=O)cc1OC	(E)-3-(4-hydroxy-3,5-dimethoxyphenyl)prop-2-enoic acid		PCMORTLOPMLEFB-ONEGZZNKSA-N	synthesis		0a	42.7553	2.51098	2.62873	0.15262	1.35	0.11	1.22197	1.22197	0.0709456	-8.698	-0.887	224.213	73.2609	180.592	148.705	262.131	67.1659
54	hydroxycinnamic acid derivatives		Oc1c(OC)cc(CCC(O)=O)cc1OC	3-(4-hydroxy-3,5-dimethoxyphenyl)propanoic acid		BPPVOXVSMSXBEI-UHFFFAOYSA-N	synthesis		2b	34.656	1.58192	3.26902	0.148589	1.65357	0.0751606	1.4946	1.4946	0.0679349	-8.538	0.106	226.229	73.7828	177.442	152.377	272.12	57.6995
55	hydroxycinnamic acid derivatives		O=C(OCC)/C=C/c1cc(OC)c(O)c(OC)c1	ethyl (E)-3-(4-hydroxy-3,5-dimethoxyphenyl)prop-2-enoate		DMQNLOWHFHPWEA-AATRIKPKSA-N	synthesis		1c	55.2078	0.60111	2.28482	0.0249946	1.42148	0.02342	1.19648	1.19648	0.0130888	-8.606	-0.716	252.266	73.1741	178.196	151.014	264.349	64.8618
56	hydroxycinnamic acid derivatives		O=C(OCC)CCc1cc(OC)c(O)c(OC)c1	ethyl 3-(4-hydroxy-3,5-dimethoxyphenyl)propanoate		YRLOMFFWKXTKBV-UHFFFAOYSA-N	synthesis		3c	40.6385	2.11089	3.13412	0.16058	1.72405	0.088334	1.75153	1.75153	0.0897422	-8.392	0.287	254.282	73.4253	172.892	156.57	275.074	54.3879
57	hydroxycinnamic acid derivatives		OC/C=C/c1cc(OC)c(O)c(OC)c1	4-[(E)-3-hydroxyprop-1-enyl]-2,6-dimethoxyphenol		LZFOPEXOUVTGJS-ONEGZZNKSA-N	synthesis		4c	68.3639	2.42162	1.53905	0.0554791	0.974207	0.0351178	0.818281	0.818281	0.029497	-8.411	-0.154	210.229	67.9186	173.619	150.336	268.89	55.0646
58	hydroxycinnamic acid derivatives		OCCCc1cc(OC)c(O)c(OC)c1	4-(3-hydroxypropyl)-2,6-dimethoxyphenol		PHOPGVYKZWPIGA-UHFFFAOYSA-N	synthesis		5c	41.6419	1.43902	2.50225	0.0865531	1.59395	0.063346	1.18569	1.18569	0.0410132	-8.414	0.232	212.245	73.6273	170.141	159.523	275.209	54.4549
59	hydroxycinnamic acid derivatives		O=C1C(OC)=CC2(CCCO2)C=C1OC	7,9-dimethoxy-1-oxaspiro[4.5]deca-6,9-dien-8-one		MAKBXNYRXXDXCU-UHFFFAOYSA-N	synthesis		6b	> 1000						> 0.069			-9.307	-0.861	210.229	75.6219	194.056	137.602	253.374	78.2844
60	hydroxycinnamic acid derivatives		C1C(O)=CC=C(/C=C/CO)C=1	4-[(E)-3-hydroxyprop-1-enyl]phenol		PTNLHDGQWUGONS-OWOJBTEDSA-N	synthesis		4a	468.051	45.4625	0.161489	0.0145342	0.123053	0.0110749	0.073833	0.073833	0.00664506	-8.941	-0.188	150.177	65.976	186.838	135.175	268.928	53.0839
61	hydroxycinnamic acid derivatives		C1=CC(=C(C=C1/C=C/C(=O)O)O)O	(E)-3-(3,4-dihydroxyphenyl)prop-2-enoic acid	331-39-5	QAIPRVGONGVQAS-DUXPYHPUSA-N	reagents	TCI	C0002	39.5151	2.3636	2.28525	0.140882	1.58114	0.0974752	1.13812	1.13812	0.0701632	-9.143	-1.017	180.16	75.4423	201.816	129.663	255.05	76.4283
62	hydroxycinnamic acid derivatives		C1(O)C(O)=CC=C(/C=C/C(=O)OCC)C=1	ethyl (E)-3-(3,4-dihydroxyphenyl)prop-2-enoate		WDKYDMULARNCIS-GQCTYLIASA-N	synthesis		1d	18.7898	1.36747	5.26468	0.679193	3.57798	0.263333	2.97648	2.97648	0.219064	-9.037	-0.85	208.213	76.5332	190.683	141.886	264.279	68.2906
63	hydroxycinnamic acid derivatives		C1(O)C(O)=CC=C(CCC(=O)OCC)C=1	ethyl 3-(3,4-dihydroxyphenyl)propanoate		MHJZKZOOQLSKTN-UHFFFAOYSA-N	synthesis		3d	26.8202	0.174352	4.01879	0.199943	2.54824	0.0165146	2.14037	2.14037	0.0138713	-8.811	0.009	210.229	74.7433	182.665	148.115	271.391	59.3884
64	hydroxycinnamic acid derivatives		C[C@H](CCC=C(C)C)[C@H]1CC[C@@]2([C@@]1(CC[C@]34[C@H]2CC[C@@H]5[C@]3(C4)CC[C@@H](C5(C)C)OC(=O)/C=C/C6=CC(=C(C=C6)O)OC)C)C	gamma-oryzanol	11042-64-1	FODTZLFLDFKIQH-FSVGXZBPSA-N	reagents	WAKO	152-01272	> 1000						> 0.198			-8.854	-0.682	602.896	70.706	184.807	141.936	264.515	62.2275
65	hydroxycinnamic acid derivatives		C1C(O)=CC=C(/C=C/C(=O)OCC)C=1	ethyl (E)-3-(4-hydroxyphenyl)prop-2-enoate		ZOQCEVXVQCPESC-VMPITWQZSA-N	synthesis		1a	> 1000						> 0.063			-9.232	-0.774	192.214	79.6	194.771	140.866	261.289	74.3476
66	hydroxycinnamic acid derivatives		C1C(O)=CC=C(CCC(=O)OCC)C=1	ethyl 3-(4-hydroxyphenyl)propanoate		UFMFPPAZUJDUMY-UHFFFAOYSA-N	synthesis		3a	> 1000						> 0.064			-9.128	-0.04	194.23	75.8052	193.873	137.969	275.068	56.7739
67	hydroxycinnamic acid derivatives		C1C(O)=CC=C(CCCO)C=1	4-(3-hydroxypropyl)phenol		NJCVPQRHRKYSAZ-UHFFFAOYSA-N	synthesis		5a	> 1000						> 0.05			-9.124	-0.095	152.193	75.0273	187.675	143.389	275.486	55.5771
68	methoxyphenol	19	COC1=CC=CC=C1O	guaiacol	90-05-1	LHGVFZTZFXWLCP-UHFFFAOYSA-N	reagents	WAKO	133-08302	82.4522	2.82847	0.753397	0.0263593	0.672927	0.0695846	0.333759	0.333759	0.0345126	-8.764	0.115	124.139	78.4579	186.67	147.824	282.469	52.0248
69	methoxyphenol		CCOCC1=CC(=C(C=C1)O)OC	4-(ethoxymethyl)-2-methoxyphenol	13184-86-6	KOCVACNWDMSLBM-UHFFFAOYSA-N	reagents	TCI	E1028	105.103	5.76393	0.868551	0.0461816	0.612705	0.0901983	0.446069	0.446069	0.0656672	-8.549	0.124	182.219	71.4159	179.515	147.937	276.303	51.1493
70	methoxyphenol		CC(C)/C=C/CCCCC(=O)NCC1=CC(=C(C=C1)O)OC	capsaicin	404-86-4	YKPUWZUDDOIDPM-SOFGYWHQSA-N	reagents	WAKO	030-11353	143.607	0.134765	1.06338	0.000997714	0.420146	0.0168058	0.512686	0.512686	0.0205074	-8.68	0.155	305.416	67.9741	180.615	143.395	270.363	53.647
71	methoxyphenol		CC(=O)CCC1=CC(=C(C=C1)O)OC	4-(4-hydroxy-3-methoxyphenyl)butan-2-one	122-48-5	OJYLAHXKWMRDGS-UHFFFAOYSA-N	reagents	Thermo Scientific	B25150	60.5138	3.78193	1.60895	0.098598	1.36028	0.103948	1.0556	1.0556	0.0806653	-8.71	0.06	194.23	74.6085	178.56	152.084	277.404	53.2403
72	methoxyphenol	20	CCCC1=CC(=C(C=C1)O)OC	2-methoxy-4-propylphenol	2785-87-7	PXIKRTCSSLJURC-UHFFFAOYSA-N	reagents	ALDRICH	W359807	36.3041	2.06737	2.2943	0.132413	1.89057	0.116834	1.25555	1.25555	0.0775903	-8.568	0.193	166.219	74.6096	180.882	149.764	283.174	47.4719
73	methoxyphenol	21	COC1=C(C(=CC=C1)OC)O	2,6-dimethoxyphenol	91-10-1	KLIDCXVFHGNTTM-UHFFFAOYSA-N	reagents	TCI	D0639	64.4703	5.46875	1.20112	0.0971304	1.00007	0.0864986	0.61599	0.61599	0.0532784	-8.474	0.267	154.165	73.8706	177.863	152.044	276.253	53.6538
74	methoxyphenol		CC(C)(C)C1=C(C=CC(=C1)OC)O	3-tert-butyl-4-hydroxyanisole	121-00-6	MRBKEAMVRSLQPH-UHFFFAOYSA-N	reagents	TCI	B0723	56.9993	3.93458	1.58608	0.107522	1.44415	0.108001	1.04001	1.04001	0.0777771	-8.391	0.105	180.246	75.5863	176.931	154.691	278.36	53.2632
75	methoxyphenol	22	CC1=CC(=C(C=C1)O)OC	2-methoxy-4-methylphenol	93-51-6	PETRWTHZSKVLRE-UHFFFAOYSA-N	reagents	TCI	M0114	44.1084	0.745107	1.56651	0.0262644	1.47358	0.110085	0.813453	0.813453	0.0607696	-8.441	0.185	138.166	74.3292	178.518	151.847	281.195	49.1707
76	methoxyphenol		C/C=C/C1=CC(=C(C=C1)O)OC	isoeugenol	97-54-1	BJIOGJUNALELMI-ONEGZZNKSA-N	reagents	WAKO	059-01952	77.0274	3.07084	1.067	0.0422545	0.771926	0.0634931	0.506426	0.506426	0.041655	-8.481	0.032	164.204	75.1471	177.401	153.782	278.691	52.4927
77	methoxyphenol		COC1=C(C=CC(=C1)CC=C)O	eugenol	97-53-0	RRAFCDWBNXTKKO-UHFFFAOYSA-N	reagents	WAKO	053-03932	49.7356	4.49699	1.66016	0.155819	1.30686	0.141452	0.857372	0.857372	0.0928005	-8.619	0.162	164.204	72.2259	181.598	146.664	282.534	45.7287
78	methoxyphenol	23	COC1=CC=C(C=C1)O	p-methoxyphenol	150-76-5	NWVVVBRKAWDGAB-UHFFFAOYSA-N	reagents	KANTO	18092-30	49.6237	1.54242	1.25162	0.0396068	1.3098	0.113135	0.649638	0.649638	0.0561127	-8.587	-0.052	124.139	77.5551	183.746	149.846	280.509	53.0824
79	methoxyphenol		COC1=CC(=CC(=C1O)OC)C=O	syringaldehyde	134-96-3	KCDXJAYRVLXPFO-UHFFFAOYSA-N	reagents	WAKO	326-29912	748.087	19.2568	0.121815	0.00314619	0.0861297	0.0705798	0.06269	0.06269	0.0513719	-8.792	-0.658	182.176	71.8148	183.952	143.899	269.632	58.2195
80	methoxyphenol		CCC1=CC(=C(C=C1)O)OC	4-ethyl-2-methoxyphenol	2785-89-9	CHWNEIVBYREQRF-UHFFFAOYSA-N	reagents	WAKO	323-41201	30.1658	0.810817	2.52381	0.0670318	1.83931	0.0662396	1.11842	1.11842	0.0402781	-8.441	0.195	152.193	74.1749	178.242	151.97	280.645	49.5665
81	methoxyphenol	24	COC1=C(C=CC(=C1)C=O)O	vanillin	121-33-5	MWOOGOJBHIARFG-UHFFFAOYSA-N	reagents	WAKO	228-00685	> 1000						> 0.05			-8.95	-0.662	152.149	75.0722	189.421	141.687	264.044	67.0649
82	methoxyphenol		COC1=CC=CC(=C1)O	3-methoxyphenol	150-19-6	ASHGTJPOSUFTGB-UHFFFAOYSA-N	reagents	TCI	M0122	> 1000						> 0.041			-8.921	0.133	124.139	82.6483	189.708	148.977	276.025	62.66
83	methoxyphenol		CC(=O)C1=CC(=C(C=C1)O)OC	4'-hydroxy-3'-methoxyacetophenone	498-02-2	DFYRUELUNQRZTB-UHFFFAOYSA-N	reagents	TCI	H0261	> 1000						> 0.055			-8.893	-0.55	166.176	76.3047	187.584	144.757	265.142	67.1993
84	naphtol		C1=CC=C2C(=C1)C=C(C=C2O)O	1,3-dihydroxynaphthalene	132-86-5	XOOMNEFVDUTJPP-UHFFFAOYSA-N	reagents	TCI	D0588	15.3343	0.205017	5.22328	0.0700408	4.19952	0.0728488	2.68746	2.68746	0.0466193	-8.635	-0.665	160.172	75.5839	182.744	148.877	264.046	67.5746
85	naphtol		C1=CC2=C(C=C(C=C2)O)C(=C1)O	1,7-dihydroxynaphthalene	575-38-2	ZUVBIBLYOCVYJU-UHFFFAOYSA-N	reagents	TCI	D0592	22.3721	0.355305	3.58032	0.0567757	2.62365	0.021444	1.67899	1.67899	0.013723	-8.56	-0.744	160.172	74.7304	182.387	148.379	269.05	61.7169
86	naphtol		C1=CC(=CC2=C1C=CC(=C2)O)O	2,7-dihydroxynaphthalene	582-17-2	DFQICHCWIIJABH-UHFFFAOYSA-N	reagents	TCI	D0594	26.3919	1.14332	3.03833	0.13297	2.3707	0.0564377	1.51712	1.51712	0.0361171	-8.887	-0.687	160.172	80.499	189.131	147.405	269.598	66.9378
87	naphtol		C1=CC=C2C=C(C=CC2=C1)O	2-naphthol	135-19-3	JWAZRIHNYRIHIV-UHFFFAOYSA-N	reagents	KANTO	28027-01	33.385	5.53842	2.19792	0.350998	1.84396	0.177949	1.06216	1.06216	0.102503	-8.752	-0.648	144.173	79.2804	187.379	147.937	272.312	63.0051
88	naphtol		C1=CC2=C(C=CC(=C2)O)C(=C1)O	1,6-dihydroxynaphthalene	575-44-0	FZZQNEVOYIYFPF-UHFFFAOYSA-N	reagents	TCI	D0591	29.876	1.09658	2.68307	0.100533	2.15547	0.0804699	1.37938	1.37938	0.0514964	-8.691	-0.698	160.172	75.3023	184.37	146.968	266.533	64.8056
89	naphtol		C1=CC=C2C(=C1)C=CC(=C2O)O	1,2-dihydroxynaphthalene	574-00-5	NXPPAOGUKPJVDI-UHFFFAOYSA-N	reagents	TCI	D2299	220.634	4.80457	0.363095	0.00784777	0.264846	0.0578087	0.169487	0.169487	0.0369945	-8.344	-0.694	160.172	68.2112	176.967	147.281	265.701	58.547
90	naphtol		C1=CC=C2C(=C1)C(=CC=C2O)O	1,4-dihydroxynaphthalene	571-60-8	PCILLCXFKWDRMK-UHFFFAOYSA-N	reagents	TCI	D0589	527.382	19.9222	0.152002	0.00579535	0.114407	0.0413347	0.073214	0.073214	0.0264519	-8.354	-0.721	160.172	70.2593	177.368	148.928	269.808	56.4879
91	naphtol		C1=CC2=C(C=CC(=C2)O)C=C1O	2,6-dihydroxynaphthalene	581-43-1	MNZMMCVIXORAQL-UHFFFAOYSA-N	reagents	TCI	D0956	19.6354	0.194984	4.07892	0.0406543	3.26696	0.0476603	2.09068	2.09068	0.0305	-8.551	-0.766	160.172	78.2342	182.757	151.514	272.504	61.7667
92	naphtol		C1=CC=C2C=C(C(=CC2=C1)O)O	2,3-dihydroxynaphthalene	92-44-4	JRNGUTKWMSBIBF-UHFFFAOYSA-N	reagents	TCI	D0593	24.2165	2.26494	3.32752	0.327805	2.76592	0.106329	1.77004	1.77004	0.0680448	-8.827	-0.661	160.172	76.4564	188.168	144.324	270.611	61.8814
93	naphtol		C1=CC=C2C(=C1)C(=CC(=C2O)C(=O)O)O	1,4-dihydroxy-2-naphthoic acid	31519-22-9	VOJUXHHACRXLTD-UHFFFAOYSA-N	reagents	TCI	D2296	38.3494	1.83167	2.66612	0.125701	1.52373	0.0717559	1.24302	1.24302	0.0585369	-8.698	-1.044	204.182	72.2028	183.267	144.973	247.799	80.4405
94	naphtol		COC1=CC=C(C2=CC=CC=C21)O	4-methoxy-1-naphthol	84-85-5	BOTGCZBEERTTDQ-UHFFFAOYSA-N	reagents	TCI	M0854	45.1462	1.35829	1.93042	0.0571289	1.39846	0.0466567	0.973312	0.973312	0.0324725	-8.193	-0.457	174.199	70.6846	172.644	154.077	270.416	56.3049
95	naphtol		C1=CC2=C(C=CC(=C2)O)C=C1C(=O)O	6-hydroxy-2-naphthoic acid	16712-64-4	KAUQJMHLAFIZDU-UHFFFAOYSA-N	reagents	TCI	H0612	92.1753	1.03923	1.02087	0.0115244	0.678787	0.0378896	0.51035	0.51035	0.0284875	-9.236	-1.096	188.182	81.8359	196.438	141.435	261.322	76.5503
96	naphtol		C1=CC=C(C=C1)OC(=O)C2=C(C3=CC=CC=C3C(=C2)O)O	phenyl 1,4-dihydroxynaphthalene-2-carboxylate	54978-55-1	XDUXGEPGVNWEBQ-UHFFFAOYSA-N	reagents	TCI	D2297	54.7019	3.79126	2.57039	0.18438	1.06823	0.0875854	1.19622	1.19622	0.0980796	-8.625	-1.136	280.279	73.3891	178.699	150.727	262.443	66.9825
97	naphtol		CC(=O)C1=C(C2=CC=CC=C2C=C1)O	2-Acetyl-1-naphthol	711-79-5	JBGJVMVWYWUVOW-UHFFFAOYSA-N	reagents	TCI	H0935	> 1000						> 0.061			-8.859	-0.888	186.21	83.4363	186.522	152.95	263.534	75.9381
98	naphtol		C1=CC=C(C=C1)OC(=O)C2=C(C3=CC=CC=C3C=C2)O	phenyl 1-hydroxy-2-naphthoate	132-54-7	QHDYIMWKSCJTIM-UHFFFAOYSA-N	reagents	TCI	H0797	> 1000						> 0.087			-9.068	-1.047	264.28	76.4044	190.583	141.857	253.148	79.2926
99	naphtol		C1=CC=C2C=C(C(=CC2=C1)C(=O)O)O	3-hydroxy-2-naphthoic acid	92-70-6	ALKYHXVLJMQRLQ-UHFFFAOYSA-N	reagents	TCI	H0281	> 1000						> 0.062			-8.99	-1.261	188.182	84.6528	190.401	150.288	257.057	83.6317
100	phenol		CC(C)(C)OC(=O)N[C@@H](CC1=CC=C(C=C1)O)C(=O)OC	N-(tert-butoxycarbonyl)-L-tyrosine methyl ester	4326-36-7	NQIFXJSLCUJHBB-LBPRGKRZSA-N	reagents	TCI	B2005	> 1000						> 0.097			-9.059	0.027	295.335	68.329	189.918	134.448	270.983	53.382
101	phenol		CC1=CC(=C(C=C1)C(C)C)O	thymol	89-83-8	MGSRCZKZVOBKFT-UHFFFAOYSA-N	reagents	TCI	M0410	694.928	48.2658	0.10844	0.00770169	0.100095	0.0703205	0.0600755	0.0600755	0.0422055	-8.854	0.274	150.22	70.9742	187.908	139.103	279.569	47.4414
102	phenol		CCC1=CC(=C(C(=C1)C(C)(C)C)O)C(C)(C)C	2,6-di-tert-butyl-4-ethylphenol	4130-42-1	BVUXDWXKPROUDO-UHFFFAOYSA-N	reagents	TCI	D1667	82.8918	1.26834	1.41401	0.0218199	0.761657	0.0388043	0.713251	0.713251	0.0363382	-8.504	0.429	234.381	74.478	177.086	153.428	279.172	51.3421
103	phenol		CC(C)(C)C1=C(C(=CC=C1)C(C)(C)C)O	2,6-di-tert-butylphenol	128-39-2	DKCPKDPYUFEZCP-UHFFFAOYSA-N	reagents	TCI	D0941	67.9653	16.268	1.58824	0.440841	0.905765	0.247865	0.746676	0.746676	0.20433	-8.733	0.371	206.327	77.4961	182.958	150.574	278.229	55.3036
104	phenol		CCOC1=CC=C(C=C1)O	4-ethoxyphenol	622-62-8	LKVFCSWBKOVHAH-UHFFFAOYSA-N	reagents	TCI	E0216	38.858	1.33639	1.77924	0.0613735	1.42787	0.0696275	0.788221	0.788221	0.0384361	-8.539	-0.024	138.166	77.3479	181.241	152.143	278.303	55.0812
105	phenol		CC1=CC(=C(C(=C1)C(C)(C)C)O)C(C)(C)C	2,6-di-tert-butyl-p-cresol	128-37-0	NLZUEZXRPGMBCV-UHFFFAOYSA-N	reagents	TCI	D0228	68.8392	2.89116	1.60244	0.0687935	0.863745	0.0648529	0.760443	0.760443	0.0570967	-8.484	0.421	220.354	75.893	177.081	154.848	279.716	52.2138
106	phenol		CC1=CC(=C(C(=C1)C(C)(C)C)O)C	6-tert-butyl-2,4-xylenol	1879-09-0	OPLCSTZDXXUYDU-UHFFFAOYSA-N	reagents	TCI	B0903	44.745	1.40271	1.99345	0.0635754	1.4392	0.0781726	1.0251	1.0251	0.0556803	-8.576	0.364	178.274	76.3233	180.952	151.407	281.454	50.9054
107	phenol		CC(C)(C)C1=CC(=C(C=C1)O)C(C)(C)C	2,4-di-tert-butylphenol	96-76-4	ICKWICRCANNIBI-UHFFFAOYSA-N	reagents	TCI	D0229	341.738	13.9486	0.302226	0.0126312	0.183086	0.054539	0.150929	0.150929	0.0449597	-8.693	0.314	206.327	78.3917	182.979	151.449	279.374	55.0543
108	phenol		CC1=CC(=C(C=C1)O)C	2,4-dimethylphenol	105-67-9	KUFFULVDNCHOFZ-UHFFFAOYSA-N	reagents	TCI	D0774	135.384	2.35733	0.451279	0.00782401	0.50697	0.103491	0.247453	0.247453	0.0505143	-8.761	0.212	122.166	78.426	187.741	146.721	281.602	52.8603
109	phenol	25	CC1=C(C(=CC=C1)C)O	2,6-dimethylphenol	576-26-1	NXXYKOUNUYWIHA-UHFFFAOYSA-N	reagents	TCI	D0776	46.7628	2.79599	1.30945	0.0805948	1.46774	0.118246	0.716405	0.716405	0.0577163	-8.867	0.27	122.166	78.1193	189.728	144.427	281.443	52.7124
110	phenol		C1OC2=C(O1)C=C(C=C2)O	sesamol	533-31-3	LUSZGTFNYDARNI-UHFFFAOYSA-N	reagents	WAKO	196-11882	36.0927	2.02355	1.91746	0.107723	1.78421	0.090948	0.984612	0.984612	0.0501895	-8.729	-0.174	138.123	77.457	186.594	146.9	273.33	60.1628
111	phenol		CC1=CC(=C(C=C1)O)C(C)(C)C	2-tert-butyl-p-cresol	2409-55-4	IKEHOXWJQXIQAG-UHFFFAOYSA-N	reagents	TCI	B0910	118.484	2.39299	0.693314	0.0140415	0.544167	0.0263532	0.357099	0.357099	0.0172938	-8.714	0.254	164.247	78.2199	184.847	149.409	280.228	54.0284
112	phenol		CC(C)(C)C1=CC(=C(C(=C1)C(C)(C)C)O)C(C)(C)C	2,4,6-tri-tert-butylphenol	732-26-3	PFEFOYRSMXVNEL-UHFFFAOYSA-N	reagents	TCI	T0359	402.889	15.467	0.32602	0.0127242	0.160032	0.041957	0.167798	0.167798	0.0439932	-8.48	0.472	262.434	76.1625	175.698	156.501	278.832	53.3663
113	phenol		C1=CC(=CC=C1C#N)O	4-cyanophenol	767-00-0	CVNOWLNNPYYEOH-UHFFFAOYSA-N	reagents	WAKO	030-17372	> 1000						> 0.039			-9.755	-0.765	119.123	84.3454	210.512	129.87	260.637	79.7452
114	phenol		CC1=CC=C(C=C1)O	p-cresol	106-44-5	IWDCLRJOBJJRNH-UHFFFAOYSA-N	reagents	TCI	C0400	> 1000						> 0.036			-8.926	0.095	108.14	80.1088	192.369	143.776	280.268	55.8774
115	phenol		CC(C)(C1=CC=CC=C1)C2=CC=C(C=C2)O	4-alpha-cumylphenol	599-64-4	QBDSZLJBMIMQRS-UHFFFAOYSA-N	reagents	TCI	C0684	> 1000						> 0.07			-8.936	0.129	212.291	80.7645	189.409	147.392	276.937	59.8638
116	phenol		C1=CC(=CC=C1C(C2=CC=C(C=C2)O)C3=CC=C(C=C3)O)O	4,4',4''-Trihydroxytriphenylmethane	603-44-1	WFCQTAXSWSWIHS-UHFFFAOYSA-N	reagents	TCI	T1484	> 1000						> 0.096			-8.931	-0.018	292.334	66.8506	190.276	132.611	273.139	49.7479
117	phenol		CC(=O)CC1=CC=C(C=C1)O	4-hydroxyphenylacetone	770-39-8	VWMVAQHMFFZQGD-UHFFFAOYSA-N	reagents	TCI	H1249	> 1000						> 0.049			-9.192	-0.17	150.177	77.5046	193.082	140.459	271.607	61.9337
118	phenol		C1=CC(=CC=C1O)F	4-fluorophenol	371-41-5	RHMPLDJJXGPMEX-UHFFFAOYSA-N	reagents	Thermo Fisher	11956-1A	> 1000						> 0.037			-9.357	-0.389	112.103	81.2742	202.893	134.417	273.292	64.0183
119	phenol		C1CCC(CC1)C2=CC=C(C=C2)O	4-cyclohexylphenol	1131-60-8	OAHMVZYHIJQTQC-UHFFFAOYSA-N	reagents	KANTO	07466-52	> 1000						> 0.058			-8.91	0.143	176.258	70.2257	190.136	136.126	278.904	47.3579
120	phenol		C1C2CC3CC1CC(C2)(C3)C4=CC=C(C=C4)O	4-(1-adamantyl)phenol	29799-07-3	KZMYFIUFUAOZHP-UHFFFAOYSA-N	reagents	TCI	A1392	> 1000						> 0.075			-8.88	0.168	228.333	80.5339	188.545	148.025	278.372	58.1978
121	phenol		CC1=CC(=C(C=C1)C(=O)C)O	2'-hydroxy-4'-methylacetophenone	6921-64-8	LYKDOWJROLHYOT-UHFFFAOYSA-N	reagents	TCI	H1530	> 1000						> 0.049			-9.472	-0.447	150.177	82.5521	200.442	138.146	265.277	73.3109
122	phenol		CC1=C(C=C(C=C1)C(C)C)O	carvacrol	499-75-2	RECUKUPTGUEGMW-UHFFFAOYSA-N	reagents	TCI	C0026	> 1000						> 0.049			-8.83	0.281	150.22	74.7044	187.769	142.972	280.679	50.0618
123	phenol		CCCCC1=CC=C(C=C1)O	4-Butylphenol	1638-22-8	CYYZDBDROVLTJU-UHFFFAOYSA-N	reagents	TCI	B1026	> 1000						> 0.049			-8.915	0.123	150.22	75.3293	190.889	140.476	279.514	51.8517
124	phenol		C=CCC1=CC=CC=C1O	2-allylphenol	1745-81-9	QIRNGVVZBINFMX-UHFFFAOYSA-N	reagents	TCI	A0233	> 1000						> 0.044			-9.064	0.081	134.177	72.5934	193.238	135.391	277.5	51.1295
125	phenol		CC1=CC(=C(C=C1)C)O	2,5-dimethylphenol	95-87-4	NKTOLZVEWDHZMU-UHFFFAOYSA-N	reagents	TCI	D0775	> 1000						> 0.04			-8.833	0.257	122.166	79.7748	188.489	147.322	280.54	55.2708
126	phenol		CC1=CC=CC=C1O	o-cresol	95-48-7	QWVGKYWNOKOFNN-UHFFFAOYSA-N	reagents	TCI	C0402	> 1000						> 0.036			-9.004	0.155	108.14	80.0052	193.746	142.295	280.01	56.0311
127	phenol		CC(C)(C)C1=CC=C(C=C1)O	4-tert-butylphenol	98-54-4	QHPQWRBYOIRBIT-UHFFFAOYSA-N	reagents	TCI	B0230	> 1000						> 0.049			-8.907	0.167	150.22	80.602	190.324	146.314	279.498	57.1401
128	phenol		C1=CC=C(C(=C1)CO)C(C2=CC=C(C=C2)O)C3=CC=C(C=C3)O	Phenolphthalol	81-92-5	CREICILGVGNQBH-UHFFFAOYSA-N	reagents	TCI	B0100	> 1000						> 0.101			-8.966	-0.044	306.36	67.4039	187.847	135.593	271.14	52.2996
129	phenol		CCCCCC1=CC=C(C=C1)O	4-amylphenol	14938-35-3	ZNPSUQQXTRRSBM-UHFFFAOYSA-N	reagents	TCI	P0843	> 1000						> 0.054			-8.942	0.106	164.247	75.217	191.48	139.774	279.011	52.2424
130	phenol		C1=CC(=CC=C1O)Cl	p-Chlorophenol	106-48-9	WXNZTHHGJRFXKQ-UHFFFAOYSA-N	reagents	KANTO	07296-30	> 1000						> 0.042			-9.336	-0.41	128.558	82.376	201.578	136.834	269.478	68.9348
131	phenol		CC(C)(C)C1=CC(=CC(=C1O)C(C)(C)C)C=O	3,5-di-tert-butyl-4-hydroxybenzaldehyde	1620-98-0	DOZRDZLFLOODMB-UHFFFAOYSA-N	reagents	Thermo Scientific	A15864	> 1000						> 0.077			-9.103	-0.357	234.338	74.9166	203.693	127.26	264.531	66.4221
132	phenol		C1=CC(=CC=C1O)I	p-iodophenol	540-38-5	VSMDINRNYYEDRN-UHFFFAOYSA-N	reagents	WAKO	090-03561	> 1000						> 0.072			-8.737	-0.383	220.009	83.0933	193.493	145.637	267.82	71.3092
133	phenol		CC(=O)C1=CC=CC=C1O	o-hydroxyacetophenone	118-93-4	JECYUBVRTQDVAT-UHFFFAOYSA-N	reagents	WAKO	087-02132	> 1000						> 0.045			-9.592	-0.575	136.15	82.8942	204.526	134.405	264.233	74.6978
134	phenol		CCCC(=O)C1=CC=C(C=C1)O	p-hydroxybutyrophenone	1009-11-6	GFBLPULLSAPXDC-UHFFFAOYSA-N	reagents	WAKO	322-63251	> 1000						> 0.054			-9.551	-0.505	164.204	80.6932	204.069	132.661	264.694	72.0359
135	phenol	26	C1=CC=C(C=C1)O	phenol	108-95-2	ISWSIDIOOBJBQZ-UHFFFAOYSA-N	reagents	WAKO	167-01022	> 1000						> 0.031			-9.235	0.036	94.1128	82.3495	200.171	138.215	278.678	59.7073
136	phenol		CC(C)(C)C1=CC=CC=C1O	2-tert-butylphenol	88-18-6	WJQOZHYUIDYNHM-UHFFFAOYSA-N	reagents	ALDRICH	B99405	> 1000						> 0.049			-8.977	0.197	150.22	79.9318	191.346	144.622	278.659	57.309
137	phenol		C1=CC(=CC(=C1)O)C#N	3-cyanophenol	873-62-1	SGHBRHKBCLLVCI-UHFFFAOYSA-N	reagents	TCI	C1583	> 1000						> 0.039			-9.773	-0.974	119.123	83.8048	210.463	129.378	266.038	73.8031
138	phenol		CC1=C(C=CC(=C1)O)C(C)C	4-isopropyl-3-methylphenol	3228-02-2	IJALWSVNUBBQRA-UHFFFAOYSA-N	reagents	TCI	M0409	> 1000						> 0.049			-8.837	0.257	150.22	73.5535	188.237	141.353	280.209	49.381
139	phenol		C1=CC(=CC=C1O)Br	p-Bromophenol	106-41-2	GZFGOTFRPZRKDS-UHFFFAOYSA-N	reagents	KANTO	04318-30	> 1000						> 0.057			-9.229	-0.371	173.009	82.8963	200.492	138.441	268.909	70.0232
140	phenol		CC1=C(C=CC(=C1)O)[N+](=O)[O-]	4-nitro-m-cresol	2581-34-2	PIIZYNQECPTVEO-UHFFFAOYSA-N	reagents	TCI	N0351	> 1000						> 0.05			-10.05	-1.102	153.137	84.336	214.791	125.582	254.286	86.0865
141	phenol		CCCCCCC1=CC=C(C=C1)O	4-hexylphenol	2446-69-7	SZWBRVPZWJYIHI-UHFFFAOYSA-N	reagents	TCI	H0611	> 1000						> 0.059			-8.925	0.117	178.274	75.0473	190.916	140.168	279.179	51.9049
142	phenol		C1=CC(=CC=C1[N+](=O)[O-])O	4-Nitrophenol	100-02-7	BTJIUGUIPKRLHP-UHFFFAOYSA-N	reagents	TCI	N0220	> 1000						> 0.046			-10.148	-1.238	139.11	86.3411	218.284	124.094	252.523	89.8548
143	phenol		CCCC1=CC=C(C=C1)O	4-propylphenol	645-56-7	KLSLBUSXWBJMEC-UHFFFAOYSA-N	reagents	TCI	P0698	> 1000						> 0.045			-8.943	0.105	136.193	75.268	191.868	139.436	279.26	52.0445
144	phenol		C1(=C(C(=C(C(=C1Cl)Cl)Cl)Cl)Cl)O	pentachlorophenol	87-86-5	IZUPBVBPLAPZRR-UHFFFAOYSA-N	reagents	TCI	P0033	> 1000						> 0.087			-9.811	-1.51	266.338	80.9417	210.531	126.447	245.814	91.1643
145	phenol		CCCCCCCC1=CC=C(C=C1)O	4-heptylphenol	1987-50-4	KNDDEFBFJLKPFE-UHFFFAOYSA-N	reagents	TCI	H0615	> 1000						> 0.063			-8.942	0.104	192.3	75.2102	191.357	139.89	278.883	52.3633
146	phenol		CC(=O)C1=CC=C(C=C1)O	4'-Hydroxyacetophenone	99-93-4	TXFPEBPIARQUIG-UHFFFAOYSA-N	reagents	JUNSEI	59260-0410	> 1000						> 0.045			-9.569	-0.525	136.15	84.2263	204.988	135.275	264.807	75.4558
147	phenol		C1=CC(=CC(=C1)O)C=O	3-hydroxybenzaldehyde	100-83-4	IAVREABSGIHHMO-UHFFFAOYSA-N	reagents	KANTO	18100-31	> 1000						> 0.04			-9.536	-0.861	122.123	72.1993	205.052	123.183	270.705	57.5303
148	phenol		C1=CC(=CC=C1C=O)O	4-hydroxybenzaldehyde	123-08-0	RGHHSNMVTDWUBI-UHFFFAOYSA-N	reagents	TCI	H0198	> 1000						> 0.04			-9.627	-0.653	122.123	75.0178	207.031	124.024	263.828	67.2263
149	phenol		CC1=C(C=C(C=C1)O)C	3,4-dimethylphenol	95-65-8	YCOXTKKNXUZSKD-UHFFFAOYSA-N	reagents	TCI	D0777	> 1000						> 0.04			-8.806	0.213	122.166	80.0948	188.438	147.693	280.994	55.1371
150	phenol		CC1=CC(=C(C(=C1O)C)C)C(C2=CC=CC=C2O)C3=C(C(=C(C(=C3)C)O)C)C	4,4'-(2-Hydroxybenzylidene)bis(2,3,6-trimethylphenol)	184355-68-8	CLAQXRONBVEWMK-UHFFFAOYSA-N	reagents	TCI	H1166	183.098	8.51277	1.02961	0.0477613	0.449573	0.0951884	0.676265	0.676265	0.143186	-8.64	0.214	376.494	67.0408	179.305	143.772	273.213	49.8637
151	phenol		C1=CC=C(C(=C1)C=O)O	salicylaldehyde	90-02-8	SMQUZDBALVYZAC-UHFFFAOYSA-N	reagents	WAKO	191-00102	> 1000						> 0.04			-9.662	-0.702	122.123	77.0644	207.739	125.362	263.088	70.0123
152	phenol		CCC1=CC=C(C=C1)O	4-Ethylphenol	123-07-9	HXDOZKJGKXYMEW-UHFFFAOYSA-N	reagents	TCI	E0159	> 1000						> 0.04			-8.946	0.11	122.166	74.7453	192.293	138.489	279.733	51.0488
153	phenol		CC1=CC(=CC=C1)O	m-cresol	108-39-4	RLSSMJSEOOYNOY-UHFFFAOYSA-N	reagents	TCI	C0401	> 1000						> 0.036			-9.102	0.159	108.14	81.7113	195.535	142.213	279.495	58.2523
154	phenol		CC1=CC(=CC(=C1)O)C	3,5-dimethylphenol	108-68-9	TUAMRELNJMMDMT-UHFFFAOYSA-N	reagents	TCI	D0778	> 1000						> 0.04			-9.031	0.292	122.166	81.9514	192.883	145.105	280.296	57.6921
155	phenolic acid		C1=CC(=C(C=C1N)O)C(=O)O	4-aminosalicylic acid	65-49-6	WUBBRNOQWQTFEX-UHFFFAOYSA-N	reagents	TCI	A0420	485.764	21.7182	0.157832	0.00693528	0.137888	0.0675067	0.084365	0.084365	0.0413032	-9	-0.283	153.137	87.1562	189.767	153.426	266.975	76.2177
156	phenolic acid	27	C1=CC(=C(C=C1O)C(=O)O)O	2,5-dihydroxybenzoic acid	490-79-9	WXTMDXOMEHJXQO-UHFFFAOYSA-N	reagents	TCI	D2933	31.0179	7.13132	2.56706	0.541771	2.09548	0.254346	1.29033	1.29033	0.156619	-9.075	-1.082	154.122	79.3185	193.018	142.337	261.495	73.8594
157	phenolic acid		C1=CC(=CC(=C1)O)/C=C/C(=O)O	m-hydroxycinnamic acid	14755-02-3	KKSDGJDHHZEWEP-SNAWJCMRSA-N	reagents	WAKO	326-36242	> 1000						> 0.054			-9.545	-0.956	164.16	83.2007	203.715	135.522	268.866	70.371
158	phenolic acid		C1=CC(=C(C(=C1)O)C(=O)O)O	2,6-dihydroxybenzoic acid	303-07-1	AKEUNCKRJATALU-UHFFFAOYSA-N	reagents	TCI	R0011	> 1000						> 0.051			-9.379	-0.907	154.122	86.9638	197.775	145.226	255.905	87.0957
159	phenolic acid		C1=CC(=CC(=C1)O)C(=O)O	3-hydroxybenzoic acid	99-06-9	IJFXRHURBJZNAO-UHFFFAOYSA-N	reagents	TCI	H0205	> 1000						> 0.045			-9.597	-0.885	138.123	82.9822	206.031	132.987	269.49	69.529
160	phenolic acid		C1=CC(=C(C=C1C(=O)O)O)C(=O)O	2-hydroxyterephthalic acid	636-94-2	CDOWNLMZVKJRSC-UHFFFAOYSA-N	reagents	TCI	H1385	> 1000						> 0.06			-9.952	-1.446	182.132	84.264	211.892	128.409	256.586	83.7147
161	phenolic acid		C1=CC(=CC=C1C(=O)O)O	4-hydroxybenzoic acid	99-96-7	FJKROLUGYXJWQN-UHFFFAOYSA-N	reagents	JUNSEI	59280-0410	> 1000						> 0.045			-9.769	-0.681	138.123	85.3951	209.472	131.959	261.422	80.0092
162	phenolic acid	28	CC1=C(C(=CC=C1)C(=O)O)O	3-methylsalicylic acid	83-40-9	WHSXTWFYRGOBGO-UHFFFAOYSA-N	reagents	TCI	C0408	> 1000						> 0.05			-9.353	-0.739	152.149	80.5254	198.376	138.185	260.75	75.8118
163	phenolic acid		C1=CC=C(C(=C1)C(=O)O)O	salicylic acid	69-72-7	YGSDEFSMJLZEOE-UHFFFAOYSA-N	reagents	WAKO	194-14862	> 1000						> 0.045			-9.64	-0.644	138.123	83.6278	206.676	132.988	264.464	75.2002
164	phenolic acid		C1=CC(=CC=C1/C=C/C(=O)O)O	trans-p-coumaric acid	501-98-4	NGSWKAQJJWESNS-ZZXKWVIFSA-N	reagents	WAKO	082-06521	> 1000						> 0.054			-9.356	-0.94	164.16	81.9243	198.249	139.711	258.991	78.9696
165	resorcinol	29	C1=CC(=CC(=C1)O)O	resorcinol	108-46-3	GHMLBKRAJCXXBS-UHFFFAOYSA-N	reagents	MERCK	1.07593.0100	337.852	30.681	0.163862	0.0149442	0.203152	0.13658	0.0893743	0.0893743	0.0600866	-9.128	-0.032	110.112	83.3292	195.106	144.26	273.702	65.6635
166	resveratrol		C1=CC(=CC=C1/C=C/C2=CC(=CC(=C2)O)O)O	resveratrol	501-36-0	LUKBXSAWLPMMSZ-OWOJBTEDSA-N	reagents	TCI	R0071	69.4628	5.72431	1.65078	0.142646	0.798762	0.102256	0.728416	0.728416	0.0932505	-8.913	-0.553	228.247	80.0131	184.253	151.796	264.443	71.6063
167	tannic acid	30	C1=C(C=C(C(=C1O)O)O)C(=O)OC2=CC(=CC(=C2O)O)C(=O)OC[C@@H]3[C@H]([C@@H]([C@H]([C@@H](O3)OC(=O)C4=CC(=C(C(=C4)OC(=O)C5=CC(=C(C(=C5)O)O)O)O)O)OC(=O)C6=CC(=C(C(=C6)OC(=O)C7=CC(=C(C(=C7)O)O)O)O)O)OC(=O)C8=CC(=C(C(=C8)OC(=O)C9=CC(=C(C(=C9)O)O)O)O)O)OC(=O)C1=CC(=C(C(=C1)OC(=O)C1=CC(=C(C(=C1)O)O)O)O)O	tannic acid	5424-20-4	LRBQNJMCXXYXIU-PPKXGCFTSA-N	reagents	WAKO	201-06332	25.8922	2.26301	33.0311	2.78362	2.26795	0.191126	15.4151	15.4151	1.29907	-9.551	-0.505	164.204	80.6932	204.069	132.661	264.694	72.0359
168	tocopherol		CC1=C(C2=C(CCC(O2)(C)CCCC(C)CCCC(C)CCCC(C)C)C(=C1O)C)C	tocopherol	10191-41-0	GVJHHUAWPYXKBD-UHFFFAOYSA-N	reagents	WAKO	209-01791	106.292	3.01954	2.02717	0.0569661	0.521996	0.0668747	0.898289	0.898289	0.115083	-8.014	0.413	430.713	72.9709	162.433	166.574	281.661	47.3466
169	tyrosol		C1=CC(=CC=C1CCO)O	2-(4-Hydroxyphenyl)ethanol	501-94-0	YCCILVSKPBXVIP-UHFFFAOYSA-N	reagents	TCI	H0720	> 1000						> 0.045			-9.154	-0.115	138.166	76.2991	191.921	140.414	275.088	57.2475
