# Supplementary material for: DPPH Measurements and Structure—Activity Relationship Studies on the Antioxidant Capacity of Phenols
Source: Antioxidants (Basel). 2024 Mar 1;13(3):309. doi: 10.3390/antiox13030309 (PMC10967577; doi:10.3390/antiox13030309)
Supplement: Supplementary file 1 [file antioxidants-13-00309-s001.zip › TEAC_measured_with_the_same_kit_reported_in_literatures.xlsx]

## Sheet: TEAC_measured_with_the_same_kit
SMILES	name	Molecular Weight	Individual TEAC reported value[gTE/g]			Average TEAC reported value[gTE/g]	IC50 reported value[mM]	IC50 value of trolox reported [μM]	TEAC calculated from literature [molTE/mol]	TAEC measured in the lab	reference	IP [kcal/mol]
OC(=O)C/1C/C(=C\C(=N\1)C(O)=O)/C=C/N4[C@@H](Cc3cc(O[C@@H]2O[C@H](CO)[C@@H](O)[C@H](O)[C@H]2O)c(O)cc34)C(O)=O	betanin	550.473					65.8	219.8	3.05		https://journals.plos.org/plosone/article?id=10.1371/journal.pone.0286255	164.4
C(C(C1C(=C(C(=O)O1)O)O)O)O	L-ascorbic acid	176.124					200.6	219.8	0.91	1.08	https://journals.plos.org/plosone/article?id=10.1371/journal.pone.0286255	191.5
C1=CC=C(C=C1)CCN	2-phenylethylamine	121.18							ND		https://doi.org/10.1016/j.radphyschem.2021.109518	187.3
C1=CC(=C(C=C1CCN)O)O	dopamine	153.181					7.2	28.3	3.93		https://doi.org/10.1016/j.radphyschem.2021.109518	185.2
COC1=C(C(C)(C)C)C=C(O)C=C1	BHA	180.247					18.1	28.3	1.56		https://doi.org/10.1016/j.radphyschem.2021.109518	177.3
C1C(C(OC2=CC(=CC(=C21)O)O)C3=CC(=C(C=C3)O)O)O	catechin	290.271	2.66	2.45	1.86	2.32333			3.08	2.43	https://doi.org/10.3136/nskkk.54.482	190.2
C1=CC(=C(C=C1C2=C(C(=O)C3=C(C=C(C=C3O2)O)O)O)O)O	quercetin	302.238	3.28	2.82	2.66	2.92			3.96	4.29	https://doi.org/10.3136/nskkk.54.482	183
C1OC2=C(O1)C=C(C=C2)O	sesamol	138.122	1.88	1.47	1.72	1.69			1.04	0.98	https://doi.org/10.3136/nskkk.54.482	186.6
COC1=C(C=CC(=C1)C=CC(=O)O)O	ferulic acid	194.186	1.03	0.87	0.87	0.923333			0.8	0.78	https://doi.org/10.3136/nskkk.54.482	183.2
C1=C(C=C(C(=C1O)O)O)C(=O)O	gallic acid	170.12	4.52	3.66	3.7	3.96			3.07	2.8	https://doi.org/10.3136/nskkk.54.482	198.8
C1=CC(=C(C=C1O)O)C2=C(C(=O)C3=C(C=C(C=C3O2)O)O)O	morin	302.238	1.1	0.9	0.9	0.966667			1.33	0.98	https://doi.org/10.3136/nskkk.54.482	177.7
C1=C2C3=C(C(=C1O)O)OC(=O)C4=CC(=C(C(=C43)OC2=O)O)O	ellagic acid	302.194	3.13	3.63	3.63	3.46333			3.78		https://doi.org/10.3136/nskkk.54.482	196.2
CC1=C(C2=C(CCC(O2)(C)CCCC(C)CCCC(C)CCCC(C)C)C(=C1O)C)C	D-alpha-tocopherol	430.717	1.1	0.54	0.57	0.736667			1.89	0.9	https://doi.org/10.3136/nskkk.54.482	162.5
CC1=C(C=C2CCC(OC2=C1C)(C)CCCC(C)CCCC(C)CCCC(C)C)O	D-gamma-tocopherol	416.69	0.71	0.58	0.58	0.623333			1.18		https://doi.org/10.3136/nskkk.54.482	167
C1C(C(OC2=CC(=CC(=C21)O)O)C3=CC(=C(C=C3)O)O)O	catechin	290.271				2			2.32	2.43	https://doi.org/10.18891/jjfcs.24.1_10	190.2
C1C(C(OC2=CC(=CC(=C21)O)O)C3=CC(=C(C=C3)O)O)O	epicatechin	290.271				2.41			2.79		https://doi.org/10.18891/jjfcs.24.1_10	188.4
C1C(C(OC2=CC(=CC(=C21)O)O)C3=CC(=C(C(=C3)O)O)O)O	gallocatechin	306.27				2.27			2.78		https://doi.org/10.18891/jjfcs.24.1_10	187.4
C1C(C(OC2=CC(=CC(=C21)O)O)C3=CC(=C(C=C3)O)O)OC(=O)C4=CC(=C(C(=C4)O)O)O	catechin gallate	442.376				2.86			4.47		https://doi.org/10.18891/jjfcs.24.1_10	190.3
C1C(C(OC2=CC(=CC(=C21)O)O)C3=CC(=C(C=C3)O)O)OC(=O)C4=CC(=C(C(=C4)O)O)O	epicatechin gallate	442.376				2.53			5.04		https://doi.org/10.18891/jjfcs.24.1_10	188.3
C1C(C(OC2=CC(=CC(=C21)O)O)C3=CC(=C(C(=C3)O)O)O)OC(=O)C4=CC(=C(C(=C4)O)O)O	gallocatechin gallate	458.375				2.85			4.8		https://doi.org/10.18891/jjfcs.24.1_10	190.3
C1C(C(OC2=CC(=CC(=C21)O)O)C3=CC(=C(C(=C3)O)O)O)O	epigallocatechin	306.27				2.62			3.5		https://doi.org/10.18891/jjfcs.24.1_10	187.4
C1C(C(OC2=CC(=CC(=C21)O)O)C3=CC(=C(C(=C3)O)O)O)OC(=O)C4=CC(=C(C(=C4)O)O)O	epigallocatechin gallate	458.375				2.41			4.41		https://doi.org/10.18891/jjfcs.24.1_10	190.3
O=C([C@@](C)(O)[C@H](OC(CCC(O)=O)=O)C1OC(C)=O)C(C=C23)=C1C2=C(O)C(C=CC([C@]4([H])O[C@H](C)C(O)CC4)=C5O)=C5C3=O	konomycin A	598.557					21	9	0.43		https://doi.org/10.1021/acs.jnatprod.9b00107	185.2
OC(C(O)=C1)=CC2=C1C(C(OC(C)=O)=C3OC(C)=O)=C(O2)C(OC(C)=O)=C3C4=CC(O)=C(O)C=C4	3-(3,4-dihydroxyphenyl)-7,8-dihydroxydibenzo[b,d]furan-1,2,4-triyl triacetate	482.397					2.1	24.9	11.86		https://doi.org/10.1093/bbb/zbab224	175.6
OC(C(O)=C1)=CC2=C1C(C(OC(C)=O)=C3OC(C)=O)=C(O2)C(O)=C3C4=CC(O)=C(O)C=C4	3-(3,4-dihydroxyphenyl)-4,7,8-trihydroxydibenzo[b,d]furan-1,2-diyl diacetate	440.36					6.6	24.9	3.77		https://doi.org/10.1093/bbb/zbab224	177.9
OC(C(O)=C1)=CC2=C1C(C(OC(C)=O)=C3OC(C)=O)=C(O2)C(OC(C)=O)=C3C4=CC=C(OC(C)=O)C=C4	3-(4-acetoxyphenyl)-7,8-dihydroxydibenzo[b,d]furan-1,2,4-triyl triacetate	508.435					9.5	24.9	2.62		https://doi.org/10.1093/bbb/zbab224	175.4
OC(C(O)=C1)=CC2=C1C(C(OC(C)=O)=C3OC(C)=O)=C(O2)C(OC(C)=O)=C3C4=CC=C(O)C=C4	7,8-dihydroxy-3-(4-hydroxyphenyl)dibenzo[b,d]furan-1,2,4-triyl triacetate	466.398					10.1	24.9	2.47		https://doi.org/10.1093/bbb/zbab224	173.5
CC(=O)OC1=C(C2=C(C(=C1C3=CC=C(C=C3)O)O)OC4=CC(=C(C=C42)O)O)OC(=O)C	4,7,8-trihydroxy-3-(4-hydroxyphenyl)dibenzo[b,d]furan-1,2-diyl diacetate	424.361					17.1	24.9	1.46		https://doi.org/10.1093/bbb/zbab224	174.3
CC1=CCCC(=C)C2CC(C2CC1)(C)C	beta-caryophyllene	204.357				0.289			0.24		https://doi.org/10.1016/j.fpsl.2023.101028	190.5
